# Supplementary material for: Sex differences in the molecular signature of the developing mouse hippocampus
Source: BMC Genomics. 2017 Mar 16;18:237. doi: 10.1186/s12864-017-3608-7 (PMC5356301; doi:10.1186/s12864-017-3608-7)
Supplement: Additional file 1: — Read count tables for RNA-seq assay. File contains quantitative information from transcriptomic investigation of gene expression in the hippocampus in both raw (unnormalized) and normalized (FPKM) formats. (XLSX 15052 kb) [file 12864_2017_3608_MOESM1_ESM.xlsx]

## Sheet: Raw_counts
Gene.ID	Associated.Gene.Name	Description	1071D	1071E	1071G	1071H	1071I	1071P	1071Q	1071X	1072B	1071T	1050B	1050C	1052C	1052I	1053D	1050Q	1052O	1053K	1053L	1053M	1057A	1057B	1057D	1056E	1066D	1048H	1048I	1048K	1056G	1056H
ENSMUSG00000000001	Gnai3	guanine nucleotide binding protein (G protein), alpha inhibiting 3 [Source:MGI Symbol;Acc:MGI:95773]	445	474	432	506	476	154	485	635	467	441	374	563	814	213	488	987	749	525	616	668	696	443	440	593	290	744	572	342	392	520
ENSMUSG00000000003	Pbsn	probasin [Source:MGI Symbol;Acc:MGI:1860484]	0	0	0	0	0	0	0	0	0	0	0	0	0	0	0	0	0	0	0	0	0	0	0	0	0	0	0	0	0	0
ENSMUSG00000000028	Cdc45	cell division cycle 45 [Source:MGI Symbol;Acc:MGI:1338073]	3	11	1	3	6	0	3	11	3	5	3	6	12	3	15	17	12	7	9	9	9	8	12	10	1	12	10	5	5	3
ENSMUSG00000000031	H19	H19, imprinted maternally expressed transcript [Source:MGI Symbol;Acc:MGI:95891]	2	8	2	15	2	3	17	2	14	8	4	2	6	0	1	3	8	2	6	1	6	0	2	0	1	2	3	3	0	1
ENSMUSG00000000037	Scml2	sex comb on midleg-like 2 (Drosophila) [Source:MGI Symbol;Acc:MGI:1340042]	8	4	16	10	16	1	10	5	13	12	8	7	19	4	12	21	14	9	14	14	18	12	8	12	3	16	7	2	13	9
ENSMUSG00000000049	Apoh	apolipoprotein H [Source:MGI Symbol;Acc:MGI:88058]	2	1	3	0	2	0	2	1	0	0	2	0	2	0	2	3	2	1	3	0	1	0	0	1	0	6	4	3	3	1
ENSMUSG00000000056	Narf	nuclear prelamin A recognition factor [Source:MGI Symbol;Acc:MGI:1914858]	501	629	617	659	590	215	643	759	633	547	434	567	911	323	641	1095	1051	664	698	815	677	528	499	664	291	855	666	423	587	657
ENSMUSG00000000058	Cav2	caveolin 2 [Source:MGI Symbol;Acc:MGI:107571]	457	427	329	405	416	137	559	690	450	383	330	389	676	201	362	671	420	578	510	620	614	431	465	494	310	451	494	294	331	565
ENSMUSG00000000078	Klf6	Kruppel-like factor 6 [Source:MGI Symbol;Acc:MGI:1346318]	409	402	356	435	368	130	551	528	440	484	331	395	706	198	438	768	653	473	496	552	671	430	488	528	313	645	591	344	368	607
ENSMUSG00000000085	Scmh1	sex comb on midleg homolog 1 [Source:MGI Symbol;Acc:MGI:1352762]	302	360	317	365	352	113	367	418	375	306	248	338	568	157	467	601	663	377	380	408	490	345	278	418	192	504	388	243	307	374
ENSMUSG00000000088	Cox5a	cytochrome c oxidase subunit Va [Source:MGI Symbol;Acc:MGI:88474]	567	713	728	795	769	252	703	885	716	693	564	818	1345	368	880	1444	1153	886	944	1079	1148	801	790	845	491	1158	923	526	673	910
ENSMUSG00000000093	Tbx2	T-box 2 [Source:MGI Symbol;Acc:MGI:98494]	16	23	16	18	27	8	25	32	16	20	22	26	41	20	26	37	46	27	15	28	26	16	21	21	11	36	17	9	9	20
ENSMUSG00000000094	Tbx4	T-box 4 [Source:MGI Symbol;Acc:MGI:102556]	2	2	2	0	1	0	0	6	0	0	0	3	1	1	1	2	0	1	2	5	2	0	2	5	0	7	6	1	0	1
ENSMUSG00000000103	Zfy2	zinc finger protein 2, Y linked [Source:MGI Symbol;Acc:MGI:99213]	0	0	0	0	0	0	0	0	0	0	0	0	0	0	0	0	0	0	0	0	0	0	0	0	0	0	0	0	0	0
ENSMUSG00000000120	Ngfr	nerve growth factor receptor (TNFR superfamily, member 16) [Source:MGI Symbol;Acc:MGI:97323]	6	17	8	6	15	3	19	22	16	15	16	22	43	10	23	41	36	28	37	28	37	21	17	28	14	26	22	13	10	43
ENSMUSG00000000125	Wnt3	wingless-type MMTV integration site family, member 3 [Source:MGI Symbol;Acc:MGI:98955]	30	40	25	26	34	6	26	34	16	26	10	28	48	10	32	51	40	39	26	27	33	18	24	26	11	32	22	14	8	27
ENSMUSG00000000126	Wnt9a	wingless-type MMTV integration site family, member 9A [Source:MGI Symbol;Acc:MGI:2446084]	43	45	63	53	46	17	60	89	59	64	73	75	105	25	69	99	91	62	63	86	109	70	40	71	35	73	67	28	53	53
ENSMUSG00000000127	Fer	fer (fms/fps related) protein kinase [Source:MGI Symbol;Acc:MGI:105917]	130	147	123	137	156	35	172	186	148	118	145	169	254	80	193	279	301	157	193	162	188	168	125	153	80	256	172	110	146	168
ENSMUSG00000000131	Xpo6	exportin 6 [Source:MGI Symbol;Acc:MGI:2429950]	525	609	583	618	593	214	624	759	571	500	524	652	1107	326	845	1185	1178	669	783	723	941	615	498	735	351	1035	703	470	576	629
ENSMUSG00000000134	Tfe3	transcription factor E3 [Source:MGI Symbol;Acc:MGI:98511]	249	256	275	289	261	84	278	374	284	261	266	321	576	155	383	602	624	350	364	379	434	284	275	399	186	501	369	205	286	311
ENSMUSG00000000142	Axin2	axin2 [Source:MGI Symbol;Acc:MGI:1270862]	189	214	233	257	215	71	232	263	213	195	244	261	422	110	357	472	548	259	310	328	413	287	195	295	140	400	278	225	223	269
ENSMUSG00000000148	Brat1	BRCA1-associated ATM activator 1 [Source:MGI Symbol;Acc:MGI:1891679]	129	184	167	172	146	56	170	206	153	162	130	180	276	68	233	300	350	176	198	195	249	140	115	181	91	248	163	145	120	160
ENSMUSG00000000149	Gna12	guanine nucleotide binding protein, alpha 12 [Source:MGI Symbol;Acc:MGI:95767]	1020	1260	1120	1178	1295	403	1206	1523	1117	1093	890	1106	2022	555	1679	2053	2323	1309	1288	1474	1425	1152	856	1290	647	1776	1242	776	953	1213
ENSMUSG00000000154	Slc22a18	solute carrier family 22 (organic cation transporter), member 18 [Source:MGI Symbol;Acc:MGI:1336884]	1	3	0	1	0	0	2	0	0	3	1	2	3	0	1	6	5	0	2	0	1	0	0	2	3	8	1	1	2	5
ENSMUSG00000000157	Itgb2l	integrin beta 2-like [Source:MGI Symbol;Acc:MGI:1277979]	0	0	0	0	0	0	0	0	3	2	0	1	1	0	0	0	1	0	0	0	0	0	0	0	0	2	0	0	0	0
ENSMUSG00000000159	Igsf5	immunoglobulin superfamily, member 5 [Source:MGI Symbol;Acc:MGI:1919308]	318	548	547	598	647	188	614	701	521	476	347	550	906	293	925	1155	1238	743	713	715	790	560	578	612	301	812	589	293	467	608
ENSMUSG00000000167	Pih1d2	PIH1 domain containing 2 [Source:MGI Symbol;Acc:MGI:1919864]	13	14	13	14	13	5	21	31	22	16	25	34	34	10	22	50	34	26	27	26	35	18	9	19	15	36	19	8	12	21
ENSMUSG00000000168	Dlat	dihydrolipoamide S-acetyltransferase (E2 component of pyruvate dehydrogenase complex) [Source:MGI Symbol;Acc:MGI:2385311]	1180	1186	1150	1203	1292	459	1347	1629	1221	1100	924	1337	1939	604	1405	2291	2092	1392	1558	1713	1818	1263	1130	1437	779	1814	1441	894	1079	1328
ENSMUSG00000000171	Sdhd	succinate dehydrogenase complex, subunit D, integral membrane protein [Source:MGI Symbol;Acc:MGI:1914175]	576	658	577	733	642	207	720	824	620	629	527	695	1070	307	751	1297	984	782	764	963	994	721	674	846	379	1018	826	467	602	766
ENSMUSG00000000182	Fgf23	fibroblast growth factor 23 [Source:MGI Symbol;Acc:MGI:1891427]	0	1	0	1	3	0	1	5	0	0	2	0	4	0	1	4	4	1	1	2	4	2	1	0	0	4	0	0	2	3
ENSMUSG00000000183	Fgf6	fibroblast growth factor 6 [Source:MGI Symbol;Acc:MGI:95520]	0	0	0	0	0	0	0	0	0	0	0	0	0	0	0	0	0	0	0	0	0	0	0	0	0	0	0	0	0	0
ENSMUSG00000000184	Ccnd2	cyclin D2 [Source:MGI Symbol;Acc:MGI:88314]	1273	1375	1367	1500	1529	404	1285	1879	1254	1049	1164	1652	2613	750	1577	2756	2730	1538	1740	1678	1957	1239	1144	1472	799	2207	1532	976	1264	1512
ENSMUSG00000000194	Gpr107	G protein-coupled receptor 107 [Source:MGI Symbol;Acc:MGI:2139054]	456	572	513	558	522	136	499	625	500	431	409	599	846	248	612	1062	1003	633	607	669	728	554	461	605	292	885	599	422	481	506
ENSMUSG00000000197	Nalcn	sodium leak channel, non-selective [Source:MGI Symbol;Acc:MGI:2444306]	888	964	844	960	1059	309	1145	1244	921	844	809	1117	1841	549	1084	1907	1591	1109	1297	1282	1581	1112	948	1203	680	1441	1225	819	959	1110
ENSMUSG00000000202	Btbd17	BTB (POZ) domain containing 17 [Source:MGI Symbol;Acc:MGI:1919264]	94	125	119	117	137	47	103	160	105	107	106	114	196	59	178	217	223	126	138	133	184	113	96	104	66	191	127	84	108	103
ENSMUSG00000000204	Slfn4	schlafen 4 [Source:MGI Symbol;Acc:MGI:1329010]	0	0	0	0	0	0	0	0	0	0	0	0	1	0	1	2	1	0	0	1	0	0	0	0	0	0	6	2	0	0
ENSMUSG00000000214	Th	tyrosine hydroxylase [Source:MGI Symbol;Acc:MGI:98735]	3	1	1	1	0	1	0	2	4	2	2	3	6	0	3	4	4	2	2	0	1	1	0	3	3	4	0	3	1	2
ENSMUSG00000000215	Ins2	insulin II [Source:MGI Symbol;Acc:MGI:96573]	4	3	1	0	0	0	0	1	3	6	2	5	7	0	0	11	8	5	6	1	2	0	1	1	2	0	0	1	0	3
ENSMUSG00000000216	Scnn1g	sodium channel, nonvoltage-gated 1 gamma [Source:MGI Symbol;Acc:MGI:104695]	2	2	0	0	0	0	0	4	3	1	1	0	1	3	0	4	5	0	0	4	0	1	1	1	0	0	3	3	1	3
ENSMUSG00000000223	Drp2	dystrophin related protein 2 [Source:MGI Symbol;Acc:MGI:107432]	571	657	572	637	600	214	627	794	606	585	559	716	1113	354	821	1353	1244	779	794	858	1019	647	589	819	385	1050	843	530	658	751
ENSMUSG00000000244	Tspan32	tetraspanin 32 [Source:MGI Symbol;Acc:MGI:1350360]	0	0	0	0	0	0	1	0	3	1	0	0	0	0	0	2	2	0	1	0	0	0	0	0	1	0	1	0	0	0
ENSMUSG00000000247	Lhx2	LIM homeobox protein 2 [Source:MGI Symbol;Acc:MGI:96785]	491	663	578	633	643	249	567	793	486	490	507	681	1069	311	939	1108	1427	749	762	893	815	664	640	810	369	1021	807	494	627	658
ENSMUSG00000000248	Clec2g	C-type lectin domain family 2, member g [Source:MGI Symbol;Acc:MGI:1918059]	0	0	0	0	0	0	0	0	0	0	0	0	0	0	0	0	0	0	0	0	0	0	0	0	0	0	0	0	0	0
ENSMUSG00000000253	Gmpr	guanosine monophosphate reductase [Source:MGI Symbol;Acc:MGI:1913605]	211	259	254	288	279	103	237	329	237	229	208	281	478	144	463	502	571	315	333	416	391	291	268	288	151	455	286	206	284	291
ENSMUSG00000000263	Glra1	glycine receptor, alpha 1 subunit [Source:MGI Symbol;Acc:MGI:95747]	0	0	0	0	5	0	1	1	0	0	0	0	4	1	2	4	3	2	1	0	0	1	0	3	0	1	0	1	1	1
ENSMUSG00000000266	Mid2	midline 2 [Source:MGI Symbol;Acc:MGI:1344333]	288	302	233	322	335	113	353	391	351	269	260	353	551	212	353	672	540	359	468	477	520	371	300	413	228	463	434	234	268	397
ENSMUSG00000000275	Trim25	tripartite motif-containing 25 [Source:MGI Symbol;Acc:MGI:102749]	114	105	77	98	110	43	116	144	77	104	100	91	192	47	91	152	149	97	131	113	156	90	77	148	61	168	118	70	63	107
ENSMUSG00000000276	Dgke	diacylglycerol kinase, epsilon [Source:MGI Symbol;Acc:MGI:1889276]	895	1004	862	936	964	359	1138	1202	1027	908	893	1201	1813	580	1154	1985	1666	1168	1347	1486	1698	1168	1002	1288	681	1676	1285	790	1062	1264
ENSMUSG00000000278	Scpep1	serine carboxypeptidase 1 [Source:MGI Symbol;Acc:MGI:1921867]	98	97	101	124	94	26	99	117	94	113	96	103	159	40	125	193	220	127	126	134	174	114	97	124	74	216	126	73	75	125
ENSMUSG00000000282	Mnt	max binding protein [Source:MGI Symbol;Acc:MGI:109150]	287	373	389	430	351	124	371	514	347	315	306	487	785	209	605	738	837	471	502	468	643	461	337	522	278	674	497	341	380	421
ENSMUSG00000000290	Itgb2	integrin beta 2 [Source:MGI Symbol;Acc:MGI:96611]	9	32	24	28	31	6	29	33	16	28	19	36	52	16	59	58	77	35	23	38	43	27	25	36	14	56	44	29	33	34
ENSMUSG00000000295	Hddc2	HD domain containing 2 [Source:MGI Symbol;Acc:MGI:1916942]	66	58	75	79	83	26	81	84	76	98	65	59	109	40	107	113	112	81	85	99	101	71	67	93	41	94	64	44	59	78
ENSMUSG00000000296	Tpd52l1	tumor protein D52-like 1 [Source:MGI Symbol;Acc:MGI:1298386]	101	133	121	145	177	38	127	161	155	152	147	190	279	66	189	326	319	196	216	240	236	163	143	231	115	280	183	130	145	166
ENSMUSG00000000301	Pemt	phosphatidylethanolamine N-methyltransferase [Source:MGI Symbol;Acc:MGI:104535]	0	7	3	8	8	0	2	5	2	8	1	6	6	7	13	13	6	10	4	11	6	6	6	8	1	22	4	8	4	7
ENSMUSG00000000303	Cdh1	cadherin 1 [Source:MGI Symbol;Acc:MGI:88354]	6	18	4	20	9	2	7	13	7	20	28	24	17	3	10	7	21	7	10	13	28	3	8	19	27	13	17	4	9	5
ENSMUSG00000000305	Cdh4	cadherin 4 [Source:MGI Symbol;Acc:MGI:99218]	130	163	141	124	159	44	148	157	120	121	91	135	245	56	183	198	247	97	141	151	184	127	89	159	90	161	156	95	97	105
ENSMUSG00000000308	Ckmt1	creatine kinase, mitochondrial 1, ubiquitous [Source:MGI Symbol;Acc:MGI:99441]	833	1131	1159	1261	1086	387	1109	1381	1001	930	969	1242	1996	584	1731	1975	2479	1245	1393	1573	1523	1288	1191	1329	707	1955	1424	950	1225	1225
ENSMUSG00000000317	Bcl6b	B cell CLL/lymphoma 6, member B [Source:MGI Symbol;Acc:MGI:1278332]	20	19	12	16	17	11	7	40	8	15	20	25	51	3	39	41	37	18	28	32	40	26	27	37	11	24	26	11	25	31
ENSMUSG00000000318	Clec10a	C-type lectin domain family 10, member A [Source:MGI Symbol;Acc:MGI:96975]	3	2	2	4	2	2	0	2	3	1	0	1	11	2	2	4	2	4	2	3	1	0	2	3	0	1	2	1	1	5
ENSMUSG00000000320	Alox12	arachidonate 12-lipoxygenase [Source:MGI Symbol;Acc:MGI:87998]	4	3	0	4	1	0	3	3	3	2	2	3	9	3	3	4	6	7	4	4	2	2	4	2	0	7	4	0	2	5
ENSMUSG00000000325	Arvcf	armadillo repeat gene deleted in velo-cardio-facial syndrome [Source:MGI Symbol;Acc:MGI:109620]	230	258	242	266	288	98	248	298	271	222	223	284	502	127	361	568	676	337	378	323	350	268	293	304	155	526	319	221	231	307
ENSMUSG00000000326	Comt	catechol-O-methyltransferase [Source:MGI Symbol;Acc:MGI:88470]	404	535	590	571	552	185	586	595	551	530	498	587	953	263	753	994	1108	653	642	735	799	574	521	715	345	974	623	443	495	588
ENSMUSG00000000339	Rtca	RNA 3'-terminal phosphate cyclase [Source:MGI Symbol;Acc:MGI:1913618]	165	207	190	241	234	97	197	263	195	207	182	245	376	118	340	443	413	283	276	362	361	225	235	296	139	392	254	165	208	275
ENSMUSG00000000340	Dbt	dihydrolipoamide branched chain transacylase E2 [Source:MGI Symbol;Acc:MGI:105386]	281	301	275	347	330	115	362	371	365	294	223	339	488	163	304	654	565	366	393	427	474	321	322	358	178	556	388	245	214	393
ENSMUSG00000000346	Dazap2	DAZ associated protein 2 [Source:MGI Symbol;Acc:MGI:1344344]	979	1156	967	1283	1090	417	1147	1518	1211	1283	929	1208	1985	640	1506	2214	1887	1309	1364	1716	1790	1252	1097	1407	762	1802	1453	855	1065	1388
ENSMUSG00000000355	Mcts1	malignant T cell amplified sequence 1 [Source:MGI Symbol;Acc:MGI:1916245]	242	310	273	293	318	121	297	387	269	264	244	343	517	151	326	590	454	353	343	426	464	300	286	342	180	444	359	219	281	360
ENSMUSG00000000359	Rem1	rad and gem related GTP binding protein 1 [Source:MGI Symbol;Acc:MGI:1097696]	1	1	3	1	3	1	5	6	2	1	3	6	7	1	5	7	7	4	4	4	5	2	4	5	1	11	2	4	4	5
ENSMUSG00000000365	Rnf17	ring finger protein 17 [Source:MGI Symbol;Acc:MGI:1353419]	5	0	2	3	1	0	0	8	1	2	0	3	5	3	9	13	12	2	2	2	9	3	0	3	1	3	8	0	3	2
ENSMUSG00000000374	Trappc10	trafficking protein particle complex 10 [Source:MGI Symbol;Acc:MGI:1336209]	723	858	755	768	815	298	837	977	745	676	678	862	1540	430	995	1663	1644	933	1108	1045	1328	903	725	1023	494	1376	1037	728	832	974
ENSMUSG00000000378	Ccm2	cerebral cavernous malformation 2 [Source:MGI Symbol;Acc:MGI:2384924]	178	269	255	258	228	90	229	262	221	220	210	280	447	126	394	456	571	330	304	361	333	274	242	322	164	440	363	205	291	268
ENSMUSG00000000381	Wap	whey acidic protein [Source:MGI Symbol;Acc:MGI:98943]	0	0	0	0	0	0	0	0	0	0	0	0	0	0	0	0	0	0	0	0	0	0	0	0	0	0	0	0	0	0
ENSMUSG00000000384	Tbrg4	transforming growth factor beta regulated gene 4 [Source:MGI Symbol;Acc:MGI:1100868]	155	219	184	188	194	64	185	228	179	192	178	230	344	106	273	349	400	228	248	258	271	202	172	208	109	316	195	152	180	209
ENSMUSG00000000385	Tmprss2	transmembrane protease, serine 2 [Source:MGI Symbol;Acc:MGI:1354381]	0	0	0	1	0	0	0	0	0	0	0	0	2	0	0	2	1	2	0	0	1	0	0	2	0	1	5	1	0	2
ENSMUSG00000000386	Mx1	MX dynamin-like GTPase 1 [Source:MGI Symbol;Acc:MGI:97243]	0	1	0	7	2	0	2	1	0	4	2	0	6	0	3	2	1	0	1	1	1	0	1	6	0	4	4	0	0	1
ENSMUSG00000000392	Fap	fibroblast activation protein [Source:MGI Symbol;Acc:MGI:109608]	19	10	13	9	23	2	17	32	23	23	15	43	34	6	8	81	54	42	32	22	34	16	12	15	14	75	23	13	3	35
ENSMUSG00000000394	Gcg	glucagon [Source:MGI Symbol;Acc:MGI:95674]	0	0	0	0	0	0	0	0	0	0	0	0	0	0	0	0	1	0	0	0	0	0	0	0	0	0	0	0	0	0
ENSMUSG00000000399	Ndufa9	NADH dehydrogenase (ubiquinone) 1 alpha subcomplex, 9 [Source:MGI Symbol;Acc:MGI:1913358]	354	471	464	502	490	167	459	616	458	468	382	598	855	279	643	873	913	610	602	691	746	542	477	629	324	837	583	364	552	532
ENSMUSG00000000402	Egfl6	EGF-like-domain, multiple 6 [Source:MGI Symbol;Acc:MGI:1858599]	18	20	31	19	19	6	18	26	9	15	21	19	44	8	29	50	41	19	19	27	28	28	32	25	17	38	29	16	27	28
ENSMUSG00000000409	Lck	lymphocyte protein tyrosine kinase [Source:MGI Symbol;Acc:MGI:96756]	2	11	3	7	3	1	13	8	9	13	4	11	19	5	16	19	17	15	8	12	17	10	7	11	5	16	14	9	4	11
ENSMUSG00000000411	Tssk3	testis-specific serine kinase 3 [Source:MGI Symbol;Acc:MGI:1929914]	0	1	1	0	2	0	1	0	3	1	0	0	1	0	0	0	0	1	1	1	0	0	0	0	1	2	0	1	0	0
ENSMUSG00000000416	Cttnbp2	cortactin binding protein 2 [Source:MGI Symbol;Acc:MGI:1353467]	1852	1863	1759	1705	1660	654	1689	2037	1709	1387	1662	2222	3395	1148	2570	3785	3570	2081	2468	2583	3562	2298	1634	2422	1166	3612	2209	1690	2191	2612
ENSMUSG00000000420	Galnt1	UDP-N-acetyl-alpha-D-galactosamine:polypeptide N-acetylgalactosaminyltransferase 1 [Source:MGI Symbol;Acc:MGI:894693]	461	562	486	644	603	197	670	767	600	575	467	632	981	325	637	1160	1003	653	680	801	941	617	555	677	351	894	704	424	505	717
ENSMUSG00000000435	Myf5	myogenic factor 5 [Source:MGI Symbol;Acc:MGI:97252]	0	0	0	0	0	0	0	0	0	0	0	0	0	0	0	0	0	0	0	0	0	0	0	0	0	0	0	0	0	0
ENSMUSG00000000439	Mkrn2	makorin, ring finger protein, 2 [Source:MGI Symbol;Acc:MGI:1914277]	208	238	207	223	193	77	234	279	243	208	178	228	359	106	332	421	427	260	279	294	348	262	202	280	160	328	281	145	211	237
ENSMUSG00000000440	Pparg	peroxisome proliferator activated receptor gamma [Source:MGI Symbol;Acc:MGI:97747]	5	2	5	6	10	0	2	11	10	5	6	11	11	2	17	15	18	6	6	9	25	9	5	11	11	14	11	9	2	19
ENSMUSG00000000441	Raf1	v-raf-leukemia viral oncogene 1 [Source:MGI Symbol;Acc:MGI:97847]	644	669	628	663	621	235	641	769	645	630	511	726	1079	329	853	1373	1228	752	850	872	1004	645	585	815	411	1069	792	519	605	720
ENSMUSG00000000486	2016-09-01	septin 1 [Source:MGI Symbol;Acc:MGI:1858916]	4	2	1	2	2	0	4	0	6	4	1	5	5	1	11	11	4	5	6	2	4	4	3	2	3	7	5	3	1	6
ENSMUSG00000000489	Pdgfb	platelet derived growth factor, B polypeptide [Source:MGI Symbol;Acc:MGI:97528]	181	248	234	279	279	80	249	305	196	192	184	262	414	123	286	478	534	293	292	362	299	199	189	280	163	347	242	162	234	249
ENSMUSG00000000530	Acvrl1	activin A receptor, type II-like 1 [Source:MGI Symbol;Acc:MGI:1338946]	59	72	66	71	77	22	84	100	65	86	90	84	143	36	115	165	154	83	104	91	136	91	77	96	75	138	109	61	65	102
ENSMUSG00000000531	Grasp	GRP1 (general receptor for phosphoinositides 1)-associated scaffold protein [Source:MGI Symbol;Acc:MGI:1860303]	247	280	326	302	336	112	276	358	255	256	295	376	621	177	483	608	704	383	331	495	516	373	294	365	212	541	396	241	352	351
ENSMUSG00000000532	Acvr1b	activin A receptor, type 1B [Source:MGI Symbol;Acc:MGI:1338944]	899	1067	1061	1172	1137	397	1067	1334	1129	1033	873	1189	1968	621	1339	2215	2161	1378	1399	1473	1702	1153	1049	1328	696	1678	1483	886	1143	1309
ENSMUSG00000000538	Tom1l2	target of myb1-like 2 (chicken) [Source:MGI Symbol;Acc:MGI:2443306]	1886	2203	2074	2364	2093	827	2404	2814	2210	2038	1949	2600	4246	1229	3343	4456	4562	2720	2841	3078	3434	2662	2136	2937	1538	3970	3053	2097	2302	2663
ENSMUSG00000000544	Gpa33	glycoprotein A33 (transmembrane) [Source:MGI Symbol;Acc:MGI:1891703]	0	0	0	0	0	0	0	0	0	0	0	0	0	0	1	0	0	0	0	0	0	0	0	0	0	0	0	0	0	1
ENSMUSG00000000552	Zfp385a	zinc finger protein 385A [Source:MGI Symbol;Acc:MGI:1352495]	208	249	279	296	260	71	275	333	264	253	252	317	515	126	474	560	738	383	370	404	422	312	281	381	169	469	370	246	284	371
ENSMUSG00000000555	Itga5	integrin alpha 5 (fibronectin receptor alpha) [Source:MGI Symbol;Acc:MGI:96604]	16	14	8	14	12	1	12	16	12	19	9	8	26	6	12	32	22	18	15	12	16	14	9	11	5	35	5	6	8	17
ENSMUSG00000000560	Gabra2	gamma-aminobutyric acid (GABA) A receptor, subunit alpha 2 [Source:MGI Symbol;Acc:MGI:95614]	644	652	625	557	678	255	689	667	603	475	511	695	977	322	595	1180	840	662	792	812	991	686	552	839	350	1113	696	556	577	634
ENSMUSG00000000561	Wdr77	WD repeat domain 77 [Source:MGI Symbol;Acc:MGI:1917715]	514	515	467	517	516	167	537	730	510	435	439	621	965	334	621	1076	850	649	703	750	879	580	487	682	338	893	641	423	532	627
ENSMUSG00000000562	Adora3	adenosine A3 receptor [Source:MGI Symbol;Acc:MGI:104847]	4	13	8	10	8	2	12	11	7	9	1	12	25	0	12	14	19	6	13	19	12	13	6	15	5	19	3	4	8	14
ENSMUSG00000000563	Atp5f1	ATP synthase, H+ transporting, mitochondrial F0 complex, subunit B1 [Source:MGI Symbol;Acc:MGI:1100495]	1520	1852	1805	2126	2042	642	1970	2342	1881	1766	1430	1944	3098	931	2449	3612	3431	2211	2290	2787	2631	1984	1939	2130	1202	2792	2211	1317	1703	2183
ENSMUSG00000000567	Sox9	SRY (sex determining region Y)-box 9 [Source:MGI Symbol;Acc:MGI:98371]	464	501	368	461	484	161	548	665	500	545	462	561	950	245	636	1091	1021	508	700	604	948	586	502	751	296	1043	578	438	417	663
ENSMUSG00000000568	Hnrnpd	heterogeneous nuclear ribonucleoprotein D [Source:MGI Symbol;Acc:MGI:101947]	1055	1152	1136	1311	1281	450	1359	1444	1268	1075	1113	1641	2464	822	1471	2646	2394	1565	1713	1883	2301	1490	1279	1744	836	2001	1641	1023	1336	1543
ENSMUSG00000000579	Dynlt1c	dynein light chain Tctex-type 1C [Source:MGI Symbol;Acc:MGI:3807476]	170	224	174	192	182	60	194	223	167	178	150	181	302	87	192	356	338	221	236	195	236	174	143	208	124	247	215	114	150	179
ENSMUSG00000000581	C1d	C1D nuclear receptor co-repressor [Source:MGI Symbol;Acc:MGI:1927354]	484	473	410	455	534	147	507	632	502	437	401	472	794	231	506	891	646	510	624	692	716	507	546	593	295	621	587	350	422	548
ENSMUSG00000000594	Gm2a	GM2 ganglioside activator protein [Source:MGI Symbol;Acc:MGI:95762]	604	679	642	728	722	207	738	915	680	702	629	734	1130	356	811	1323	1217	754	789	847	893	652	531	725	365	1007	731	460	495	656
ENSMUSG00000000600	Krit1	KRIT1, ankyrin repeat containing [Source:MGI Symbol;Acc:MGI:1930618]	430	435	349	385	436	145	445	471	429	345	333	432	701	220	451	913	722	449	528	581	689	454	434	490	263	778	525	360	428	536
ENSMUSG00000000605	Clcn4-2	chloride channel 4-2 [Source:MGI Symbol;Acc:MGI:104571]	2015	2206	1917	2122	2188	856	2300	2706	2016	1834	1684	2350	3737	1115	2404	4174	3470	2527	2629	2967	3240	2305	2021	2691	1298	3263	2602	1583	1926	2461
ENSMUSG00000000606	Vmn2r88	vomeronasal 2, receptor 88 [Source:MGI Symbol;Acc:MGI:1316662]	0	0	0	0	0	0	0	0	0	0	0	0	0	0	0	0	0	0	0	0	0	0	0	0	0	0	0	0	0	0
ENSMUSG00000000617	Grm6	glutamate receptor, metabotropic 6 [Source:MGI Symbol;Acc:MGI:1351343]	0	0	0	0	0	0	0	0	0	0	0	0	0	1	0	0	1	0	0	0	0	0	0	0	0	1	0	1	0	0
ENSMUSG00000000627	Sema4f	sema domain, immunoglobulin domain (Ig), TM domain, and short cytoplasmic domain [Source:MGI Symbol;Acc:MGI:1340055]	302	392	377	414	351	118	356	445	384	345	309	433	642	189	504	675	812	466	441	536	553	404	349	438	213	678	483	325	398	433
ENSMUSG00000000628	Hk2	hexokinase 2 [Source:MGI Symbol;Acc:MGI:1315197]	55	83	52	68	59	20	69	81	60	51	49	66	108	30	76	128	120	52	81	87	71	64	53	82	37	84	76	40	64	59
ENSMUSG00000000631	Myo18a	myosin XVIIIA [Source:MGI Symbol;Acc:MGI:2667185]	1149	1390	1331	1403	1373	470	1421	1645	1245	1074	1062	1530	2421	745	1716	2623	3171	1533	1678	1697	1848	1374	1108	1531	778	2491	1632	1049	1383	1428
ENSMUSG00000000632	Sez6	seizure related gene 6 [Source:MGI Symbol;Acc:MGI:104745]	1149	1447	1358	1382	1318	481	1376	1701	1397	1134	1152	1515	2722	740	1932	2601	2990	1632	1800	1941	1906	1408	1186	1670	831	2184	1742	1092	1375	1405
ENSMUSG00000000673	Haao	3-hydroxyanthranilate 3,4-dioxygenase [Source:MGI Symbol;Acc:MGI:1349444]	0	1	0	0	0	0	0	1	0	0	1	0	1	0	0	2	0	0	1	1	0	0	1	0	0	4	0	0	0	0
ENSMUSG00000000682	Cd52	CD52 antigen [Source:MGI Symbol;Acc:MGI:1346088]	7	3	7	10	9	1	5	8	11	11	4	6	15	5	10	12	10	9	8	12	8	8	11	9	3	14	8	7	6	4
ENSMUSG00000000686	Abhd15	abhydrolase domain containing 15 [Source:MGI Symbol;Acc:MGI:1914727]	29	36	27	44	33	11	43	60	35	19	24	44	74	15	40	64	63	36	36	42	48	22	19	40	22	58	35	22	23	40
ENSMUSG00000000690	Hoxb6	homeobox B6 [Source:MGI Symbol;Acc:MGI:96187]	0	0	0	0	0	0	0	0	0	0	0	0	0	0	0	0	0	0	0	0	0	0	1	0	0	0	0	0	0	0
ENSMUSG00000000693	Loxl3	lysyl oxidase-like 3 [Source:MGI Symbol;Acc:MGI:1337004]	97	86	98	93	95	41	95	119	93	87	90	105	181	46	128	197	198	114	129	142	164	92	88	142	48	206	100	75	84	131
ENSMUSG00000000701	Tcl1b5	T cell leukemia/lymphoma 1B, 5 [Source:MGI Symbol;Acc:MGI:1351635]	0	0	0	0	0	0	0	0	0	1	0	0	0	0	0	0	0	0	0	0	0	0	0	0	0	0	0	0	0	0
ENSMUSG00000000706	Btn1a1	butyrophilin, subfamily 1, member A1 [Source:MGI Symbol;Acc:MGI:103118]	0	1	0	0	1	0	0	0	0	2	0	0	0	0	0	2	0	0	0	0	0	0	0	0	0	0	0	0	0	0
ENSMUSG00000000708	Kat2b	K(lysine) acetyltransferase 2B [Source:MGI Symbol;Acc:MGI:1343094]	248	303	247	245	284	81	293	351	327	277	213	345	517	147	303	694	504	351	406	401	471	256	250	352	166	500	387	243	230	385
ENSMUSG00000000711	Rab5b	RAB5B, member RAS oncogene family [Source:MGI Symbol;Acc:MGI:105938]	1422	1632	1569	1706	1808	611	1768	2175	1614	1539	1471	1806	2871	943	2075	3451	2934	1953	2030	2308	2560	1880	1671	2193	1101	2571	2211	1429	1634	1985
ENSMUSG00000000724	Cryba1	crystallin, beta A1 [Source:MGI Symbol;Acc:MGI:88518]	0	0	0	0	0	0	0	0	0	0	0	0	0	0	1	0	0	0	1	1	0	0	0	1	0	0	0	0	0	0
ENSMUSG00000000730	Dnmt3l	DNA (cytosine-5-)-methyltransferase 3-like [Source:MGI Symbol;Acc:MGI:1859287]	0	4	4	0	1	0	2	1	1	0	0	0	2	0	2	4	1	0	1	3	2	1	1	3	3	0	0	2	0	1
ENSMUSG00000000731	Aire	autoimmune regulator (autoimmune polyendocrinopathy candidiasis ectodermal dystrophy) [Source:MGI Symbol;Acc:MGI:1338803]	0	2	2	1	0	1	2	1	1	3	0	0	2	3	3	4	1	4	2	4	4	0	1	5	2	4	5	2	1	3
ENSMUSG00000000732	Icosl	icos ligand [Source:MGI Symbol;Acc:MGI:1354701]	78	91	92	123	88	35	71	94	119	106	84	102	178	48	115	168	238	104	135	165	135	93	79	146	62	207	169	105	143	124
ENSMUSG00000000738	Spg7	spastic paraplegia 7 homolog (human) [Source:MGI Symbol;Acc:MGI:2385906]	244	331	276	296	327	118	304	396	293	303	243	366	544	167	444	634	642	373	420	410	448	355	275	369	167	559	370	267	270	373
ENSMUSG00000000739	Sult5a1	sulfotransferase family 5A, member 1 [Source:MGI Symbol;Acc:MGI:1931463]	5	4	3	5	3	0	5	2	0	7	8	8	18	0	5	9	8	5	6	4	9	10	4	3	4	13	8	4	5	7
ENSMUSG00000000740	Rpl13	ribosomal protein L13 [Source:MGI Symbol;Acc:MGI:105922]	1357	1816	1750	1757	1801	612	1760	2142	1616	1682	1477	1969	3315	885	3065	3440	4182	2209	2267	2700	2800	2049	1967	2487	1305	2989	2317	1464	1781	2143
ENSMUSG00000000743	Chmp1a	charged multivesicular body protein 1A [Source:MGI Symbol;Acc:MGI:1920159]	575	799	777	836	756	274	798	905	694	709	601	870	1337	365	1100	1454	1532	854	933	1078	1081	854	730	981	497	1245	1032	608	746	842
ENSMUSG00000000751	Rpa1	replication protein A1 [Source:MGI Symbol;Acc:MGI:1915525]	393	448	458	522	436	142	499	587	454	408	436	497	785	217	557	893	918	485	576	698	694	489	428	537	309	793	571	378	422	519
ENSMUSG00000000753	Serpinf1	serine (or cysteine) peptidase inhibitor, clade F, member 1 [Source:MGI Symbol;Acc:MGI:108080]	79	102	89	125	102	27	78	116	84	100	76	107	146	36	145	144	190	100	112	134	111	71	61	77	66	131	81	55	57	75
ENSMUSG00000000759	Tubgcp3	tubulin, gamma complex associated protein 3 [Source:MGI Symbol;Acc:MGI:2183752]	295	306	301	351	337	120	367	406	323	278	300	408	617	186	437	686	690	388	431	406	561	359	291	389	224	578	412	309	299	374
ENSMUSG00000000766	Oprm1	opioid receptor, mu 1 [Source:MGI Symbol;Acc:MGI:97441]	6	10	6	20	9	2	16	15	9	9	18	12	25	8	15	37	21	14	23	12	18	20	4	20	13	8	25	13	16	14
ENSMUSG00000000776	Polr3d	polymerase (RNA) III (DNA directed) polypeptide D [Source:MGI Symbol;Acc:MGI:1914315]	109	128	149	160	132	44	145	185	116	122	98	136	245	84	191	260	300	171	192	176	243	151	133	168	89	249	158	115	152	145
ENSMUSG00000000782	Tcf7	transcription factor 7, T cell specific [Source:MGI Symbol;Acc:MGI:98507]	19	26	16	35	25	7	32	39	24	32	9	30	59	14	39	58	46	27	36	31	34	25	26	32	12	36	32	22	24	23
ENSMUSG00000000787	Ddx3x	DEAD/H (Asp-Glu-Ala-Asp/His) box polypeptide 3, X-linked [Source:MGI Symbol;Acc:MGI:103064]	3341	3538	3248	3549	4041	1120	3317	3734	2849	2386	3355	4562	6888	2073	3976	5912	4888	3332	3652	3831	6473	4255	3524	4488	2443	4484	3570	2088	2659	3229
ENSMUSG00000000791	Il12rb1	interleukin 12 receptor, beta 1 [Source:MGI Symbol;Acc:MGI:104579]	3	11	6	5	12	2	10	3	3	8	2	5	6	0	4	2	1	13	1	2	2	4	1	4	0	5	3	0	5	6
ENSMUSG00000000792	Slc5a5	solute carrier family 5 (sodium iodide symporter), member 5 [Source:MGI Symbol;Acc:MGI:2149330]	151	158	180	218	140	42	166	210	164	185	134	209	281	79	215	224	349	186	193	241	250	157	157	233	124	250	225	130	165	170
ENSMUSG00000000794	Kcnn3	potassium intermediate/small conductance calcium-activated channel, subfamily N, member 3 [Source:MGI Symbol;Acc:MGI:2153183]	36	44	31	43	50	16	60	62	33	45	33	59	104	28	74	104	126	47	56	35	52	40	27	52	21	45	67	38	44	50
ENSMUSG00000000804	Usp32	ubiquitin specific peptidase 32 [Source:MGI Symbol;Acc:MGI:2144475]	1393	1445	1332	1358	1534	512	1544	1857	1444	1225	1179	1657	2594	771	1598	3086	2719	1685	1973	1890	2265	1631	1318	1738	882	2509	1854	1148	1417	1778
ENSMUSG00000000805	Car4	carbonic anhydrase 4 [Source:MGI Symbol;Acc:MGI:1096574]	195	275	292	254	240	85	268	305	212	215	219	308	439	123	410	482	621	300	299	390	338	273	239	260	150	462	282	176	227	252
ENSMUSG00000000811	Txnrd3	thioredoxin reductase 3 [Source:MGI Symbol;Acc:MGI:2386711]	15	16	28	21	20	2	20	25	9	20	21	32	51	6	26	39	48	35	29	26	38	14	15	16	14	28	19	15	23	17
ENSMUSG00000000817	Fasl	Fas ligand (TNF superfamily, member 6) [Source:MGI Symbol;Acc:MGI:99255]	0	3	2	0	0	0	2	1	3	0	0	0	1	0	1	0	1	1	2	1	3	0	2	1	0	1	0	0	1	3
ENSMUSG00000000823	Znf512b	zinc finger protein 512B [Source:MGI Symbol;Acc:MGI:2685478]	653	708	664	714	652	227	711	792	656	681	578	729	1183	319	949	1310	1258	764	817	779	1160	774	582	841	375	1061	728	571	652	628
ENSMUSG00000000826	Dnajc5	DnaJ (Hsp40) homolog, subfamily C, member 5 [Source:MGI Symbol;Acc:MGI:892995]	3527	3976	3669	3957	3961	1491	4311	5162	3988	3537	3244	4541	7234	2216	5149	7805	7520	4626	4918	5277	6134	4453	3657	5012	2556	6486	5185	3245	3973	4716
ENSMUSG00000000827	Tpd52l2	tumor protein D52-like 2 [Source:MGI Symbol;Acc:MGI:1913564]	356	469	394	432	449	153	399	543	447	373	371	485	762	232	512	893	777	506	545	636	702	455	450	508	284	824	529	305	450	505
ENSMUSG00000000838	Fmr1	fragile X mental retardation syndrome 1 [Source:MGI Symbol;Acc:MGI:95564]	867	868	745	834	933	324	993	1088	925	721	689	912	1538	467	847	1812	1262	1025	1199	1309	1481	925	854	1073	595	1384	1129	718	808	1066
ENSMUSG00000000861	Bcl11a	B cell CLL/lymphoma 11A (zinc finger protein) [Source:MGI Symbol;Acc:MGI:106190]	1025	1173	1085	1157	1147	409	1299	1444	1100	1061	982	1248	1994	639	1557	2132	2230	1367	1436	1629	1875	1267	1085	1380	700	2000	1452	982	1137	1378
ENSMUSG00000000869	Il4	interleukin 4 [Source:MGI Symbol;Acc:MGI:96556]	66	53	40	40	40	17	50	62	49	46	45	43	80	30	64	102	71	56	54	59	67	73	56	83	34	75	60	43	48	59
ENSMUSG00000000876	Pxmp4	peroxisomal membrane protein 4 [Source:MGI Symbol;Acc:MGI:1891701]	113	132	128	151	142	51	143	160	146	129	107	172	183	74	174	250	240	139	142	173	175	121	108	137	82	221	153	96	106	157
ENSMUSG00000000881	Dlg3	discs, large homolog 3 (Drosophila) [Source:MGI Symbol;Acc:MGI:1888986]	1440	1760	1676	1802	1819	639	1802	2056	1715	1524	1590	2088	3397	1009	2553	3746	3962	2022	2268	2476	2728	2001	1576	2139	1051	3166	2211	1491	1925	2055
ENSMUSG00000000884	Gnb1l	guanine nucleotide binding protein (G protein), beta polypeptide 1-like [Source:MGI Symbol;Acc:MGI:1338057]	14	22	21	20	23	7	19	23	17	15	20	15	43	13	39	34	45	22	29	36	30	24	32	32	19	37	23	21	21	27
ENSMUSG00000000889	Dbh	dopamine beta hydroxylase [Source:MGI Symbol;Acc:MGI:94864]	0	2	1	1	2	3	0	4	0	0	0	0	5	0	1	3	6	0	3	0	2	2	2	4	0	3	0	1	1	0
ENSMUSG00000000901	Mmp11	matrix metallopeptidase 11 [Source:MGI Symbol;Acc:MGI:97008]	16	17	6	8	14	6	7	11	6	12	8	8	26	3	10	30	24	8	11	7	30	7	11	14	7	9	16	8	5	14
ENSMUSG00000000902	Smarcb1	SWI/SNF related, matrix associated, actin dependent regulator of chromatin, subfamily b, member 1 [Source:MGI Symbol;Acc:MGI:1328366]	403	459	448	524	499	166	510	544	453	487	407	544	844	261	713	915	992	574	613	630	721	491	445	591	313	813	626	389	502	515
ENSMUSG00000000903	Vpreb3	pre-B lymphocyte gene 3 [Source:MGI Symbol;Acc:MGI:98938]	0	0	0	0	1	0	1	0	0	1	0	0	2	0	1	0	0	1	0	1	2	0	0	0	3	0	0	1	0	1
ENSMUSG00000000915	Hip1r	huntingtin interacting protein 1 related [Source:MGI Symbol;Acc:MGI:1352504]	354	505	443	502	402	181	493	516	436	410	351	447	723	228	503	807	869	469	571	546	626	460	350	516	280	716	470	330	420	431
ENSMUSG00000000916	Nsun5	NOL1/NOP2/Sun domain family, member 5 [Source:MGI Symbol;Acc:MGI:2140844]	160	191	183	185	195	61	178	198	157	145	144	198	312	108	239	359	347	260	251	324	304	207	197	234	151	363	254	151	190	221
ENSMUSG00000000934	Top1mt	DNA topoisomerase 1, mitochondrial [Source:MGI Symbol;Acc:MGI:1920210]	68	89	86	109	94	22	93	129	98	84	78	103	181	43	140	155	226	96	106	107	146	148	90	103	64	148	121	64	87	78
ENSMUSG00000000938	Hoxa10	homeobox A10 [Source:MGI Symbol;Acc:MGI:96171]	0	0	0	0	0	0	0	0	0	0	0	0	0	0	0	0	0	0	0	0	0	0	0	0	0	0	0	0	0	0
ENSMUSG00000000942	Hoxa4	homeobox A4 [Source:MGI Symbol;Acc:MGI:96176]	0	0	0	0	0	0	0	0	0	0	0	0	0	0	0	0	0	0	0	0	0	0	0	0	0	0	0	0	0	0
ENSMUSG00000000948	Gm38393	predicted gene, 38393 [Source:MGI Symbol;Acc:MGI:5613898]	3866	5008	4887	5356	5245	1864	5120	6182	4740	4480	3865	5300	8636	2557	6981	9151	9387	5845	6055	6999	6761	5401	4795	6052	3083	7806	6010	3767	4992	5515
ENSMUSG00000000957	Mmp14	matrix metallopeptidase 14 (membrane-inserted) [Source:MGI Symbol;Acc:MGI:101900]	110	133	127	131	138	41	129	171	124	91	123	141	242	67	150	219	253	137	168	160	209	102	104	141	63	223	132	54	81	111
ENSMUSG00000000958	Slc7a7	solute carrier family 7 (cationic amino acid transporter, y+ system), member 7 [Source:MGI Symbol;Acc:MGI:1337120]	19	18	19	24	19	13	18	25	25	23	20	19	45	14	29	37	44	27	24	30	33	24	22	24	7	27	29	22	20	26
ENSMUSG00000000959	Oxa1l	oxidase assembly 1-like [Source:MGI Symbol;Acc:MGI:1916339]	227	283	282	274	277	101	281	352	276	279	236	317	500	149	461	563	607	322	347	388	403	308	250	360	180	466	310	212	261	296
ENSMUSG00000000976	Heatr6	HEAT repeat containing 6 [Source:MGI Symbol;Acc:MGI:1919790]	188	183	170	176	183	51	204	217	192	192	173	242	325	101	263	392	397	236	248	248	323	227	166	227	104	372	235	153	174	202
ENSMUSG00000000982	Ccl3	chemokine (C-C motif) ligand 3 [Source:MGI Symbol;Acc:MGI:98260]	2	1	1	0	0	0	0	1	0	3	1	0	3	1	2	3	0	1	0	1	3	1	1	2	3	1	1	0	0	2
ENSMUSG00000000983	Wfdc18	WAP four-disulfide core domain 18 [Source:MGI Symbol;Acc:MGI:107506]	1	1	0	2	3	0	0	4	2	2	1	2	6	1	5	8	9	7	3	6	8	2	2	5	1	0	4	0	0	3
ENSMUSG00000001014	Icam4	intercellular adhesion molecule 4, Landsteiner-Wiener blood group [Source:MGI Symbol;Acc:MGI:1925619]	12	4	2	4	7	3	11	6	5	10	4	7	7	0	9	17	18	12	5	11	9	9	8	9	5	9	12	5	7	10
ENSMUSG00000001016	Ilf2	interleukin enhancer binding factor 2 [Source:MGI Symbol;Acc:MGI:1915031]	367	427	432	474	495	150	501	590	466	398	381	495	768	215	616	858	893	525	554	669	713	483	488	582	327	715	581	361	453	500
ENSMUSG00000001017	Chtop	chromatin target of PRMT1 [Source:MGI Symbol;Acc:MGI:1913761]	1244	1421	1333	1530	1494	544	1651	1923	1468	1448	1235	1661	2460	736	1697	2756	2331	1749	1820	2088	2160	1640	1395	1786	922	2315	1776	1153	1289	1586
ENSMUSG00000001018	Snapin	SNAP-associated protein [Source:MGI Symbol;Acc:MGI:1333745]	369	406	411	514	443	153	466	574	444	412	344	508	826	267	671	886	833	526	531	622	714	514	419	535	277	650	553	343	416	548
ENSMUSG00000001020	S100a4	S100 calcium binding protein A4 [Source:MGI Symbol;Acc:MGI:1330282]	5	2	8	2	9	2	4	5	7	4	1	5	6	3	11	17	19	2	4	5	13	3	9	7	3	9	7	5	6	9
ENSMUSG00000001021	S100a3	S100 calcium binding protein A3 [Source:MGI Symbol;Acc:MGI:1338849]	0	1	2	1	1	0	1	1	1	1	0	0	1	1	2	1	1	2	0	2	3	2	0	2	0	2	0	0	1	0
ENSMUSG00000001023	S100a5	S100 calcium binding protein A5 [Source:MGI Symbol;Acc:MGI:1338915]	0	0	0	0	0	0	0	0	0	0	0	0	0	0	0	0	0	0	0	0	0	0	0	0	0	0	0	0	0	0
ENSMUSG00000001025	S100a6	S100 calcium binding protein A6 (calcyclin) [Source:MGI Symbol;Acc:MGI:1339467]	43	56	45	39	48	16	46	68	49	49	41	50	79	22	66	82	92	66	63	69	65	48	45	66	31	55	34	29	32	55
ENSMUSG00000001027	Scn4a	sodium channel, voltage-gated, type IV, alpha [Source:MGI Symbol;Acc:MGI:98250]	0	0	0	0	1	0	0	0	0	0	0	0	1	0	1	2	0	1	2	1	0	0	0	1	1	0	1	0	0	0
ENSMUSG00000001029	Icam2	intercellular adhesion molecule 2 [Source:MGI Symbol;Acc:MGI:96394]	17	15	27	20	18	3	15	32	6	17	14	18	40	4	19	30	37	15	22	26	28	9	21	20	9	35	16	11	14	18
ENSMUSG00000001034	Mapk7	mitogen-activated protein kinase 7 [Source:MGI Symbol;Acc:MGI:1346347]	184	239	212	201	213	71	187	266	157	162	172	236	390	109	333	430	422	236	304	280	325	227	171	255	102	364	239	166	214	206
ENSMUSG00000001036	Epn2	epsin 2 [Source:MGI Symbol;Acc:MGI:1333766]	1434	1634	1549	1615	1523	517	1574	1806	1435	1349	1237	1623	2876	892	2150	3427	3320	1783	2027	2154	2381	1789	1440	1896	949	2878	1974	1332	1610	1787
ENSMUSG00000001039	B9d1	B9 protein domain 1 [Source:MGI Symbol;Acc:MGI:1351471]	54	48	58	63	67	26	50	72	55	78	49	67	100	35	95	132	163	88	77	71	99	72	60	81	34	97	74	45	42	62
ENSMUSG00000001052	Sec24b	Sec24 related gene family, member B (S. cerevisiae) [Source:MGI Symbol;Acc:MGI:2139764]	414	502	425	488	463	173	507	548	446	377	390	535	920	282	600	920	1027	535	628	634	764	533	412	579	291	924	595	443	451	596
ENSMUSG00000001053	N4bp3	NEDD4 binding protein 3 [Source:MGI Symbol;Acc:MGI:2442218]	109	111	108	119	120	27	93	127	102	68	97	146	207	54	165	273	275	144	202	184	154	129	124	150	80	241	158	83	117	160
ENSMUSG00000001054	Rmnd5b	required for meiotic nuclear division 5 homolog B (S. cerevisiae) [Source:MGI Symbol;Acc:MGI:1913339]	245	323	324	339	346	108	329	369	299	276	266	337	532	165	454	604	674	387	396	471	416	353	282	370	217	484	397	223	317	334
ENSMUSG00000001056	Nhp2	NHP2 ribonucleoprotein [Source:MGI Symbol;Acc:MGI:1098547]	132	184	223	195	212	65	171	253	149	170	135	227	389	98	272	364	382	252	253	298	281	194	187	250	122	283	258	130	191	200
ENSMUSG00000001062	Vps9d1	VPS9 domain containing 1 [Source:MGI Symbol;Acc:MGI:1914143]	301	334	370	355	352	127	361	419	353	339	281	355	572	197	541	654	723	446	428	476	545	414	301	409	223	621	427	280	349	421
ENSMUSG00000001065	Zfp276	zinc finger protein (C2H2 type) 276 [Source:MGI Symbol;Acc:MGI:1888495]	201	244	217	243	207	82	215	254	224	184	159	179	333	106	276	403	364	245	273	258	273	205	158	241	125	380	250	161	211	253
ENSMUSG00000001076	C1ql4	complement component 1, q subcomponent-like 4 [Source:MGI Symbol;Acc:MGI:3579909]	0	0	0	0	0	0	0	0	0	0	0	0	2	0	0	0	1	0	0	0	0	0	0	0	0	1	0	0	0	0
ENSMUSG00000001082	Mfsd10	major facilitator superfamily domain containing 10 [Source:MGI Symbol;Acc:MGI:1915544]	69	75	84	82	86	28	96	113	72	85	74	83	131	45	149	167	163	104	107	129	149	112	80	120	62	146	97	61	98	111
ENSMUSG00000001089	Luzp1	leucine zipper protein 1 [Source:MGI Symbol;Acc:MGI:107629]	1364	1545	1335	1522	1458	536	1535	1702	1355	1212	1203	1676	2807	834	1662	3253	2915	1826	1935	1996	2110	1704	1344	1709	973	2715	2084	1287	1648	1925
ENSMUSG00000001095	Slc13a2	solute carrier family 13 (sodium-dependent dicarboxylate transporter), member 2 [Source:MGI Symbol;Acc:MGI:1276558]	0	0	0	0	0	0	0	0	0	0	0	0	0	0	0	0	0	0	0	0	0	0	0	0	0	0	0	0	0	0
ENSMUSG00000001098	Kctd10	potassium channel tetramerisation domain containing 10 [Source:MGI Symbol;Acc:MGI:2141207]	406	537	501	576	506	163	482	646	455	466	439	600	974	293	719	1109	1152	654	693	762	770	615	571	667	360	968	718	472	574	628
ENSMUSG00000001100	Poldip2	polymerase (DNA-directed), delta interacting protein 2 [Source:MGI Symbol;Acc:MGI:1915061]	498	666	581	707	617	242	621	766	617	628	553	726	1181	327	912	1276	1316	740	748	898	1005	687	601	836	440	986	782	515	597	735
ENSMUSG00000001103	Sebox	SEBOX homeobox [Source:MGI Symbol;Acc:MGI:108012]	35	46	47	44	41	18	27	57	37	35	36	49	81	25	60	105	85	55	57	73	74	44	48	50	31	78	45	20	45	71
ENSMUSG00000001105	Ift20	intraflagellar transport 20 [Source:MGI Symbol;Acc:MGI:1915585]	349	345	363	366	373	130	355	441	338	338	308	439	590	182	540	705	746	448	472	506	536	415	317	422	231	599	405	259	319	415
ENSMUSG00000001119	Col6a1	collagen, type VI, alpha 1 [Source:MGI Symbol;Acc:MGI:88459]	137	214	191	194	135	30	135	179	188	158	156	193	243	62	187	183	348	151	163	197	231	108	108	293	129	107	151	133	122	98
ENSMUSG00000001120	Pcbp3	poly(rC) binding protein 3 [Source:MGI Symbol;Acc:MGI:1890470]	199	269	256	265	261	87	268	295	255	237	246	297	509	135	378	535	590	381	320	377	391	292	267	339	182	459	313	202	260	304
ENSMUSG00000001123	Lgals9	lectin, galactose binding, soluble 9 [Source:MGI Symbol;Acc:MGI:109496]	23	33	42	43	26	6	35	43	31	31	24	39	79	16	65	63	59	51	34	43	51	38	29	57	24	52	47	16	31	42
ENSMUSG00000001127	Araf	v-raf murine sarcoma 3611 viral oncogene homolog [Source:MGI Symbol;Acc:MGI:88065]	1293	1454	1297	1410	1492	497	1535	1780	1448	1295	1126	1641	2388	697	1570	2841	2552	1712	1825	2074	2308	1519	1481	1841	960	2378	1664	1157	1242	1688
ENSMUSG00000001128	Cfp	complement factor properdin [Source:MGI Symbol;Acc:MGI:97545]	45	45	48	59	39	17	50	51	40	45	43	78	77	28	79	141	124	65	70	88	83	55	60	72	34	141	76	53	58	71
ENSMUSG00000001131	Timp1	tissue inhibitor of metalloproteinase 1 [Source:MGI Symbol;Acc:MGI:98752]	0	2	3	2	0	0	2	1	0	4	1	2	2	0	2	5	2	0	1	2	1	0	0	1	0	0	1	0	4	3
ENSMUSG00000001134	Uxt	ubiquitously expressed transcript [Source:MGI Symbol;Acc:MGI:1277988]	20	30	27	42	31	10	34	48	25	26	24	42	77	18	48	80	77	36	37	33	58	37	33	44	23	50	42	37	35	35
ENSMUSG00000001138	Cnnm3	cyclin M3 [Source:MGI Symbol;Acc:MGI:2151055]	262	296	261	279	284	87	280	336	264	279	240	311	480	142	374	583	563	314	346	371	438	309	256	347	184	500	331	228	251	319
ENSMUSG00000001143	Lman2l	lectin, mannose-binding 2-like [Source:MGI Symbol;Acc:MGI:2443010]	456	570	500	507	517	175	558	630	519	447	468	624	927	283	677	1169	1197	583	715	687	768	618	502	649	338	1082	814	547	551	652
ENSMUSG00000001150	Mcm3ap	minichromosome maintenance deficient 3 (S. cerevisiae) associated protein [Source:MGI Symbol;Acc:MGI:1930089]	351	473	382	425	432	115	444	484	333	371	372	501	846	235	563	930	947	482	546	515	692	485	324	504	309	789	558	369	431	470
ENSMUSG00000001151	Pcnt	pericentrin (kendrin) [Source:MGI Symbol;Acc:MGI:102722]	255	286	237	311	263	102	309	323	240	242	209	332	567	130	353	543	619	340	361	335	452	341	270	352	219	516	388	242	273	349
ENSMUSG00000001155	Ftcd	formiminotransferase cyclodeaminase [Source:MGI Symbol;Acc:MGI:1339962]	0	0	0	0	0	0	0	0	0	0	0	0	0	0	0	0	0	0	0	0	1	0	1	0	0	0	3	1	0	0
ENSMUSG00000001156	Mxd1	MAX dimerization protein 1 [Source:MGI Symbol;Acc:MGI:96908]	218	273	236	250	265	90	261	364	269	218	209	294	482	146	308	520	485	299	329	374	374	271	208	314	142	420	319	220	278	281
ENSMUSG00000001157	Gmcl1	germ cell-less homolog 1 (Drosophila) [Source:MGI Symbol;Acc:MGI:1345156]	239	252	258	277	284	82	290	353	222	227	205	281	404	122	272	521	407	327	379	369	402	257	243	339	157	429	283	189	263	282
ENSMUSG00000001158	Snrnp27	small nuclear ribonucleoprotein 27 (U4/U6.U5) [Source:MGI Symbol;Acc:MGI:1913868]	153	176	172	196	191	74	213	213	187	163	166	212	355	103	245	386	357	221	220	325	306	221	241	263	134	310	240	140	200	260
ENSMUSG00000001166	Oas1c	2'-5' oligoadenylate synthetase 1C [Source:MGI Symbol;Acc:MGI:2149633]	3	5	2	7	2	0	2	9	5	8	5	7	7	0	6	9	7	1	8	6	9	6	2	3	2	3	4	1	1	10
ENSMUSG00000001168	Oas1h	2'-5' oligoadenylate synthetase 1H [Source:MGI Symbol;Acc:MGI:2180853]	0	0	0	0	0	0	0	0	0	0	0	0	0	0	0	0	0	1	0	0	0	0	0	0	0	0	0	0	0	0
ENSMUSG00000001173	Ocrl	oculocerebrorenal syndrome of Lowe [Source:MGI Symbol;Acc:MGI:109589]	714	719	692	682	711	206	742	819	739	694	635	878	1312	379	902	1509	1343	831	915	943	1224	831	650	988	472	1192	930	573	747	840
ENSMUSG00000001175	Calm1	calmodulin 1 [Source:MGI Symbol;Acc:MGI:88251]	25286	29205	27067	29556	30284	10695	31108	36474	27875	24879	24857	32791	53016	15669	36242	57219	52386	34110	37382	43356	47114	32696	30019	39196	19143	50064	39397	23642	30233	35864
ENSMUSG00000001211	Agpat3	1-acylglycerol-3-phosphate O-acyltransferase 3 [Source:MGI Symbol;Acc:MGI:1336186]	2060	2584	2375	2581	2532	859	2577	3158	2372	2156	1811	2588	4166	1257	3161	4913	4678	2808	2984	3006	3610	2653	1994	2865	1537	3773	2998	1881	2380	2650
ENSMUSG00000001225	Slc26a3	solute carrier family 26, member 3 [Source:MGI Symbol;Acc:MGI:107181]	0	2	0	1	2	0	3	3	1	1	0	1	2	0	0	1	2	0	2	0	1	0	0	2	1	1	0	0	0	2
ENSMUSG00000001227	Sema6b	sema domain, transmembrane domain (TM), and cytoplasmic domain, (semaphorin) 6B [Source:MGI Symbol;Acc:MGI:1202889]	649	897	841	881	826	302	771	1015	772	710	680	940	1572	452	1338	1520	1975	1019	1006	1187	1052	820	716	977	450	1411	964	644	787	873
ENSMUSG00000001228	Uhrf1	ubiquitin-like, containing PHD and RING finger domains, 1 [Source:MGI Symbol;Acc:MGI:1338889]	7	12	13	14	14	1	17	18	17	12	7	2	13	8	10	19	22	14	16	14	20	3	10	10	2	18	6	5	4	3
ENSMUSG00000001229	Dpp9	dipeptidylpeptidase 9 [Source:MGI Symbol;Acc:MGI:2443967]	389	454	484	438	410	128	457	512	414	384	376	460	823	200	658	930	1104	525	558	651	609	500	442	533	242	888	579	358	461	477
ENSMUSG00000001240	Ramp2	receptor (calcitonin) activity modifying protein 2 [Source:MGI Symbol;Acc:MGI:1859650]	330	440	411	509	473	152	443	528	468	441	363	460	731	219	663	748	826	527	544	631	592	451	372	493	291	655	526	310	400	440
ENSMUSG00000001247	Lsr	lipolysis stimulated lipoprotein receptor [Source:MGI Symbol;Acc:MGI:1927471]	70	91	89	85	99	33	80	130	85	93	78	107	161	40	105	197	195	83	121	103	133	93	74	98	58	169	125	69	64	117
ENSMUSG00000001248	Gramd1a	GRAM domain containing 1A [Source:MGI Symbol;Acc:MGI:105490]	386	443	442	437	422	169	451	511	391	374	380	476	762	240	665	861	1022	494	522	557	592	464	394	506	256	795	493	316	432	455
ENSMUSG00000001249	Hpn	hepsin [Source:MGI Symbol;Acc:MGI:1196620]	5	8	3	5	4	0	5	2	3	2	8	5	12	0	10	11	7	6	6	10	14	6	1	6	6	8	3	5	9	12
ENSMUSG00000001260	Gabrg1	gamma-aminobutyric acid (GABA) A receptor, subunit gamma 1 [Source:MGI Symbol;Acc:MGI:103156]	234	234	165	258	250	84	304	342	268	223	210	291	441	151	255	558	307	281	351	337	508	268	258	416	195	373	353	174	206	290
ENSMUSG00000001270	Ckb	creatine kinase, brain [Source:MGI Symbol;Acc:MGI:88407]	3751	4902	4839	5686	4829	1779	5019	6295	5035	4793	4141	5215	9074	2526	8011	9238	10909	6158	5993	7100	6969	5523	4726	5954	3291	8717	6370	3741	4795	5603
ENSMUSG00000001280	Sp1	trans-acting transcription factor 1 [Source:MGI Symbol;Acc:MGI:98372]	377	379	305	371	383	124	415	492	358	341	306	399	603	190	399	760	659	371	480	420	606	394	289	414	269	568	458	291	309	461
ENSMUSG00000001281	Itgb7	integrin beta 7 [Source:MGI Symbol;Acc:MGI:96616]	7	4	1	1	5	0	5	6	6	5	2	4	3	0	6	8	6	4	4	7	3	1	4	4	0	8	1	1	0	4
ENSMUSG00000001285	Myg1	melanocyte proliferating gene 1 [Source:MGI Symbol;Acc:MGI:1929864]	160	171	202	199	189	60	186	196	165	205	179	239	343	109	292	386	448	254	243	308	277	223	183	232	120	361	246	165	190	207
ENSMUSG00000001288	Rarg	retinoic acid receptor, gamma [Source:MGI Symbol;Acc:MGI:97858]	47	72	68	60	63	20	74	66	67	41	66	91	152	40	100	158	152	71	73	120	123	74	55	104	54	123	75	55	78	87
ENSMUSG00000001289	Pfdn5	prefoldin 5 [Source:MGI Symbol;Acc:MGI:1928753]	360	499	468	509	509	171	464	580	459	446	415	587	929	272	721	979	970	619	662	751	911	622	589	698	373	901	608	405	538	649
ENSMUSG00000001300	Efnb2	ephrin B2 [Source:MGI Symbol;Acc:MGI:105097]	414	520	418	487	467	162	512	698	483	407	424	554	788	232	547	687	796	497	635	622	664	479	501	644	360	538	557	357	443	480
ENSMUSG00000001305	Rrp15	ribosomal RNA processing 15 homolog (S. cerevisiae) [Source:MGI Symbol;Acc:MGI:1914473]	75	54	84	88	75	22	70	97	82	61	76	97	159	39	119	154	174	119	120	115	166	93	63	119	48	162	95	70	99	105
ENSMUSG00000001313	Rnd2	Rho family GTPase 2 [Source:MGI Symbol;Acc:MGI:1338755]	374	496	483	513	503	154	494	653	387	414	293	436	722	178	640	726	882	485	493	568	488	391	393	520	246	540	464	300	345	427
ENSMUSG00000001323	Srr	serine racemase [Source:MGI Symbol;Acc:MGI:1351636]	1055	1186	1083	1284	1194	427	1247	1524	1242	1043	1015	1329	2166	610	1498	2230	2116	1291	1454	1382	1748	1347	977	1362	732	1687	1412	872	1008	1273
ENSMUSG00000001333	Sync	syncoilin [Source:MGI Symbol;Acc:MGI:1916078]	22	27	28	36	32	10	35	28	24	38	21	28	51	13	39	47	41	42	38	43	52	34	25	34	21	62	32	22	27	36
ENSMUSG00000001334	Fndc5	fibronectin type III domain containing 5 [Source:MGI Symbol;Acc:MGI:1917614]	568	744	695	785	736	271	741	851	698	695	505	748	1247	347	964	1614	1492	907	914	1061	1003	781	615	860	451	1206	971	567	734	910
ENSMUSG00000001348	Acp5	acid phosphatase 5, tartrate resistant [Source:MGI Symbol;Acc:MGI:87883]	0	0	1	0	5	0	0	3	0	0	0	2	6	0	4	13	3	0	4	1	7	1	1	2	0	5	1	4	0	0
ENSMUSG00000001349	Cnn1	calponin 1 [Source:MGI Symbol;Acc:MGI:104979]	1	0	0	2	2	2	0	9	2	1	0	2	12	0	5	2	8	0	4	1	8	2	1	3	7	4	0	2	1	1
ENSMUSG00000001366	Fbxo9	f-box protein 9 [Source:MGI Symbol;Acc:MGI:1918788]	564	738	598	713	667	225	685	878	661	604	549	733	1178	361	877	1248	1132	759	869	923	1007	698	557	775	463	1029	828	480	641	757
ENSMUSG00000001376	Ccdc132	coiled-coil domain containing 132 [Source:MGI Symbol;Acc:MGI:1920538]	513	567	553	618	572	212	664	752	566	527	498	695	1081	321	717	1225	1086	762	778	963	1052	679	629	769	388	1111	793	472	626	769
ENSMUSG00000001379	NA	NA	177	181	206	190	179	64	166	231	199	201	172	221	361	121	277	414	401	219	255	315	318	227	195	241	126	358	237	156	160	233
ENSMUSG00000001380	Hars	histidyl-tRNA synthetase [Source:MGI Symbol;Acc:MGI:108087]	409	503	506	511	515	184	524	658	520	399	401	555	859	243	706	971	1027	629	623	750	709	566	452	663	305	837	552	385	549	550
ENSMUSG00000001383	Zmat2	zinc finger, matrin type 2 [Source:MGI Symbol;Acc:MGI:1913742]	870	1300	1242	1337	1315	437	1243	1547	1163	1090	1112	1416	2278	656	1743	2587	2569	1557	1647	1971	2024	1431	1390	1747	803	2239	1576	987	1357	1480
ENSMUSG00000001403	Ube2c	ubiquitin-conjugating enzyme E2C [Source:MGI Symbol;Acc:MGI:1915862]	6	11	5	4	6	1	2	8	13	4	1	8	9	4	6	10	7	5	19	8	6	1	6	5	3	9	5	5	3	2
ENSMUSG00000001415	Smg5	Smg-5 homolog, nonsense mediated mRNA decay factor (C. elegans) [Source:MGI Symbol;Acc:MGI:2447364]	437	595	537	587	570	148	571	615	495	459	465	570	949	291	780	1106	1198	589	661	793	811	541	474	671	343	1003	643	446	554	631
ENSMUSG00000001416	Cct3	chaperonin containing Tcp1, subunit 3 (gamma) [Source:MGI Symbol;Acc:MGI:104708]	701	818	746	800	921	286	888	998	771	681	700	965	1432	406	1230	1606	1822	938	1065	1251	1081	895	811	1013	494	1622	1086	687	859	951
ENSMUSG00000001417	NA	NA	2	3	3	1	2	3	1	1	3	1	2	2	4	0	2	5	4	3	2	2	4	2	1	2	0	6	1	1	0	0
ENSMUSG00000001418	Glmp	glycosylated lysosomal membrane protein [Source:MGI Symbol;Acc:MGI:1913318]	214	264	285	295	278	84	270	340	260	286	273	340	488	157	387	590	594	370	386	383	382	319	278	319	174	506	389	232	240	315
ENSMUSG00000001419	Mef2d	myocyte enhancer factor 2D [Source:MGI Symbol;Acc:MGI:99533]	1796	2039	1977	1904	1983	691	2046	2456	1932	1746	1628	2195	3576	1101	2822	4034	4271	2339	2570	2785	3142	2346	1983	2592	1235	3510	2467	1676	2052	2385
ENSMUSG00000001420	Tmem79	transmembrane protein 79 [Source:MGI Symbol;Acc:MGI:1919163]	10	11	10	11	8	1	8	13	12	11	5	13	15	4	16	22	17	15	12	10	5	8	9	10	3	19	11	11	12	15
ENSMUSG00000001424	Snd1	staphylococcal nuclease and tudor domain containing 1 [Source:MGI Symbol;Acc:MGI:1929266]	442	555	514	616	550	227	558	689	524	447	518	633	1062	254	852	1123	1281	652	675	769	885	614	499	690	351	1082	737	498	589	590
ENSMUSG00000001435	Col18a1	collagen, type XVIII, alpha 1 [Source:MGI Symbol;Acc:MGI:88451]	57	58	49	54	44	8	46	87	74	64	43	93	103	34	59	149	155	75	89	61	75	26	48	62	31	138	71	34	19	66
ENSMUSG00000001436	Slc19a1	solute carrier family 19 (folate transporter), member 1 [Source:MGI Symbol;Acc:MGI:103182]	116	136	136	146	134	35	146	162	120	152	132	175	253	66	186	269	302	155	191	164	182	111	117	132	86	217	145	101	101	128
ENSMUSG00000001440	Kpnb1	karyopherin (importin) beta 1 [Source:MGI Symbol;Acc:MGI:107532]	1666	1837	1783	2012	1962	677	1994	2334	1820	1536	1581	2167	3393	1034	2415	3918	3873	2216	2472	2550	2799	2136	1824	2367	1197	3167	2456	1580	1881	2175
ENSMUSG00000001441	Npepps	aminopeptidase puromycin sensitive [Source:MGI Symbol;Acc:MGI:1101358]	1771	1976	1794	1906	1941	627	2151	2179	1819	1722	1545	2143	3237	956	2268	3735	3732	2291	2420	2889	3112	2018	2025	2594	1250	3370	2411	1626	1829	2376
ENSMUSG00000001444	Tbx21	T-box 21 [Source:MGI Symbol;Acc:MGI:1888984]	1	1	0	0	1	0	0	1	1	0	0	0	2	0	0	3	0	3	0	0	0	0	1	1	0	3	0	0	0	1
ENSMUSG00000001445	Mrpl10	mitochondrial ribosomal protein L10 [Source:MGI Symbol;Acc:MGI:1333801]	283	377	334	356	342	117	357	445	360	353	310	387	588	180	543	649	685	441	399	508	581	367	358	434	230	598	423	259	324	358
ENSMUSG00000001467	Cyp51	cytochrome P450, family 51 [Source:MGI Symbol;Acc:MGI:106040]	922	1125	932	1106	1053	320	966	1418	898	826	599	834	1453	445	1027	1424	1361	898	1098	1201	1034	723	700	971	465	1035	864	546	855	1056
ENSMUSG00000001472	Tcf25	transcription factor 25 (basic helix-loop-helix) [Source:MGI Symbol;Acc:MGI:1914105]	2449	3082	2762	3071	2953	1111	3061	3667	2727	2651	2410	3298	5546	1539	4340	5569	6121	3393	3669	4171	4480	3339	2756	3576	1923	5028	3979	2352	3025	3489
ENSMUSG00000001473	Tubb6	tubulin, beta 6 class V [Source:MGI Symbol;Acc:MGI:1915201]	39	45	45	31	37	11	50	60	43	42	44	64	79	22	83	97	110	61	55	54	59	58	51	57	27	113	73	37	59	57
ENSMUSG00000001482	Def8	differentially expressed in FDCP 8 [Source:MGI Symbol;Acc:MGI:1346331]	267	349	378	386	375	113	359	447	340	346	312	390	609	187	502	694	689	414	426	407	475	313	273	390	193	524	398	226	330	368
ENSMUSG00000001493	Meox1	mesenchyme homeobox 1 [Source:MGI Symbol;Acc:MGI:103220]	9	7	5	7	10	0	10	10	5	13	9	7	19	1	18	13	18	5	11	13	7	11	15	14	1	13	16	4	5	12
ENSMUSG00000001494	Sost	sclerostin [Source:MGI Symbol;Acc:MGI:1921749]	5	2	3	2	6	0	2	1	3	0	0	0	15	4	7	14	3	6	3	3	15	3	3	4	0	12	10	0	0	1
ENSMUSG00000001496	Nkx2-1	NK2 homeobox 1 [Source:MGI Symbol;Acc:MGI:108067]	18	19	22	19	20	0	14	27	12	17	17	17	32	9	24	47	33	23	44	26	37	16	19	31	11	28	17	16	15	32
ENSMUSG00000001497	Pax9	paired box 9 [Source:MGI Symbol;Acc:MGI:97493]	0	1	0	0	0	0	0	0	0	0	0	0	0	0	0	0	0	0	0	0	0	0	0	0	0	0	0	0	0	0
ENSMUSG00000001504	Irx2	Iroquois related homeobox 2 (Drosophila) [Source:MGI Symbol;Acc:MGI:1197526]	0	1	0	0	0	0	0	0	0	1	1	0	0	0	0	4	2	1	0	0	0	0	0	0	1	4	0	0	0	1
ENSMUSG00000001506	Col1a1	collagen, type I, alpha 1 [Source:MGI Symbol;Acc:MGI:88467]	67	90	77	145	85	34	135	167	105	110	60	90	161	28	83	108	190	82	94	86	88	40	36	52	32	92	69	34	29	45
ENSMUSG00000001507	Itga3	integrin alpha 3 [Source:MGI Symbol;Acc:MGI:96602]	99	146	126	139	126	25	118	149	142	147	114	191	251	67	172	280	347	158	183	161	200	133	114	165	91	264	116	91	95	134
ENSMUSG00000001508	Sgca	sarcoglycan, alpha (dystrophin-associated glycoprotein) [Source:MGI Symbol;Acc:MGI:894698]	0	1	1	1	1	0	1	1	0	0	0	0	4	1	2	0	1	0	1	1	0	0	0	7	0	0	1	0	1	2
ENSMUSG00000001510	Dlx3	distal-less homeobox 3 [Source:MGI Symbol;Acc:MGI:94903]	0	0	0	0	0	0	0	0	0	0	0	1	1	0	1	0	0	1	0	0	0	0	0	1	0	1	1	0	0	1
ENSMUSG00000001517	Foxm1	forkhead box M1 [Source:MGI Symbol;Acc:MGI:1347487]	14	25	20	16	17	3	24	28	26	15	11	13	31	6	20	31	33	27	21	26	29	18	18	15	8	30	10	12	12	18
ENSMUSG00000001518	Itfg2	integrin alpha FG-GAP repeat containing 2 [Source:MGI Symbol;Acc:MGI:1915450]	94	147	161	119	143	52	145	186	149	126	125	170	293	88	195	312	310	171	190	212	226	179	115	205	86	242	143	122	142	186
ENSMUSG00000001520	Nrip2	nuclear receptor interacting protein 2 [Source:MGI Symbol;Acc:MGI:1891884]	140	182	192	193	176	82	162	208	193	183	130	208	350	102	242	424	406	183	223	255	292	203	175	240	115	381	265	155	166	218
ENSMUSG00000001521	Tulp3	tubby-like protein 3 [Source:MGI Symbol;Acc:MGI:1329045]	152	198	178	195	178	56	183	233	167	200	151	221	333	102	242	431	347	212	251	302	319	222	166	256	130	359	221	158	203	240
ENSMUSG00000001524	Gtf2h4	general transcription factor II H, polypeptide 4 [Source:MGI Symbol;Acc:MGI:1338799]	64	69	74	82	84	27	88	88	77	90	68	79	150	37	134	172	164	102	95	133	128	105	80	122	52	191	123	79	81	94
ENSMUSG00000001525	Tubb5	tubulin, beta 5 class I [Source:MGI Symbol;Acc:MGI:107812]	2757	3349	3268	3306	3217	1235	3422	4212	3068	2920	2685	3385	5645	1568	4874	5630	6312	3598	3769	4309	4325	3194	2942	3636	2004	4823	3717	2329	2905	3218
ENSMUSG00000001542	Ell2	elongation factor RNA polymerase II 2 [Source:MGI Symbol;Acc:MGI:2183438]	293	300	238	323	326	115	367	381	300	274	205	307	460	156	259	584	459	318	344	430	434	335	252	363	194	457	367	221	281	379
ENSMUSG00000001552	Jup	junction plakoglobin [Source:MGI Symbol;Acc:MGI:96650]	197	248	220	249	209	66	221	272	204	208	219	253	448	118	374	492	574	312	281	272	366	296	200	303	150	444	279	185	213	266
ENSMUSG00000001555	Fkbp10	FK506 binding protein 10 [Source:MGI Symbol;Acc:MGI:104769]	43	41	56	67	49	13	47	56	45	73	43	54	85	29	75	84	112	70	61	61	68	48	41	58	33	90	39	25	35	48
ENSMUSG00000001558	Klhl10	kelch-like 10 [Source:MGI Symbol;Acc:MGI:2181067]	0	2	0	4	1	1	0	2	3	6	2	0	6	0	5	2	5	6	5	3	2	2	4	7	0	9	8	0	2	1
ENSMUSG00000001566	Mnx1	motor neuron and pancreas homeobox 1 [Source:MGI Symbol;Acc:MGI:109160]	0	0	0	0	0	0	0	0	0	0	0	0	0	0	0	0	0	0	0	0	0	0	0	0	0	0	0	0	0	0
ENSMUSG00000001569	Nom1	nucleolar protein with MIF4G domain 1 [Source:MGI Symbol;Acc:MGI:1861749]	191	248	200	241	254	88	271	270	230	178	197	301	426	120	297	456	403	268	327	294	385	262	264	299	161	431	270	172	230	249
ENSMUSG00000001576	Ergic1	endoplasmic reticulum-golgi intermediate compartment (ERGIC) 1 [Source:MGI Symbol;Acc:MGI:1914708]	688	906	821	852	900	279	903	1075	814	796	768	999	1617	452	1175	1838	1778	1062	1077	1210	1325	894	827	1111	582	1430	1199	711	874	1090
ENSMUSG00000001583	Tnk1	tyrosine kinase, non-receptor, 1 [Source:MGI Symbol;Acc:MGI:1930958]	1	2	0	2	0	0	0	1	1	5	1	0	2	0	2	2	4	4	2	3	4	6	4	2	2	1	2	0	2	2
ENSMUSG00000001588	Acap1	ArfGAP with coiled-coil, ankyrin repeat and PH domains 1 [Source:MGI Symbol;Acc:MGI:2388270]	3	3	1	1	5	0	0	5	6	3	2	1	6	2	2	6	1	4	3	1	2	0	1	4	0	0	0	2	1	2
ENSMUSG00000001604	Tcea3	transcription elongation factor A (SII), 3 [Source:MGI Symbol;Acc:MGI:1196908]	2	4	7	7	2	0	4	10	9	7	4	7	19	0	5	21	23	10	6	11	11	7	4	7	2	11	3	2	0	5
ENSMUSG00000001622	Csn3	casein kappa [Source:MGI Symbol;Acc:MGI:107461]	0	0	0	0	0	0	0	0	0	0	0	0	0	2	0	1	0	1	0	0	0	0	0	0	0	0	0	0	0	1
ENSMUSG00000001627	Ifrd1	interferon-related developmental regulator 1 [Source:MGI Symbol;Acc:MGI:1316717]	283	290	273	280	298	106	338	399	308	268	213	331	490	144	303	528	439	384	310	411	445	284	276	351	174	411	376	211	270	340
ENSMUSG00000001630	Stk38l	serine/threonine kinase 38 like [Source:MGI Symbol;Acc:MGI:1922250]	247	315	290	311	315	99	295	328	261	231	256	351	566	180	317	625	579	395	427	466	466	346	284	410	225	535	403	237	325	413
ENSMUSG00000001632	Brpf1	bromodomain and PHD finger containing, 1 [Source:MGI Symbol;Acc:MGI:1926033]	301	347	346	362	329	112	343	417	314	276	332	439	682	207	532	758	765	388	455	531	586	364	286	446	209	756	474	275	419	428
ENSMUSG00000001642	Akr1b3	aldo-keto reductase family 1, member B3 (aldose reductase) [Source:MGI Symbol;Acc:MGI:1353494]	173	208	182	200	187	74	226	242	204	213	216	219	384	108	323	396	386	257	225	284	336	251	233	318	171	319	250	182	185	225
ENSMUSG00000001655	Hoxc13	homeobox C13 [Source:MGI Symbol;Acc:MGI:99560]	0	0	0	0	0	0	0	0	0	0	0	0	0	0	0	0	0	0	0	1	0	0	0	0	0	0	0	0	0	0
ENSMUSG00000001656	Hoxc11	homeobox C11 [Source:MGI Symbol;Acc:MGI:96193]	0	0	0	0	0	0	0	0	0	0	0	0	1	0	0	0	0	0	0	0	0	1	0	0	0	0	0	0	0	0
ENSMUSG00000001657	Hoxc8	homeobox C8 [Source:MGI Symbol;Acc:MGI:96198]	0	0	0	0	0	0	0	0	0	0	0	0	0	0	0	1	1	0	0	0	0	0	0	0	0	0	0	0	0	0
ENSMUSG00000001661	Hoxc6	homeobox C6 [Source:MGI Symbol;Acc:MGI:96197]	0	0	0	0	0	0	0	0	0	0	0	0	0	0	0	0	1	0	0	0	1	0	0	2	0	0	0	0	0	0
ENSMUSG00000001663	Gstt1	glutathione S-transferase, theta 1 [Source:MGI Symbol;Acc:MGI:107379]	13	14	29	30	25	3	24	24	40	34	26	46	58	8	56	48	71	37	44	33	67	45	36	54	33	64	50	31	32	54
ENSMUSG00000001665	Gstt3	glutathione S-transferase, theta 3 [Source:MGI Symbol;Acc:MGI:2143526]	14	17	9	9	10	1	14	13	19	13	24	24	26	2	19	34	53	27	26	42	29	10	15	26	15	49	25	17	9	23
ENSMUSG00000001666	Ddt	D-dopachrome tautomerase [Source:MGI Symbol;Acc:MGI:1298381]	87	107	119	118	127	38	110	154	110	117	112	157	234	56	166	270	218	153	155	159	201	160	151	169	109	242	169	111	110	147
ENSMUSG00000001670	Tat	tyrosine aminotransferase [Source:MGI Symbol;Acc:MGI:98487]	1	0	1	1	1	0	0	0	0	1	0	0	3	0	3	0	1	4	1	2	2	1	1	1	0	5	5	0	0	1
ENSMUSG00000001672	Marveld3	MARVEL (membrane-associating) domain containing 3 [Source:MGI Symbol;Acc:MGI:1920858]	1	5	8	0	10	0	7	10	3	8	10	17	14	2	3	33	18	18	14	12	17	9	4	7	11	46	8	5	0	18
ENSMUSG00000001674	Ddx18	DEAD (Asp-Glu-Ala-Asp) box polypeptide 18 [Source:MGI Symbol;Acc:MGI:1914192]	121	174	162	158	182	56	177	198	169	130	133	201	296	95	254	360	391	185	203	224	241	157	155	229	125	275	201	139	182	227
ENSMUSG00000001687	Ubl3	ubiquitin-like 3 [Source:MGI Symbol;Acc:MGI:1344373]	1711	1800	1663	1743	1873	692	2030	2393	1681	1635	1280	1779	2908	966	2111	3338	3257	2071	2324	2621	2849	1814	1772	2123	1135	2823	2180	1342	1709	2237
ENSMUSG00000001700	Gramd3	GRAM domain containing 3 [Source:MGI Symbol;Acc:MGI:1914815]	228	190	211	223	235	60	222	295	227	221	129	169	305	79	217	343	333	203	229	203	221	163	150	184	87	255	177	118	135	174
ENSMUSG00000001707	Eef1e1	eukaryotic translation elongation factor 1 epsilon 1 [Source:MGI Symbol;Acc:MGI:1913393]	151	179	195	214	210	81	224	248	189	173	170	195	381	110	243	392	391	254	260	298	319	236	228	265	126	356	288	152	198	212
ENSMUSG00000001729	Akt1	thymoma viral proto-oncogene 1 [Source:MGI Symbol;Acc:MGI:87986]	707	858	822	901	862	306	851	1084	804	800	777	991	1649	463	1407	1717	2058	1080	1147	1264	1302	982	880	1169	584	1560	1173	725	977	1071
ENSMUSG00000001739	Cldn15	claudin 15 [Source:MGI Symbol;Acc:MGI:1913103]	1	0	0	0	2	0	0	3	1	1	1	0	0	0	0	2	0	1	2	0	3	3	0	0	0	1	0	0	0	0
ENSMUSG00000001741	Il16	interleukin 16 [Source:MGI Symbol;Acc:MGI:1270855]	252	235	293	284	306	95	266	256	265	249	227	294	503	167	433	652	688	306	351	375	414	293	221	316	126	568	407	240	310	313
ENSMUSG00000001750	Tcirg1	T cell, immune regulator 1, ATPase, H+ transporting, lysosomal V0 protein A3 [Source:MGI Symbol;Acc:MGI:1350931]	88	77	76	80	70	21	70	97	70	81	80	85	149	54	118	184	202	89	97	105	120	70	65	111	43	220	94	71	73	64
ENSMUSG00000001751	Naglu	alpha-N-acetylglucosaminidase (Sanfilippo disease IIIB) [Source:MGI Symbol;Acc:MGI:1351641]	60	62	66	68	75	17	70	67	78	67	78	99	129	37	93	144	143	82	98	83	91	54	51	60	30	137	65	44	54	56
ENSMUSG00000001755	Coasy	Coenzyme A synthase [Source:MGI Symbol;Acc:MGI:1918993]	127	139	159	156	127	65	156	184	154	162	140	169	267	71	221	279	303	168	195	203	232	169	115	161	81	278	195	124	124	162
ENSMUSG00000001761	Smo	smoothened homolog (Drosophila) [Source:MGI Symbol;Acc:MGI:108075]	133	153	134	152	142	47	138	193	160	154	139	178	294	83	207	320	366	182	209	224	251	173	146	206	103	322	220	123	125	170
ENSMUSG00000001763	Tspan33	tetraspanin 33 [Source:MGI Symbol;Acc:MGI:1919012]	213	240	223	205	244	61	205	274	242	206	222	325	410	119	249	577	620	330	357	325	332	243	230	324	140	426	253	230	180	254
ENSMUSG00000001767	Crnkl1	Crn, crooked neck-like 1 (Drosophila) [Source:MGI Symbol;Acc:MGI:1914127]	140	184	177	169	185	59	178	213	165	123	139	204	347	86	228	400	337	189	245	269	276	216	170	222	97	354	247	140	192	201
ENSMUSG00000001768	Rin2	Ras and Rab interactor 2 [Source:MGI Symbol;Acc:MGI:1921280]	311	359	290	326	464	144	411	428	344	296	291	426	579	191	423	770	688	508	441	494	589	433	312	470	262	811	664	301	343	444
ENSMUSG00000001773	Folh1	folate hydrolase 1 [Source:MGI Symbol;Acc:MGI:1858193]	31	50	31	41	42	7	54	49	48	25	34	41	68	16	48	88	64	44	52	56	83	48	39	59	26	75	59	48	41	70
ENSMUSG00000001774	Chordc1	cysteine and histidine-rich domain (CHORD)-containing, zinc-binding protein 1 [Source:MGI Symbol;Acc:MGI:1914167]	723	675	591	676	651	245	719	810	644	574	533	740	1156	365	731	1810	1295	850	989	1096	1094	802	737	893	438	1693	1212	737	832	1101
ENSMUSG00000001783	Rtcb	RNA 2',3'-cyclic phosphate and 5'-OH ligase [Source:MGI Symbol;Acc:MGI:106379]	472	614	553	664	623	214	668	737	615	561	539	720	1180	325	896	1228	1368	781	833	955	977	712	675	822	415	1189	861	523	645	743
ENSMUSG00000001785	Pwp1	PWP1 homolog (S. cerevisiae) [Source:MGI Symbol;Acc:MGI:1914735]	125	136	111	146	113	41	146	160	130	137	115	135	240	64	189	280	232	158	186	192	231	133	140	175	94	224	163	92	158	167
ENSMUSG00000001786	Fbxo7	F-box protein 7 [Source:MGI Symbol;Acc:MGI:1917004]	328	440	371	430	399	143	460	497	406	371	337	475	710	220	537	801	743	480	527	521	709	462	359	518	275	685	553	336	395	427
ENSMUSG00000001794	Capns1	calpain, small subunit 1 [Source:MGI Symbol;Acc:MGI:88266]	546	687	673	702	647	246	646	845	642	687	691	878	1256	375	1214	1369	1748	831	851	1015	1036	766	652	895	416	1362	830	594	626	740
ENSMUSG00000001802	Lrp3	low density lipoprotein receptor-related protein 3 [Source:MGI Symbol;Acc:MGI:3584516]	582	696	671	657	665	208	642	839	568	608	603	747	1207	340	1006	1276	1497	843	786	926	939	703	559	850	441	1161	798	552	689	733
ENSMUSG00000001804	Dsg4	desmoglein 4 [Source:MGI Symbol;Acc:MGI:2661061]	0	0	0	0	0	0	0	0	0	0	0	0	0	0	0	0	0	0	0	0	0	0	0	0	0	0	0	0	0	0
ENSMUSG00000001815	Evx2	even skipped homeotic gene 2 homolog [Source:MGI Symbol;Acc:MGI:95462]	0	0	0	0	0	0	0	0	0	0	0	0	0	0	0	0	0	0	0	0	0	0	0	0	0	0	0	0	0	0
ENSMUSG00000001819	Hoxd13	homeobox D13 [Source:MGI Symbol;Acc:MGI:96205]	0	0	0	0	0	0	0	0	0	0	0	0	0	0	0	0	0	0	0	0	0	0	0	0	0	0	0	0	0	0
ENSMUSG00000001823	Hoxd12	homeobox D12 [Source:MGI Symbol;Acc:MGI:96204]	0	0	0	0	0	0	0	0	0	0	0	0	0	0	0	0	0	0	0	0	0	0	0	0	0	0	0	0	0	0
ENSMUSG00000001827	Folr1	folate receptor 1 (adult) [Source:MGI Symbol;Acc:MGI:95568]	176	140	183	133	197	5	93	300	224	251	295	387	399	103	97	658	651	325	384	250	327	174	143	175	86	667	172	147	1	250
ENSMUSG00000001829	Clpb	ClpB caseinolytic peptidase B [Source:MGI Symbol;Acc:MGI:1100517]	231	349	270	305	302	107	317	349	303	261	284	361	543	140	502	612	753	345	401	362	462	345	254	409	201	549	437	292	324	309
ENSMUSG00000001833	2016-09-07	septin 7 [Source:MGI Symbol;Acc:MGI:1335094]	2956	3283	2610	3176	3303	1234	4058	4189	3440	2861	2266	3181	4773	1618	3043	5878	4587	3701	4097	4577	4910	3295	3266	3657	2231	4642	3989	2238	2802	4034
ENSMUSG00000001844	Zdhhc4	zinc finger, DHHC domain containing 4 [Source:MGI Symbol;Acc:MGI:1920131]	103	130	173	136	130	43	144	170	135	125	118	164	226	65	235	294	292	163	182	204	235	143	122	203	84	223	138	114	141	127
ENSMUSG00000001847	Rac1	RAS-related C3 botulinum substrate 1 [Source:MGI Symbol;Acc:MGI:97845]	2875	3208	2861	3140	3221	1060	3228	4039	3081	2898	2364	3214	5189	1446	3570	5669	4753	3412	3711	4321	4776	3238	2947	3906	1927	4459	3767	2224	2638	3682
ENSMUSG00000001855	Nup214	nucleoporin 214 [Source:MGI Symbol;Acc:MGI:1095411]	197	233	239	257	253	95	253	307	237	216	237	305	520	124	384	533	579	290	309	278	390	284	193	304	153	429	319	216	272	282
ENSMUSG00000001864	Aif1l	allograft inflammatory factor 1-like [Source:MGI Symbol;Acc:MGI:1919598]	83	94	86	66	87	22	83	106	48	74	78	131	189	52	163	199	209	99	113	123	179	119	98	155	52	165	122	91	88	126
ENSMUSG00000001865	Cpa3	carboxypeptidase A3, mast cell [Source:MGI Symbol;Acc:MGI:88479]	0	1	0	0	0	0	0	0	0	0	0	0	0	0	0	0	0	0	0	0	1	1	0	1	0	1	0	0	0	0
ENSMUSG00000001870	Ltbp1	latent transforming growth factor beta binding protein 1 [Source:MGI Symbol;Acc:MGI:109151]	73	80	55	70	87	34	93	110	73	90	56	67	158	41	83	162	127	82	79	111	138	80	88	102	64	143	95	53	60	87
ENSMUSG00000001891	Ugp2	UDP-glucose pyrophosphorylase 2 [Source:MGI Symbol;Acc:MGI:2183447]	749	765	625	732	749	273	785	973	722	672	628	819	1299	422	830	1639	1143	934	1034	1237	1278	885	887	990	459	1350	1011	640	760	1012
ENSMUSG00000001901	Kcnh6	potassium voltage-gated channel, subfamily H (eag-related), member 6 [Source:MGI Symbol;Acc:MGI:2684139]	20	16	9	13	15	2	10	17	12	8	10	11	27	2	25	22	20	9	16	10	23	10	4	18	7	12	16	12	8	10
ENSMUSG00000001909	Trmt1	tRNA methyltransferase 1 [Source:MGI Symbol;Acc:MGI:1289155]	313	367	362	384	339	139	385	413	328	356	319	434	666	189	535	825	802	441	479	498	597	431	360	477	236	724	448	310	413	426
ENSMUSG00000001910	Nacc1	nucleus accumbens associated 1, BEN and BTB (POZ) domain containing [Source:MGI Symbol;Acc:MGI:1914080]	919	1120	1000	1132	1049	380	1104	1407	972	947	936	1180	2026	576	1648	2247	2496	1337	1383	1579	1650	1188	986	1415	696	2003	1436	867	1147	1223
ENSMUSG00000001911	Nfix	nuclear factor I/X [Source:MGI Symbol;Acc:MGI:97311]	2586	3288	3030	3324	3093	1242	3215	3972	3005	2845	2734	3770	5697	1767	4338	6204	7149	3940	4057	4518	5061	3534	3042	3986	2052	5317	3807	2655	3076	3424
ENSMUSG00000001918	Slc1a5	solute carrier family 1 (neutral amino acid transporter), member 5 [Source:MGI Symbol;Acc:MGI:105305]	10	20	28	49	24	4	38	36	25	32	20	35	41	13	40	71	45	23	27	36	28	25	16	21	20	70	24	32	19	25
ENSMUSG00000001924	Uba1	ubiquitin-like modifier activating enzyme 1 [Source:MGI Symbol;Acc:MGI:98890]	1647	2163	1986	2164	2098	743	2121	2441	1938	1781	1747	2456	3839	1116	3152	4055	4723	2366	2561	2793	2897	2361	1838	2424	1223	3924	2683	1692	2209	2322
ENSMUSG00000001930	Vwf	Von Willebrand factor homolog [Source:MGI Symbol;Acc:MGI:98941]	130	196	178	200	196	72	224	215	249	231	160	227	367	110	271	352	419	200	244	226	326	166	193	210	144	412	223	163	194	234
ENSMUSG00000001942	Siae	sialic acid acetylesterase [Source:MGI Symbol;Acc:MGI:104803]	128	163	162	155	137	53	161	198	156	155	129	166	268	84	202	323	269	165	210	208	230	184	133	210	103	266	202	111	147	172
ENSMUSG00000001943	Vsig2	V-set and immunoglobulin domain containing 2 [Source:MGI Symbol;Acc:MGI:1928009]	59	52	68	70	40	21	52	55	59	57	38	47	75	16	55	112	88	59	73	70	69	48	39	58	23	86	60	31	43	53
ENSMUSG00000001946	Esam	endothelial cell-specific adhesion molecule [Source:MGI Symbol;Acc:MGI:1916774]	110	100	89	103	96	30	111	134	109	106	85	111	184	53	143	188	192	112	154	133	142	117	102	115	74	166	137	87	115	87
ENSMUSG00000001948	Spa17	sperm autoantigenic protein 17 [Source:MGI Symbol;Acc:MGI:1333778]	15	12	11	21	22	4	20	29	25	25	18	17	27	10	20	70	46	20	26	22	30	21	19	29	7	40	28	10	18	21
ENSMUSG00000001962	Fam50a	family with sequence similarity 50, member A [Source:MGI Symbol;Acc:MGI:1351626]	100	131	108	128	120	43	117	159	96	94	112	129	218	53	166	238	244	164	160	170	215	141	118	143	82	230	140	87	114	156
ENSMUSG00000001964	Emd	emerin [Source:MGI Symbol;Acc:MGI:108117]	425	490	493	489	498	162	521	624	480	463	401	548	877	259	718	1008	852	573	625	765	853	602	560	606	366	784	650	374	432	632
ENSMUSG00000001983	Taco1	translational activator of mitochondrially encoded cytochrome c oxidase I [Source:MGI Symbol;Acc:MGI:1917457]	97	101	87	135	99	33	104	123	89	90	75	126	161	56	107	202	221	99	124	156	139	112	74	124	51	166	139	75	104	114
ENSMUSG00000001985	Grik3	glutamate receptor, ionotropic, kainate 3 [Source:MGI Symbol;Acc:MGI:95816]	483	538	476	499	536	178	661	688	593	557	413	611	1012	324	642	1081	1257	672	675	577	851	635	538	700	406	708	691	468	520	553
ENSMUSG00000001986	Gria3	glutamate receptor, ionotropic, AMPA3 (alpha 3) [Source:MGI Symbol;Acc:MGI:95810]	2168	2450	2204	2344	2338	852	2508	2757	2382	2125	1896	2699	4105	1357	2774	4751	4133	2739	3114	3376	3939	2584	2235	3010	1520	3829	2858	1980	2428	2826
ENSMUSG00000001988	Npas1	neuronal PAS domain protein 1 [Source:MGI Symbol;Acc:MGI:109205]	62	77	59	66	66	24	73	70	61	69	60	77	123	32	117	128	157	83	97	94	109	84	61	88	43	136	76	48	79	66
ENSMUSG00000001995	Sipa1l2	signal-induced proliferation-associated 1 like 2 [Source:MGI Symbol;Acc:MGI:2676970]	417	573	532	600	605	242	587	628	531	508	493	613	1025	310	781	1272	1554	628	731	760	788	583	497	663	318	1159	848	526	586	652
ENSMUSG00000001998	Ap4e1	adaptor-related protein complex AP-4, epsilon 1 [Source:MGI Symbol;Acc:MGI:1336993]	134	166	154	143	143	53	185	192	174	149	101	168	229	51	160	298	241	173	166	172	283	161	110	168	103	260	155	112	139	148
ENSMUSG00000001999	Blvra	biliverdin reductase A [Source:MGI Symbol;Acc:MGI:88170]	53	87	76	87	77	28	89	100	72	72	82	114	138	47	105	148	189	105	118	115	139	93	94	125	50	165	125	72	81	113
ENSMUSG00000002006	Pdzd4	PDZ domain containing 4 [Source:MGI Symbol;Acc:MGI:2443483]	833	1140	1120	1121	1150	399	1050	1265	937	916	853	1220	1927	551	1352	2108	2176	1237	1324	1561	1681	1191	1099	1409	674	1850	1321	878	1076	1245
ENSMUSG00000002007	Srpk3	serine/arginine-rich protein specific kinase 3 [Source:MGI Symbol;Acc:MGI:1891338]	31	26	26	29	14	7	16	23	31	23	20	23	44	15	42	69	45	35	29	32	46	41	27	37	16	48	24	11	16	29
ENSMUSG00000002010	Idh3g	isocitrate dehydrogenase 3 (NAD+), gamma [Source:MGI Symbol;Acc:MGI:1099463]	572	767	757	744	731	259	690	908	661	639	665	863	1347	370	1221	1446	1547	946	972	1033	1140	840	772	912	500	1407	989	587	748	827
ENSMUSG00000002012	Pnck	pregnancy upregulated non-ubiquitously expressed CaM kinase [Source:MGI Symbol;Acc:MGI:1347357]	286	388	367	375	408	118	400	460	341	395	320	357	607	142	542	557	727	421	464	528	501	368	321	492	247	474	452	241	297	280
ENSMUSG00000002014	Ssr4	signal sequence receptor, delta [Source:MGI Symbol;Acc:MGI:1099464]	244	328	310	311	343	108	312	357	296	263	257	385	544	180	453	585	617	355	366	452	451	317	278	363	202	467	354	237	299	328
ENSMUSG00000002015	Bcap31	B cell receptor associated protein 31 [Source:MGI Symbol;Acc:MGI:1350933]	285	350	349	388	345	134	356	431	322	345	300	396	582	181	453	693	668	420	472	508	502	378	374	461	231	649	463	268	363	412
ENSMUSG00000002017	Fam98a	family with sequence similarity 98, member A [Source:MGI Symbol;Acc:MGI:1919972]	374	380	362	348	400	139	368	446	323	298	284	426	583	187	419	757	591	427	476	479	565	393	342	453	205	634	404	261	325	423
ENSMUSG00000002020	Ltbp2	latent transforming growth factor beta binding protein 2 [Source:MGI Symbol;Acc:MGI:99502]	3	1	1	0	0	0	4	4	3	2	0	0	2	0	2	3	5	0	1	0	3	1	3	0	0	4	0	0	0	1
ENSMUSG00000002028	Kmt2a	lysine (K)-specific methyltransferase 2A [Source:MGI Symbol;Acc:MGI:96995]	1583	1752	1614	1777	1659	510	1667	1962	1479	1362	1526	2134	3378	1175	2052	4067	4130	2265	2560	2177	3127	2014	1669	2599	1278	3336	2652	1842	2149	2615
ENSMUSG00000002031	Ift46	intraflagellar transport 46 [Source:MGI Symbol;Acc:MGI:1923818]	183	242	235	224	215	88	248	287	214	215	184	272	384	88	317	475	412	275	298	320	364	234	209	282	151	384	297	181	167	234
ENSMUSG00000002032	Tmem25	transmembrane protein 25 [Source:MGI Symbol;Acc:MGI:1918937]	288	341	331	307	315	123	361	393	327	328	276	377	566	191	557	701	648	404	393	441	564	408	304	438	221	573	452	296	350	413
ENSMUSG00000002033	Cd3g	CD3 antigen, gamma polypeptide [Source:MGI Symbol;Acc:MGI:88333]	0	0	0	0	0	0	0	0	0	1	0	0	2	0	0	0	0	0	0	0	1	0	0	0	1	0	0	0	0	0
ENSMUSG00000002043	Trappc6a	trafficking protein particle complex 6A [Source:MGI Symbol;Acc:MGI:1914341]	13	31	12	27	24	10	20	27	35	35	29	17	48	11	37	56	57	47	42	44	51	29	21	40	15	52	32	18	28	31
ENSMUSG00000002052	Supt6	suppressor of Ty 6 [Source:MGI Symbol;Acc:MGI:107726]	1211	1593	1444	1680	1477	518	1607	1725	1488	1351	1427	1865	2996	834	2262	3265	3680	1711	2007	1911	2316	1706	1274	1821	943	2961	1999	1312	1656	1641
ENSMUSG00000002055	Spag5	sperm associated antigen 5 [Source:MGI Symbol;Acc:MGI:1927470]	49	60	57	33	42	13	44	49	39	34	39	51	81	20	69	109	99	57	55	80	108	94	58	62	30	99	70	42	36	53
ENSMUSG00000002057	Foxn1	forkhead box N1 [Source:MGI Symbol;Acc:MGI:102949]	0	0	0	0	1	0	0	0	0	0	0	0	0	0	0	0	0	0	0	1	0	0	0	0	0	0	0	0	0	0
ENSMUSG00000002058	Unc119	unc-119 homolog (C. elegans) [Source:MGI Symbol;Acc:MGI:1328357]	135	171	159	163	155	41	158	226	157	160	141	188	289	99	211	295	408	208	223	250	218	194	185	229	105	285	224	148	133	211
ENSMUSG00000002059	Rab34	RAB34, member RAS oncogene family [Source:MGI Symbol;Acc:MGI:104606]	109	128	136	146	133	42	118	127	137	145	105	145	220	71	180	250	269	156	135	176	214	161	110	158	75	205	142	99	124	110
ENSMUSG00000002064	Sdf2	stromal cell derived factor 2 [Source:MGI Symbol;Acc:MGI:108019]	268	336	300	376	345	119	392	450	314	326	301	392	610	183	418	677	653	396	444	510	474	338	331	416	204	589	399	287	329	377
ENSMUSG00000002068	Ccne1	cyclin E1 [Source:MGI Symbol;Acc:MGI:88316]	60	71	74	99	72	36	81	98	61	64	60	103	159	42	148	163	184	104	91	148	125	111	87	111	50	136	99	69	94	110
ENSMUSG00000002076	Hsf2bp	heat shock transcription factor 2 binding protein [Source:MGI Symbol;Acc:MGI:1921627]	0	0	1	0	0	0	0	0	0	1	0	0	1	1	1	1	0	1	0	0	0	0	0	1	0	2	3	0	0	0
ENSMUSG00000002083	Bbc3	BCL2 binding component 3 [Source:MGI Symbol;Acc:MGI:2181667]	23	52	48	61	60	15	55	79	55	53	49	56	101	32	93	91	129	50	79	74	98	61	27	69	27	70	54	37	55	59
ENSMUSG00000002100	Mybpc3	myosin binding protein C, cardiac [Source:MGI Symbol;Acc:MGI:102844]	0	2	0	0	2	1	0	2	0	0	1	0	2	1	0	0	1	0	0	1	2	0	0	0	0	2	0	0	0	0
ENSMUSG00000002102	Psmc3	proteasome (prosome, macropain) 26S subunit, ATPase 3 [Source:MGI Symbol;Acc:MGI:1098754]	670	822	850	925	845	283	787	964	770	700	735	982	1556	419	1237	1670	1765	1009	1052	1251	1239	850	831	996	522	1606	1026	630	920	929
ENSMUSG00000002103	Acp2	acid phosphatase 2, lysosomal [Source:MGI Symbol;Acc:MGI:87882]	855	952	858	1010	998	329	1025	1108	949	892	770	1041	1637	527	1211	1889	1688	1104	1173	1211	1457	969	940	1134	620	1525	1221	755	865	1070
ENSMUSG00000002104	Rapsn	receptor-associated protein of the synapse [Source:MGI Symbol;Acc:MGI:99422]	1	0	0	2	2	0	0	4	1	3	0	1	4	1	1	1	6	2	1	0	1	2	0	2	0	8	1	0	2	1
ENSMUSG00000002105	Slc39a13	solute carrier family 39 (metal ion transporter), member 13 [Source:MGI Symbol;Acc:MGI:1915677]	156	177	136	178	151	62	150	216	174	195	167	226	335	110	240	402	419	229	242	249	293	174	181	239	116	367	209	150	146	189
ENSMUSG00000002107	Celf2	CUGBP, Elav-like family member 2 [Source:MGI Symbol;Acc:MGI:1338822]	5919	5939	5594	5676	5696	2130	6598	6815	6680	5647	4669	6312	10107	3438	6754	11971	9692	6829	7371	8592	10030	6347	5984	7409	3707	10291	7210	5043	5737	6914
ENSMUSG00000002108	Nr1h3	nuclear receptor subfamily 1, group H, member 3 [Source:MGI Symbol;Acc:MGI:1352462]	12	21	31	17	20	8	26	21	11	13	12	29	52	6	34	46	45	31	32	31	37	25	12	28	14	49	31	23	19	13
ENSMUSG00000002109	Ddb2	damage specific DNA binding protein 2 [Source:MGI Symbol;Acc:MGI:1355314]	213	234	208	241	225	98	240	268	234	238	194	278	422	133	270	487	396	272	284	281	401	280	224	294	144	456	321	196	216	301
ENSMUSG00000002111	Spi1	spleen focus forming virus (SFFV) proviral integration oncogene [Source:MGI Symbol;Acc:MGI:98282]	17	17	14	18	15	12	21	29	24	16	17	15	42	4	36	30	49	24	26	23	16	19	18	24	12	35	30	13	18	23
ENSMUSG00000002129	Sf3a1	splicing factor 3a, subunit 1 [Source:MGI Symbol;Acc:MGI:1914715]	468	605	545	660	569	181	597	659	562	519	575	622	1120	337	849	1280	1422	688	780	844	841	680	540	783	376	1099	815	498	613	682
ENSMUSG00000002147	Stat6	signal transducer and activator of transcription 6 [Source:MGI Symbol;Acc:MGI:103034]	54	50	48	65	57	16	69	73	68	79	51	82	126	42	91	163	165	88	105	111	120	83	55	90	59	177	119	73	73	119
ENSMUSG00000002190	Clgn	calmegin [Source:MGI Symbol;Acc:MGI:107472]	131	138	128	138	131	41	123	159	137	119	98	113	178	52	147	249	206	136	138	152	208	118	122	151	80	175	150	94	104	131
ENSMUSG00000002204	Napsa	napsin A aspartic peptidase [Source:MGI Symbol;Acc:MGI:109365]	4	2	4	5	2	0	3	1	2	4	0	2	9	0	6	4	5	3	6	11	8	7	3	5	0	14	2	1	1	3
ENSMUSG00000002205	Vrk3	vaccinia related kinase 3 [Source:MGI Symbol;Acc:MGI:2182465]	85	120	115	116	124	23	107	153	94	114	81	131	256	54	186	211	264	136	138	152	168	131	119	135	80	202	160	76	114	133
ENSMUSG00000002210	Smg9	smg-9 homolog, nonsense mediated mRNA decay factor (C. elegans) [Source:MGI Symbol;Acc:MGI:1919247]	109	138	134	143	136	50	143	176	135	152	132	122	240	74	228	305	336	146	191	197	203	154	132	173	88	244	175	140	132	146
ENSMUSG00000002221	Paxip1	PAX interacting (with transcription-activation domain) protein 1 [Source:MGI Symbol;Acc:MGI:1890430]	272	354	271	304	340	134	349	411	336	290	270	356	570	179	420	700	697	418	425	397	491	373	269	402	194	604	411	299	294	366
ENSMUSG00000002222	Rmnd5a	required for meiotic nuclear division 5 homolog A (S. cerevisiae) [Source:MGI Symbol;Acc:MGI:1915727]	1827	1869	1652	1842	1874	670	2068	2373	1868	1584	1396	2084	3182	1039	1943	3919	3199	2193	2459	2592	2853	2035	1800	2272	1076	3062	2462	1605	1831	2244
ENSMUSG00000002227	Mov10	Moloney leukemia virus 10 [Source:MGI Symbol;Acc:MGI:97054]	38	52	61	55	61	11	42	53	79	70	58	74	118	25	91	129	148	88	101	96	121	64	56	96	37	138	64	48	43	73
ENSMUSG00000002228	Ppm1j	protein phosphatase 1J [Source:MGI Symbol;Acc:MGI:1919137]	0	0	0	2	0	0	0	1	1	0	0	0	0	0	1	0	0	1	0	0	0	0	0	1	0	3	3	0	0	0
ENSMUSG00000002233	Rhoc	ras homolog gene family, member C [Source:MGI Symbol;Acc:MGI:106028]	85	124	95	115	93	22	107	130	93	100	90	101	175	33	143	193	216	125	139	138	125	90	86	131	44	188	141	62	73	84
ENSMUSG00000002240	Prr27	proline rich 27 [Source:MGI Symbol;Acc:MGI:1921029]	0	0	0	1	0	0	0	0	0	0	0	0	0	0	0	0	0	0	0	0	1	0	0	0	0	0	0	0	0	0
ENSMUSG00000002249	Tead3	TEA domain family member 3 [Source:MGI Symbol;Acc:MGI:109241]	19	12	9	6	17	1	20	26	22	8	20	25	43	9	29	41	40	32	25	30	30	14	13	18	9	33	13	9	11	12
ENSMUSG00000002250	Ppard	peroxisome proliferator activator receptor delta [Source:MGI Symbol;Acc:MGI:101884]	124	174	172	209	148	57	147	219	138	137	137	171	299	99	240	333	367	214	207	247	242	173	165	179	109	318	207	118	174	189
ENSMUSG00000002257	Def6	differentially expressed in FDCP 6 [Source:MGI Symbol;Acc:MGI:1346328]	9	9	9	7	2	3	11	16	9	15	10	9	17	5	13	10	21	9	18	18	7	10	5	12	4	19	11	7	11	7
ENSMUSG00000002265	Peg3	paternally expressed 3 [Source:MGI Symbol;Acc:MGI:104748]	3816	4324	3750	4211	4098	1489	4653	4905	4179	3692	3344	4707	7539	2399	4900	8476	8314	4682	5552	4938	6761	4563	3538	5575	2737	6803	5686	3613	4130	4862
ENSMUSG00000002266	Zim1	zinc finger, imprinted 1 [Source:MGI Symbol;Acc:MGI:1341879]	37	31	22	30	37	9	44	37	22	21	17	29	60	19	42	73	73	36	55	36	50	31	18	29	22	55	45	27	34	29
ENSMUSG00000002274	Metrn	meteorin, glial cell differentiation regulator [Source:MGI Symbol;Acc:MGI:1917333]	294	331	268	331	297	104	267	416	334	369	253	362	575	175	420	612	596	380	421	438	444	316	253	343	215	570	369	218	231	352
ENSMUSG00000002279	Lmf1	lipase maturation factor 1 [Source:MGI Symbol;Acc:MGI:1923733]	93	119	119	122	122	33	116	142	120	99	99	129	164	44	165	228	234	125	147	139	159	106	120	112	60	167	151	107	99	107
ENSMUSG00000002280	Narfl	nuclear prelamin A recognition factor-like [Source:MGI Symbol;Acc:MGI:1914813]	259	327	327	369	336	127	325	373	288	347	234	351	592	165	482	613	697	346	360	447	450	353	313	431	193	540	435	251	304	355
ENSMUSG00000002289	Angptl4	angiopoietin-like 4 [Source:MGI Symbol;Acc:MGI:1888999]	16	22	13	16	11	7	21	16	13	26	15	15	21	7	11	27	47	18	8	8	14	11	12	7	5	60	32	5	8	11
ENSMUSG00000002297	Dbf4	DBF4 homolog (S. cerevisiae) [Source:MGI Symbol;Acc:MGI:1351328]	25	25	14	34	21	5	29	24	28	26	14	29	34	17	20	49	37	31	31	27	30	33	18	26	18	36	23	18	35	34
ENSMUSG00000002307	Daxx	Fas death domain-associated protein [Source:MGI Symbol;Acc:MGI:1197015]	160	173	177	175	196	60	184	225	140	153	127	178	309	76	236	323	352	194	205	256	257	189	155	222	92	313	218	135	182	177
ENSMUSG00000002308	Cd320	CD320 antigen [Source:MGI Symbol;Acc:MGI:1860083]	77	81	95	105	83	37	114	117	103	111	81	101	134	44	84	146	164	98	130	115	125	84	93	95	61	149	108	63	66	87
ENSMUSG00000002319	Ipo4	importin 4 [Source:MGI Symbol;Acc:MGI:1923001]	454	548	456	511	516	187	510	642	488	486	473	602	887	274	759	1035	1081	566	606	727	789	532	471	604	292	883	607	425	474	539
ENSMUSG00000002320	Tm9sf1	transmembrane 9 superfamily member 1 [Source:MGI Symbol;Acc:MGI:1921390]	266	310	313	334	346	99	328	420	323	337	326	363	566	190	424	684	639	417	411	423	471	330	278	364	177	649	362	267	253	329
ENSMUSG00000002324	Rec8	REC8 meiotic recombination protein [Source:MGI Symbol;Acc:MGI:1929645]	6	13	7	11	5	0	11	29	13	11	10	15	40	7	11	48	22	14	10	15	19	9	9	20	5	21	14	4	7	6
ENSMUSG00000002325	Irf9	interferon regulatory factor 9 [Source:MGI Symbol;Acc:MGI:107587]	110	137	96	146	112	31	121	150	106	122	127	139	231	70	147	279	229	139	195	204	214	131	114	233	93	230	166	109	138	193
ENSMUSG00000002326	Gmpr2	guanosine monophosphate reductase 2 [Source:MGI Symbol;Acc:MGI:1917903]	108	130	116	128	121	35	150	145	130	104	123	113	209	58	168	230	219	148	142	179	189	109	119	131	78	197	143	94	120	143
ENSMUSG00000002329	Mdp1	magnesium-dependent phosphatase 1 [Source:MGI Symbol;Acc:MGI:1915131]	229	284	236	306	276	97	313	313	285	240	218	307	504	144	402	572	557	318	354	452	470	354	353	382	188	501	369	214	325	290
ENSMUSG00000002332	Dhrs1	dehydrogenase/reductase (SDR family) member 1 [Source:MGI Symbol;Acc:MGI:1196314]	258	335	340	300	329	112	351	402	305	292	302	413	622	173	528	672	698	433	413	537	512	360	322	438	245	532	434	261	362	355
ENSMUSG00000002341	Ncan	neurocan [Source:MGI Symbol;Acc:MGI:104694]	1909	2509	2267	2080	2281	886	2380	3035	1989	1681	1595	2188	3896	1170	2557	4014	4038	2343	2588	2518	2534	1827	1612	2347	1071	2942	2141	1489	1887	2004
ENSMUSG00000002342	Tmem161a	transmembrane protein 161A [Source:MGI Symbol;Acc:MGI:2384577]	138	183	179	202	183	56	182	238	168	181	162	193	337	99	254	387	400	221	238	283	265	203	184	223	96	325	239	163	187	198
ENSMUSG00000002343	Armc6	armadillo repeat containing 6 [Source:MGI Symbol;Acc:MGI:1924063]	178	194	184	184	229	77	212	254	179	181	162	189	315	81	303	399	402	235	232	251	257	200	151	180	115	357	219	151	200	226
ENSMUSG00000002345	2310045N01Rik	RIKEN cDNA 2310045N01 gene [Source:MGI Symbol;Acc:MGI:1919618]	103	123	122	131	121	51	118	159	114	94	104	160	201	72	192	248	249	179	150	194	177	146	106	159	78	225	143	91	123	162
ENSMUSG00000002346	Slc25a42	solute carrier family 25, member 42 [Source:MGI Symbol;Acc:MGI:1920345]	246	246	271	297	282	92	281	263	282	272	267	367	420	180	388	704	650	342	385	384	466	298	264	370	149	690	411	270	327	330
ENSMUSG00000002365	Snx9	sorting nexin 9 [Source:MGI Symbol;Acc:MGI:1913866]	78	81	87	93	92	16	95	145	87	110	91	122	189	50	118	256	219	117	132	134	164	110	94	127	70	227	107	71	55	117
ENSMUSG00000002372	Ranbp3	RAN binding protein 3 [Source:MGI Symbol;Acc:MGI:1919060]	284	387	398	390	327	130	382	504	351	358	305	409	730	215	676	769	964	496	503	539	562	395	345	479	263	700	478	313	425	404
ENSMUSG00000002379	Ndufa11	NADH dehydrogenase (ubiquinone) 1 alpha subcomplex 11 [Source:MGI Symbol;Acc:MGI:1917125]	209	256	298	264	276	98	275	359	279	264	223	343	461	124	416	488	532	350	353	374	407	332	266	350	206	440	319	217	242	324
ENSMUSG00000002384	Bmp8b	bone morphogenetic protein 8b [Source:MGI Symbol;Acc:MGI:107335]	11	13	9	9	4	5	8	14	13	9	7	10	19	7	16	24	31	15	14	16	14	10	9	10	9	17	18	6	10	10
ENSMUSG00000002393	Nr2f6	nuclear receptor subfamily 2, group F, member 6 [Source:MGI Symbol;Acc:MGI:1352453]	184	218	237	259	225	87	222	273	203	179	201	282	415	116	388	469	595	253	306	359	372	245	217	305	152	458	287	172	218	253
ENSMUSG00000002395	Use1	unconventional SNARE in the ER 1 homolog (S. cerevisiae) [Source:MGI Symbol;Acc:MGI:1914273]	227	280	315	280	304	94	285	400	267	288	265	351	560	174	492	688	638	400	406	439	549	363	356	480	227	577	446	239	327	363
ENSMUSG00000002396	Ocel1	occludin/ELL domain containing 1 [Source:MGI Symbol;Acc:MGI:1924340]	215	251	283	287	266	107	287	347	236	226	256	351	475	129	404	538	645	289	341	341	440	321	250	365	172	532	368	215	264	316
ENSMUSG00000002409	Dyrk1b	dual-specificity tyrosine-(Y)-phosphorylation regulated kinase 1b [Source:MGI Symbol;Acc:MGI:1330302]	113	146	143	135	120	48	139	176	119	122	154	150	264	79	222	316	323	132	195	163	215	144	108	154	71	270	165	119	111	137
ENSMUSG00000002413	Braf	Braf transforming gene [Source:MGI Symbol;Acc:MGI:88190]	1986	2038	1864	1851	2003	735	2298	2554	2088	1768	1678	2283	3813	1227	2230	4408	3548	2363	2800	2664	3494	2266	1864	2548	1341	3265	2759	1753	2124	2569
ENSMUSG00000002416	Ndufb2	NADH dehydrogenase (ubiquinone) 1 beta subcomplex, 2 [Source:MGI Symbol;Acc:MGI:1915448]	602	640	742	635	728	240	630	875	624	597	589	759	1228	340	843	1431	1110	865	837	971	1054	769	775	896	470	1149	930	527	674	830
ENSMUSG00000002428	Hltf	helicase-like transcription factor [Source:MGI Symbol;Acc:MGI:1196437]	251	282	211	255	304	93	348	319	257	227	247	316	485	150	273	600	475	331	356	375	484	320	303	348	159	570	403	245	277	371
ENSMUSG00000002455	Prpf6	PRP6 pre-mRNA splicing factor 6 homolog (yeast) [Source:MGI Symbol;Acc:MGI:1922946]	331	400	376	477	392	151	405	508	404	380	385	560	812	244	599	830	1022	516	544	579	674	445	385	531	241	906	545	348	452	473
ENSMUSG00000002458	Rgs19	regulator of G-protein signaling 19 [Source:MGI Symbol;Acc:MGI:1915153]	121	171	128	148	140	48	188	201	134	116	146	158	264	85	218	354	281	200	215	257	240	173	150	241	98	287	214	140	163	199
ENSMUSG00000002459	Rgs20	regulator of G-protein signaling 20 [Source:MGI Symbol;Acc:MGI:1929866]	136	193	134	166	183	57	186	213	148	148	133	174	295	95	208	336	267	218	202	213	267	176	190	214	92	249	179	119	142	195
ENSMUSG00000002475	Abhd3	abhydrolase domain containing 3 [Source:MGI Symbol;Acc:MGI:2147183]	350	365	325	417	385	157	465	488	367	381	320	461	688	216	522	851	733	503	528	622	662	456	396	531	291	724	563	352	386	511
ENSMUSG00000002477	Snrpd1	small nuclear ribonucleoprotein D1 [Source:MGI Symbol;Acc:MGI:98344]	168	226	208	242	244	76	230	265	214	195	188	298	466	140	267	498	413	312	305	407	382	288	299	281	161	406	306	176	237	311
ENSMUSG00000002486	Tchp	trichoplein, keratin filament binding [Source:MGI Symbol;Acc:MGI:1925082]	57	76	99	102	66	19	43	97	78	80	59	89	168	47	129	181	192	91	94	118	118	88	76	93	41	152	89	72	77	92
ENSMUSG00000002489	Tiam1	T cell lymphoma invasion and metastasis 1 [Source:MGI Symbol;Acc:MGI:103306]	950	1076	986	1145	1086	358	1096	1351	988	929	981	1357	2088	646	1679	2255	2486	1191	1326	1450	1972	1233	968	1472	717	1817	1338	895	1132	1302
ENSMUSG00000002496	Tsc2	tuberous sclerosis 2 [Source:MGI Symbol;Acc:MGI:102548]	683	830	779	871	748	266	802	916	762	731	674	879	1506	453	1156	1664	1797	889	949	1086	1294	881	686	985	518	1570	1097	717	808	862
ENSMUSG00000002500	Rpl3l	ribosomal protein L3-like [Source:MGI Symbol;Acc:MGI:1913461]	1	0	0	1	1	0	1	1	2	0	0	3	1	0	0	3	5	1	0	3	1	1	0	0	0	4	0	0	0	1
ENSMUSG00000002504	Slc9a3r2	solute carrier family 9 (sodium/hydrogen exchanger), member 3 regulator 2 [Source:MGI Symbol;Acc:MGI:1890662]	228	287	306	338	327	121	313	363	270	269	226	267	431	122	382	558	643	307	324	381	334	271	245	320	194	416	317	235	242	249
ENSMUSG00000002524	Puf60	poly-U binding splicing factor 60 [Source:MGI Symbol;Acc:MGI:1915209]	604	751	812	938	786	281	769	926	730	707	697	946	1446	427	1327	1471	1911	915	986	1126	1130	830	694	989	504	1389	946	602	780	828
ENSMUSG00000002546	Golga2	golgi autoantigen, golgin subfamily a, 2 [Source:MGI Symbol;Acc:MGI:2139395]	584	682	671	777	706	260	708	865	701	654	649	841	1341	396	945	1576	1582	827	926	1061	1131	841	684	879	485	1401	906	641	746	802
ENSMUSG00000002550	Uck1	uridine-cytidine kinase 1 [Source:MGI Symbol;Acc:MGI:98904]	232	286	271	294	259	81	269	333	288	259	216	278	471	128	356	537	577	312	310	383	365	292	249	358	179	506	312	197	267	296
ENSMUSG00000002565	Scin	scinderin [Source:MGI Symbol;Acc:MGI:1306794]	0	0	1	2	1	1	2	3	3	1	0	2	9	1	3	6	4	3	4	3	7	7	3	5	0	7	3	2	3	12
ENSMUSG00000002578	Ikzf4	IKAROS family zinc finger 4 [Source:MGI Symbol;Acc:MGI:1343139]	113	157	145	170	165	54	189	187	148	111	145	188	290	91	199	376	362	201	210	245	291	175	176	238	122	311	201	139	163	194
ENSMUSG00000002580	Mien1	migration and invasion enhancer 1 [Source:MGI Symbol;Acc:MGI:1913678]	180	249	252	274	240	72	235	301	229	218	191	266	383	103	332	429	417	291	311	341	321	247	287	288	138	321	289	177	204	245
ENSMUSG00000002588	Pon1	paraoxonase 1 [Source:MGI Symbol;Acc:MGI:103295]	1	2	1	1	1	0	1	6	4	5	2	1	4	0	0	13	8	6	0	2	6	3	4	0	0	24	4	3	0	3
ENSMUSG00000002602	Axl	AXL receptor tyrosine kinase [Source:MGI Symbol;Acc:MGI:1347244]	278	373	327	335	344	98	355	440	345	315	305	404	639	183	540	727	730	380	462	467	589	419	345	483	223	572	438	287	361	421
ENSMUSG00000002603	Tgfb1	transforming growth factor, beta 1 [Source:MGI Symbol;Acc:MGI:98725]	34	31	40	29	28	3	32	39	25	30	32	23	58	16	56	67	84	38	53	60	58	25	25	46	16	59	38	25	24	37
ENSMUSG00000002608	Ccdc97	coiled-coil domain containing 97 [Source:MGI Symbol;Acc:MGI:1196455]	291	379	339	368	312	112	322	400	356	309	312	401	620	181	507	704	853	440	452	495	521	459	351	428	225	684	506	310	383	365
ENSMUSG00000002617	Zfp40	zinc finger protein 40 [Source:MGI Symbol;Acc:MGI:99185]	360	324	284	319	309	122	335	414	355	336	231	363	497	168	384	660	519	360	387	426	549	296	289	369	212	512	377	260	263	411
ENSMUSG00000002625	Akap8l	A kinase (PRKA) anchor protein 8-like [Source:MGI Symbol;Acc:MGI:1860606]	376	386	418	441	388	123	402	410	380	357	413	527	685	206	595	958	1062	504	599	598	757	502	414	575	299	935	465	366	471	540
ENSMUSG00000002633	Shh	sonic hedgehog [Source:MGI Symbol;Acc:MGI:98297]	9	17	17	16	13	5	14	21	13	11	11	25	22	4	17	30	25	12	16	15	12	17	26	21	9	26	16	7	16	22
ENSMUSG00000002635	Pdcd2l	programmed cell death 2-like [Source:MGI Symbol;Acc:MGI:1915329]	57	60	62	73	56	19	59	86	62	69	51	76	135	33	113	141	152	85	95	103	100	87	72	94	53	130	102	63	70	86
ENSMUSG00000002658	Gtf2f1	general transcription factor IIF, polypeptide 1 [Source:MGI Symbol;Acc:MGI:1923848]	234	309	323	360	321	120	328	397	283	290	317	395	632	176	497	723	801	427	408	468	528	398	355	416	208	676	491	285	371	387
ENSMUSG00000002660	Clpp	caseinolytic mitochondrial matrix peptidase proteolytic subunit [Source:MGI Symbol;Acc:MGI:1858213]	154	202	209	226	207	69	186	255	188	196	193	235	360	107	349	389	467	252	238	314	321	206	238	264	148	373	238	164	215	216
ENSMUSG00000002661	Alkbh7	alkB, alkylation repair homolog 7 (E. coli) [Source:MGI Symbol;Acc:MGI:1913650]	50	70	79	80	69	17	53	106	47	63	69	87	134	30	106	166	126	94	102	107	101	65	94	95	47	121	100	56	68	75
ENSMUSG00000002664	Pspn	persephin [Source:MGI Symbol;Acc:MGI:1201684]	0	1	0	2	1	0	0	2	0	1	0	2	1	1	1	2	5	4	0	0	3	3	3	1	1	2	0	0	0	0
ENSMUSG00000002668	Dennd1c	DENN/MADD domain containing 1C [Source:MGI Symbol;Acc:MGI:1918035]	7	7	6	8	3	0	7	6	5	5	7	16	20	3	5	18	20	6	11	8	17	5	7	11	2	15	6	3	1	11
ENSMUSG00000002679	Med6	mediator complex subunit 6 [Source:MGI Symbol;Acc:MGI:1917042]	102	111	120	124	122	37	105	138	116	97	90	160	207	72	158	257	206	165	163	180	196	151	150	143	73	226	151	103	119	164
ENSMUSG00000002688	Prkd1	protein kinase D1 [Source:MGI Symbol;Acc:MGI:99879]	94	72	86	107	94	29	118	112	98	129	77	127	167	49	148	189	187	102	115	155	184	94	89	107	60	190	132	89	94	106
ENSMUSG00000002699	Lcp2	lymphocyte cytosolic protein 2 [Source:MGI Symbol;Acc:MGI:1321402]	10	20	10	14	16	3	21	24	17	11	7	15	22	11	21	31	41	15	27	24	15	12	17	23	12	23	17	10	12	14
ENSMUSG00000002718	Cse1l	chromosome segregation 1-like (S. cerevisiae) [Source:MGI Symbol;Acc:MGI:1339951]	479	439	417	466	504	168	523	647	493	407	434	607	862	244	584	1036	819	570	608	673	763	571	467	529	345	834	692	378	489	535
ENSMUSG00000002728	Naa20	N(alpha)-acetyltransferase 20, NatB catalytic subunit [Source:MGI Symbol;Acc:MGI:1915127]	370	385	396	460	467	146	446	552	439	383	350	454	699	201	527	868	754	480	535	579	731	429	471	539	289	718	553	298	382	588
ENSMUSG00000002731	Prkra	protein kinase, interferon inducible double stranded RNA dependent activator [Source:MGI Symbol;Acc:MGI:1344375]	75	99	85	84	107	29	100	141	106	91	84	123	194	56	142	224	172	130	135	138	162	132	116	140	68	152	131	68	100	101
ENSMUSG00000002732	Fkbp7	FK506 binding protein 7 [Source:MGI Symbol;Acc:MGI:1336879]	14	18	15	25	20	6	23	33	24	18	24	21	24	3	34	37	51	30	23	21	27	11	16	19	12	50	23	11	27	24
ENSMUSG00000002733	Plekha3	pleckstrin homology domain-containing, family A (phosphoinositide binding specific) member 3 [Source:MGI Symbol;Acc:MGI:1932515]	310	333	303	320	361	121	367	423	307	279	285	441	608	209	509	829	674	433	500	596	646	435	426	504	250	681	524	317	440	516
ENSMUSG00000002741	Ykt6	YKT6 homolog (S. Cerevisiae) [Source:MGI Symbol;Acc:MGI:1927550]	644	822	782	839	784	272	791	958	726	712	595	797	1283	410	958	1425	1391	938	952	1112	1055	861	784	976	473	1172	1059	594	751	876
ENSMUSG00000002748	Baz1b	bromodomain adjacent to zinc finger domain, 1B [Source:MGI Symbol;Acc:MGI:1353499]	1121	1397	1245	1498	1362	481	1493	1479	1269	1315	1147	1651	2642	843	1792	3174	3188	1683	1957	2010	2263	1644	1417	1823	952	2927	1946	1439	1509	1777
ENSMUSG00000002763	Pex6	peroxisomal biogenesis factor 6 [Source:MGI Symbol;Acc:MGI:2385054]	298	366	369	393	379	140	337	420	327	339	340	472	662	200	600	734	947	415	507	573	522	405	331	460	256	841	490	342	367	414
ENSMUSG00000002767	Mrpl2	mitochondrial ribosomal protein L2 [Source:MGI Symbol;Acc:MGI:1351622]	120	119	156	157	125	40	114	157	129	129	118	151	253	73	248	284	318	166	141	176	175	146	144	190	99	203	175	112	147	111
ENSMUSG00000002768	Mea1	male enhanced antigen 1 [Source:MGI Symbol;Acc:MGI:96957]	182	288	327	354	311	95	307	366	283	275	233	350	569	142	554	615	787	403	387	436	427	333	308	392	191	494	384	251	295	346
ENSMUSG00000002769	Gnmt	glycine N-methyltransferase [Source:MGI Symbol;Acc:MGI:1202304]	7	1	1	5	6	0	1	7	3	3	3	9	8	4	5	13	11	9	7	1	10	4	4	10	0	20	4	2	2	4
ENSMUSG00000002771	Grin2d	glutamate receptor, ionotropic, NMDA2D (epsilon 4) [Source:MGI Symbol;Acc:MGI:95823]	112	160	148	153	168	49	144	171	141	150	87	163	257	73	212	263	330	169	159	181	181	156	114	183	77	196	165	119	117	128
ENSMUSG00000002778	Kdelr1	KDEL (Lys-Asp-Glu-Leu) endoplasmic reticulum protein retention receptor 1 [Source:MGI Symbol;Acc:MGI:1915387]	362	485	472	458	494	186	478	576	441	509	387	467	838	228	550	855	785	546	546	682	690	486	443	560	305	763	532	332	426	478
ENSMUSG00000002781	Tmem143	transmembrane protein 143 [Source:MGI Symbol;Acc:MGI:1917459]	93	124	119	121	128	48	126	158	105	131	127	162	224	61	161	281	232	145	176	187	223	141	93	146	79	287	182	126	107	130
ENSMUSG00000002791	Pdxk-ps	pyridoxal (pyridoxine, vitamin B6) kinase, pseudogene [Source:MGI Symbol;Acc:MGI:1933201]	0	0	0	0	1	0	0	0	0	0	0	0	0	0	0	2	0	0	0	1	0	0	0	0	0	0	0	0	0	0
ENSMUSG00000002797	Ggct	gamma-glutamyl cyclotransferase [Source:MGI Symbol;Acc:MGI:95700]	136	166	163	129	179	64	157	189	128	119	125	172	287	72	235	324	314	177	208	211	236	173	152	209	120	229	204	117	178	194
ENSMUSG00000002799	Jag2	jagged 2 [Source:MGI Symbol;Acc:MGI:1098270]	140	178	174	194	159	62	172	227	191	125	177	254	354	80	227	377	473	227	261	277	331	200	179	239	123	311	243	156	179	209
ENSMUSG00000002803	Btbd6	BTB (POZ) domain containing 6 [Source:MGI Symbol;Acc:MGI:3026623]	260	344	265	388	339	116	334	436	292	292	288	336	656	192	546	660	740	369	400	511	508	370	329	399	214	591	454	250	347	404
ENSMUSG00000002804	Nudt14	nudix (nucleoside diphosphate linked moiety X)-type motif 14 [Source:MGI Symbol;Acc:MGI:1913424]	18	31	34	32	29	10	23	40	31	34	23	33	54	10	56	58	73	38	46	30	44	33	25	35	15	49	29	15	25	31
ENSMUSG00000002808	Epdr1	ependymin related protein 1 (zebrafish) [Source:MGI Symbol;Acc:MGI:2145369]	907	1150	1029	1056	1139	379	1217	1340	1093	971	1068	1406	2249	673	1712	2436	2376	1491	1552	1924	1967	1526	1232	1688	825	2384	1757	1013	1342	1650
ENSMUSG00000002812	Flii	flightless I homolog (Drosophila) [Source:MGI Symbol;Acc:MGI:1342286]	260	319	302	310	292	77	304	311	253	237	265	383	594	157	419	657	716	334	386	386	468	330	273	366	174	672	403	284	299	339
ENSMUSG00000002814	Top3a	topoisomerase (DNA) III alpha [Source:MGI Symbol;Acc:MGI:1197527]	26	30	22	36	33	1	48	49	38	58	43	47	67	22	74	82	97	39	39	46	65	33	42	62	12	88	53	25	45	49
ENSMUSG00000002820	Atg4d	autophagy related 4D, cysteine peptidase [Source:MGI Symbol;Acc:MGI:2444308]	157	239	215	228	268	61	212	258	238	204	182	244	405	123	325	449	514	258	266	318	338	200	211	282	153	441	294	193	213	278
ENSMUSG00000002825	Qtrt1	queuine tRNA-ribosyltransferase 1 [Source:MGI Symbol;Acc:MGI:1931441]	33	54	54	46	35	10	46	50	47	33	46	69	90	20	67	106	116	54	53	88	74	49	40	50	22	115	65	42	51	57
ENSMUSG00000002831	Plin4	perilipin 4 [Source:MGI Symbol;Acc:MGI:1929709]	23	10	27	23	23	11	24	17	25	31	17	37	41	18	25	116	72	60	26	45	45	51	18	33	19	201	197	58	38	62
ENSMUSG00000002833	Hdgfrp2	hepatoma-derived growth factor, related protein 2 [Source:MGI Symbol;Acc:MGI:1194492]	288	416	425	434	371	151	378	442	385	364	377	484	745	225	577	822	1005	483	473	556	633	448	361	468	250	815	471	298	404	369
ENSMUSG00000002835	Chaf1a	chromatin assembly factor 1, subunit A (p150) [Source:MGI Symbol;Acc:MGI:1351331]	36	43	46	29	39	7	36	64	54	46	37	50	74	25	66	79	80	35	42	61	56	48	33	40	30	40	38	24	38	45
ENSMUSG00000002844	Adprh	ADP-ribosylarginine hydrolase [Source:MGI Symbol;Acc:MGI:1098234]	453	631	599	520	588	218	566	740	530	499	442	637	1090	290	799	1018	1107	635	727	828	839	620	547	655	377	841	663	395	575	559
ENSMUSG00000002845	Tmem39a	transmembrane protein 39a [Source:MGI Symbol;Acc:MGI:1915096]	75	82	85	83	65	23	73	99	78	76	76	95	144	32	129	171	145	100	101	117	128	96	61	107	54	165	94	63	81	106
ENSMUSG00000002846	Timmdc1	translocase of inner mitochondrial membrane domain containing 1 [Source:MGI Symbol;Acc:MGI:1922139]	80	109	114	134	133	49	117	142	112	126	101	141	225	70	167	258	263	153	170	193	224	147	117	143	74	213	161	113	115	148
ENSMUSG00000002847	Pla1a	phospholipase A1 member A [Source:MGI Symbol;Acc:MGI:1934677]	0	7	8	4	3	0	2	5	8	4	1	7	5	0	4	5	8	1	6	10	3	2	1	3	2	7	8	3	3	4
ENSMUSG00000002870	Mcm2	minichromosome maintenance deficient 2 mitotin (S. cerevisiae) [Source:MGI Symbol;Acc:MGI:105380]	26	37	25	39	32	7	27	47	39	37	24	45	66	19	58	66	74	35	48	40	58	28	20	45	28	60	34	19	32	38
ENSMUSG00000002871	Tpra1	transmembrane protein, adipocyte asscociated 1 [Source:MGI Symbol;Acc:MGI:1345190]	124	136	137	113	125	37	128	168	145	140	122	144	242	81	202	314	310	180	186	206	206	158	132	168	108	279	185	106	102	170
ENSMUSG00000002881	Nab1	Ngfi-A binding protein 1 [Source:MGI Symbol;Acc:MGI:107564]	303	333	266	280	343	115	341	383	288	233	306	403	598	191	398	676	520	379	422	438	552	384	333	432	228	560	438	256	288	390
ENSMUSG00000002885	Adgre5	adhesion G protein-coupled receptor E5 [Source:MGI Symbol;Acc:MGI:1347095]	70	89	58	60	80	25	79	102	70	76	69	96	149	37	134	172	190	72	110	103	128	90	66	73	58	160	98	63	75	76
ENSMUSG00000002897	Il17ra	interleukin 17 receptor A [Source:MGI Symbol;Acc:MGI:107399]	74	60	72	66	75	30	83	83	76	70	81	83	121	41	59	174	178	100	100	118	132	85	87	89	62	137	123	66	81	104
ENSMUSG00000002900	Lamb1	laminin B1 [Source:MGI Symbol;Acc:MGI:96743]	266	309	302	300	345	84	297	394	310	278	317	436	582	192	390	745	824	390	415	373	479	330	298	350	186	721	380	263	300	361
ENSMUSG00000002908	Kcnn1	potassium intermediate/small conductance calcium-activated channel, subfamily N, member 1 [Source:MGI Symbol;Acc:MGI:1933993]	101	129	115	156	115	42	126	129	124	126	84	105	182	53	152	213	233	141	150	133	143	127	114	129	79	186	155	113	122	111
ENSMUSG00000002910	Arrdc2	arrestin domain containing 2 [Source:MGI Symbol;Acc:MGI:1918057]	59	85	83	82	74	31	89	95	85	74	53	87	152	36	111	140	174	159	77	105	137	88	46	104	61	160	156	61	74	100
ENSMUSG00000002930	Ppp1r17	protein phosphatase 1, regulatory subunit 17 [Source:MGI Symbol;Acc:MGI:1333876]	1	3	1	1	0	0	4	6	2	2	0	0	4	0	1	4	1	2	0	0	6	4	0	3	1	0	0	1	0	0
ENSMUSG00000002944	Cd36	CD36 antigen [Source:MGI Symbol;Acc:MGI:107899]	12	17	12	8	14	4	15	16	13	15	8	11	19	2	6	15	15	3	10	10	8	4	27	22	4	6	10	3	14	11
ENSMUSG00000002948	Map2k7	mitogen-activated protein kinase kinase 7 [Source:MGI Symbol;Acc:MGI:1346871]	468	552	584	618	604	217	577	711	621	517	545	752	1176	400	942	1404	1366	784	851	942	1085	758	606	837	412	1196	798	559	698	711
ENSMUSG00000002949	Timm44	translocase of inner mitochondrial membrane 44 [Source:MGI Symbol;Acc:MGI:1343262]	307	348	333	372	340	123	366	414	322	327	317	424	671	180	521	696	766	430	427	527	607	399	334	463	221	684	426	298	354	414
ENSMUSG00000002957	Ap2a2	adaptor-related protein complex 2, alpha 2 subunit [Source:MGI Symbol;Acc:MGI:101920]	1910	2402	2213	2408	2429	801	2271	2718	2272	1878	1838	2469	4053	1189	3196	4133	4760	2523	2815	3108	3287	2552	2063	2819	1362	3866	2879	1903	2199	2424
ENSMUSG00000002963	Pnkp	polynucleotide kinase 3'- phosphatase [Source:MGI Symbol;Acc:MGI:1891698]	83	112	142	107	142	48	127	130	122	102	109	153	225	55	200	263	236	134	160	142	189	145	100	170	81	181	143	96	106	135
ENSMUSG00000002968	Med25	mediator complex subunit 25 [Source:MGI Symbol;Acc:MGI:1922863]	241	280	262	283	254	88	229	346	279	264	230	290	491	144	451	575	652	306	342	335	399	258	224	328	162	541	308	212	265	268
ENSMUSG00000002980	Bcam	basal cell adhesion molecule [Source:MGI Symbol;Acc:MGI:1929940]	78	80	90	103	70	12	72	121	93	99	118	113	187	47	132	201	279	127	163	146	149	100	88	123	70	234	112	64	55	121
ENSMUSG00000002981	Clptm1	cleft lip and palate associated transmembrane protein 1 [Source:MGI Symbol;Acc:MGI:1927155]	785	896	917	973	940	358	973	1152	976	850	854	1025	1735	522	1471	1711	2000	1032	1120	1230	1210	957	821	1075	606	1690	1110	720	815	989
ENSMUSG00000002983	Relb	avian reticuloendotheliosis viral (v-rel) oncogene related B [Source:MGI Symbol;Acc:MGI:103289]	46	60	35	70	43	10	48	59	38	49	50	48	96	16	95	122	129	53	66	83	66	54	35	46	28	98	55	39	63	51
ENSMUSG00000002984	Tomm40	translocase of outer mitochondrial membrane 40 homolog (yeast) [Source:MGI Symbol;Acc:MGI:1858259]	297	391	414	420	377	122	375	440	384	375	310	417	720	169	581	742	897	491	485	576	541	421	360	472	241	714	499	338	373	417
ENSMUSG00000002985	Apoe	apolipoprotein E [Source:MGI Symbol;Acc:MGI:88057]	6129	8222	8383	9194	8614	2987	7321	10686	7927	7211	8042	10346	17096	4689	15007	17557	21718	10923	11413	13107	12732	9487	9262	11762	5352	16811	10443	6822	9016	9495
ENSMUSG00000002992	Apoc2	apolipoprotein C-II [Source:MGI Symbol;Acc:MGI:88054]	0	0	0	0	0	0	0	0	0	0	0	0	0	0	0	0	0	0	0	0	0	0	0	0	0	2	0	0	0	0
ENSMUSG00000002996	Hbp1	high mobility group box transcription factor 1 [Source:MGI Symbol;Acc:MGI:894659]	452	487	400	447	519	168	551	589	492	456	384	589	884	254	564	1063	809	542	655	683	902	537	457	625	332	831	622	390	418	574
ENSMUSG00000002997	Prkar2b	protein kinase, cAMP dependent regulatory, type II beta [Source:MGI Symbol;Acc:MGI:97760]	385	408	352	425	489	154	500	623	460	415	348	417	723	219	463	741	596	509	512	549	655	436	428	560	264	628	567	354	318	493
ENSMUSG00000003031	Cdkn1b	cyclin-dependent kinase inhibitor 1B [Source:MGI Symbol;Acc:MGI:104565]	645	859	713	738	810	288	854	1028	774	700	624	825	1225	410	769	1649	1310	884	1011	1143	1254	815	774	978	454	1340	1022	570	670	939
ENSMUSG00000003032	Klf4	Kruppel-like factor 4 (gut) [Source:MGI Symbol;Acc:MGI:1342287]	56	67	56	73	44	19	54	66	51	67	84	83	160	38	120	136	162	67	101	95	131	90	89	149	58	133	117	44	99	119
ENSMUSG00000003033	Ap1m1	adaptor-related protein complex AP-1, mu subunit 1 [Source:MGI Symbol;Acc:MGI:102776]	359	399	426	387	402	137	428	497	379	377	352	434	685	191	611	782	861	404	499	486	610	420	355	420	226	660	438	301	377	360
ENSMUSG00000003037	Rab8a	RAB8A, member RAS oncogene family [Source:MGI Symbol;Acc:MGI:96960]	235	323	306	376	270	95	290	400	297	252	253	296	490	142	373	623	607	355	390	408	418	294	263	372	183	468	418	208	301	350
ENSMUSG00000003038	Hmgn2	high mobility group nucleosomal binding domain 2 [Source:MGI Symbol;Acc:MGI:96136]	805	999	960	1208	1004	352	1067	1268	1078	1125	766	1031	1662	468	1226	1865	1561	1123	1173	1312	1405	873	895	1175	577	1270	969	634	785	937
ENSMUSG00000003039	Fam32a	family with sequence similarity 32, member A [Source:MGI Symbol;Acc:MGI:1915172]	440	591	491	538	643	208	518	723	539	525	511	627	1077	295	698	1154	1129	633	751	816	873	652	526	758	345	871	716	402	619	656
ENSMUSG00000003051	Elf3	E74-like factor 3 [Source:MGI Symbol;Acc:MGI:1101781]	0	0	0	0	0	0	0	0	0	0	0	0	0	0	0	0	0	0	0	1	0	0	1	0	0	3	0	0	0	0
ENSMUSG00000003053	Cyp2c29	cytochrome P450, family 2, subfamily c, polypeptide 29 [Source:MGI Symbol;Acc:MGI:103238]	0	0	0	0	0	0	0	0	0	0	0	0	0	0	0	0	0	0	0	0	0	1	0	0	0	0	0	0	0	0
ENSMUSG00000003062	Stard3nl	STARD3 N-terminal like [Source:MGI Symbol;Acc:MGI:1923455]	204	262	251	287	251	86	259	306	230	235	166	246	411	125	311	458	402	285	295	371	330	236	260	313	174	445	296	158	235	278
ENSMUSG00000003068	Stk11	serine/threonine kinase 11 [Source:MGI Symbol;Acc:MGI:1341870]	447	594	566	573	588	204	632	702	607	531	512	726	1132	320	823	1288	1299	766	783	801	899	651	626	830	379	1019	776	477	534	681
ENSMUSG00000003070	Efna2	ephrin A2 [Source:MGI Symbol;Acc:MGI:102707]	61	97	77	99	76	31	80	100	85	67	67	75	116	33	108	137	157	94	92	124	96	61	67	84	41	93	92	53	61	94
ENSMUSG00000003072	Atp5d	ATP synthase, H+ transporting, mitochondrial F1 complex, delta subunit [Source:MGI Symbol;Acc:MGI:1913293]	698	802	866	897	893	295	821	1073	799	803	751	919	1465	436	1387	1536	1866	1014	1070	1238	1137	1004	848	1002	545	1446	990	597	746	865
ENSMUSG00000003099	Ppp5c	protein phosphatase 5, catalytic subunit [Source:MGI Symbol;Acc:MGI:102666]	533	688	650	711	701	238	705	835	692	637	579	825	1315	372	1043	1397	1641	864	917	986	1026	706	702	856	464	1193	878	531	721	810
ENSMUSG00000003119	Cdk12	cyclin-dependent kinase 12 [Source:MGI Symbol;Acc:MGI:1098802]	299	297	296	301	335	104	364	425	293	265	286	365	621	191	403	657	714	329	447	352	561	362	266	409	193	490	407	322	292	386
ENSMUSG00000003123	Lipe	lipase, hormone sensitive [Source:MGI Symbol;Acc:MGI:96790]	53	58	43	57	71	26	84	83	68	59	61	91	133	41	86	125	171	91	93	93	99	81	49	64	35	126	92	60	53	80
ENSMUSG00000003131	Pafah1b2	platelet-activating factor acetylhydrolase, isoform 1b, subunit 2 [Source:MGI Symbol;Acc:MGI:108415]	2059	2265	1951	2220	2305	836	2572	2886	2291	1976	1767	2435	3874	1239	2674	4444	3668	2692	2975	3274	3615	2551	2253	2856	1454	3678	2915	1826	2191	2782
ENSMUSG00000003134	Tbc1d8	TBC1 domain family, member 8 [Source:MGI Symbol;Acc:MGI:1927225]	85	98	114	151	104	48	126	148	126	113	92	150	192	52	155	221	246	150	170	141	208	120	97	171	84	165	143	83	85	117
ENSMUSG00000003135	Cnot11	CCR4-NOT transcription complex, subunit 11 [Source:MGI Symbol;Acc:MGI:106580]	231	242	231	202	273	91	267	340	251	231	208	269	440	126	306	475	472	297	303	350	440	292	256	306	169	450	322	223	243	256
ENSMUSG00000003153	Slc2a3	solute carrier family 2 (facilitated glucose transporter), member 3 [Source:MGI Symbol;Acc:MGI:95757]	1419	1645	1492	1744	1656	588	1753	2094	1482	1336	1175	1665	2439	797	1858	2831	2862	1758	1961	2184	2097	1550	1474	1908	980	2337	1968	1270	1643	1764
ENSMUSG00000003154	Foxj2	forkhead box J2 [Source:MGI Symbol;Acc:MGI:1926805]	335	347	346	350	402	109	391	452	372	352	362	438	702	235	505	797	774	448	476	582	603	410	344	475	222	622	474	318	363	414
ENSMUSG00000003161	Sri	sorcin [Source:MGI Symbol;Acc:MGI:98419]	472	511	486	559	512	175	536	606	549	512	454	580	850	283	642	1050	870	561	631	738	766	509	513	656	356	736	665	392	499	592
ENSMUSG00000003166	Dgcr2	DiGeorge syndrome critical region gene 2 [Source:MGI Symbol;Acc:MGI:892866]	930	1100	1140	1181	1113	355	1112	1397	1108	1007	949	1145	2046	584	1520	2181	2210	1228	1351	1497	1536	1110	943	1407	725	1914	1417	888	1104	1139
ENSMUSG00000003178	Mical3	microtubule associated monooxygenase, calponin and LIM domain containing 3 [Source:MGI Symbol;Acc:MGI:2442733]	77	127	92	138	125	45	129	133	112	96	97	131	176	61	128	252	333	102	146	56	165	128	52	113	58	192	130	92	113	107
ENSMUSG00000003184	Irf3	interferon regulatory factor 3 [Source:MGI Symbol;Acc:MGI:1859179]	130	130	154	150	125	51	110	144	136	141	139	148	271	58	215	361	387	164	194	192	209	182	156	146	98	374	176	113	151	175
ENSMUSG00000003190	Bcl2l12	BCL2-like 12 (proline rich) [Source:MGI Symbol;Acc:MGI:1922986]	11	17	10	9	11	3	9	9	12	13	11	14	29	5	7	33	33	16	22	17	12	12	13	15	10	30	7	9	7	16
ENSMUSG00000003198	Zfp959	zinc finger protein 959 [Source:MGI Symbol;Acc:MGI:2385058]	53	34	39	60	43	15	66	73	48	58	31	64	105	27	56	113	84	56	83	69	88	64	54	69	31	90	65	36	41	60
ENSMUSG00000003199	Mpnd	MPN domain containing [Source:MGI Symbol;Acc:MGI:1915297]	226	308	357	344	341	109	294	377	296	276	269	370	572	139	469	618	623	380	374	416	429	347	293	386	187	593	380	242	298	318
ENSMUSG00000003200	Sh3gl1	SH3-domain GRB2-like 1 [Source:MGI Symbol;Acc:MGI:700010]	255	286	281	295	276	108	306	325	258	285	188	263	404	116	321	543	573	278	296	358	296	248	225	268	135	470	293	186	223	278
ENSMUSG00000003206	Ebi3	Epstein-Barr virus induced gene 3 [Source:MGI Symbol;Acc:MGI:1354171]	0	2	2	4	6	0	4	7	8	3	1	2	8	0	8	7	8	8	6	7	3	6	3	9	2	10	4	3	5	1
ENSMUSG00000003208	Ccdc94	coiled-coil domain containing 94 [Source:MGI Symbol;Acc:MGI:1920136]	23	43	46	43	40	17	34	51	33	36	40	51	70	15	53	83	102	44	42	54	51	54	31	50	18	74	47	28	41	30
ENSMUSG00000003226	Ranbp2	RAN binding protein 2 [Source:MGI Symbol;Acc:MGI:894323]	1500	1644	1146	1821	1773	567	1781	2122	1565	1331	1508	1966	3144	928	1787	3398	3156	1781	2298	1962	2785	1883	1307	1952	1072	2955	2365	1409	1679	1980
ENSMUSG00000003227	Edar	ectodysplasin-A receptor [Source:MGI Symbol;Acc:MGI:1343498]	0	1	0	2	4	0	2	0	2	6	1	0	3	0	3	5	6	0	3	3	1	5	0	0	1	11	3	2	0	2
ENSMUSG00000003228	Grk5	G protein-coupled receptor kinase 5 [Source:MGI Symbol;Acc:MGI:109161]	61	77	52	72	90	11	88	91	75	58	51	67	165	42	80	230	168	78	101	83	126	71	51	109	43	162	115	56	63	61
ENSMUSG00000003233	Dvl3	dishevelled 3, dsh homolog (Drosophila) [Source:MGI Symbol;Acc:MGI:108100]	213	306	275	283	275	90	249	373	260	240	239	344	454	158	367	514	656	306	367	348	345	282	188	320	143	420	297	182	252	286
ENSMUSG00000003234	Abcf3	ATP-binding cassette, sub-family F (GCN20), member 3 [Source:MGI Symbol;Acc:MGI:1351656]	263	355	333	407	328	120	377	426	342	337	308	422	732	193	560	781	824	465	457	512	520	386	348	459	253	647	481	284	384	399
ENSMUSG00000003235	Eif2b5	eukaryotic translation initiation factor 2B, subunit 5 epsilon [Source:MGI Symbol;Acc:MGI:2446176]	293	308	284	301	308	107	317	386	273	269	275	313	522	145	407	612	597	330	410	415	420	330	258	370	207	534	394	245	303	335
ENSMUSG00000003269	Cyth2	cytohesin 2 [Source:MGI Symbol;Acc:MGI:1334255]	311	427	393	403	400	143	416	479	363	349	318	430	693	183	579	782	836	425	485	504	524	386	375	474	279	694	480	329	392	424
ENSMUSG00000003271	Sult2b1	sulfotransferase family, cytosolic, 2B, member 1 [Source:MGI Symbol;Acc:MGI:1926342]	29	40	48	43	40	9	47	47	25	41	33	50	70	15	51	73	74	51	54	73	65	51	37	75	23	73	40	27	41	66
ENSMUSG00000003273	Car11	carbonic anhydrase 11 [Source:MGI Symbol;Acc:MGI:1336193]	420	573	566	606	596	202	575	637	497	495	560	720	1118	336	953	1252	1215	748	746	885	995	739	660	768	387	1156	767	523	693	689
ENSMUSG00000003279	Dlgap1	discs, large (Drosophila) homolog-associated protein 1 [Source:MGI Symbol;Acc:MGI:1346065]	6223	7182	6575	7205	7261	2762	7808	8611	7514	6380	5881	7824	13094	3852	9370	14526	14145	8563	8817	10385	11391	8099	7328	9330	4824	12904	9426	5909	7799	8712
ENSMUSG00000003282	Plag1	pleiomorphic adenoma gene 1 [Source:MGI Symbol;Acc:MGI:1891916]	40	34	25	34	30	12	58	46	54	59	35	50	88	24	62	90	65	42	60	48	90	50	33	70	25	91	69	41	55	42
ENSMUSG00000003283	Hck	hemopoietic cell kinase [Source:MGI Symbol;Acc:MGI:96052]	8	9	4	6	9	1	15	10	7	5	7	12	6	3	9	10	12	4	4	9	12	4	8	10	7	17	9	7	4	6
ENSMUSG00000003299	Mrpl4	mitochondrial ribosomal protein L4 [Source:MGI Symbol;Acc:MGI:2137210]	134	156	165	165	162	47	159	164	129	136	134	180	280	92	234	300	352	189	202	223	246	191	148	184	107	273	211	134	160	183
ENSMUSG00000003308	Keap1	kelch-like ECH-associated protein 1 [Source:MGI Symbol;Acc:MGI:1858732]	424	542	512	548	572	179	573	692	535	482	462	628	1091	286	833	1077	1168	697	746	801	807	625	569	682	389	936	731	458	518	570
ENSMUSG00000003309	Ap1m2	adaptor protein complex AP-1, mu 2 subunit [Source:MGI Symbol;Acc:MGI:1336974]	1	0	0	4	2	1	1	0	0	0	0	0	2	0	0	2	4	1	3	0	2	0	1	0	2	0	2	3	2	3
ENSMUSG00000003316	Glg1	golgi apparatus protein 1 [Source:MGI Symbol;Acc:MGI:104967]	2168	2591	2316	2541	2583	889	2703	3046	2441	2205	2215	2816	4675	1451	3184	4992	5158	2844	3315	3182	3878	2770	2261	3204	1586	4684	3355	2153	2469	2824
ENSMUSG00000003341	Atp8b3	ATPase, class I, type 8B, member 3 [Source:MGI Symbol;Acc:MGI:1914581]	1	2	0	0	0	0	1	0	0	3	1	0	2	1	1	1	3	0	0	3	4	0	1	3	0	0	0	0	1	0
ENSMUSG00000003344	Btbd2	BTB (POZ) domain containing 2 [Source:MGI Symbol;Acc:MGI:1933831]	355	523	502	496	499	162	513	610	448	424	417	520	949	256	895	947	1190	542	662	744	725	584	475	633	290	933	623	408	462	560
ENSMUSG00000003345	Csnk1g2	casein kinase 1, gamma 2 [Source:MGI Symbol;Acc:MGI:1920014]	765	1010	948	958	966	339	943	1103	833	836	784	1050	1712	513	1466	1844	2166	1173	1194	1410	1463	1080	964	1196	627	1715	1214	740	948	1089
ENSMUSG00000003346	Abhd17a	abhydrolase domain containing 17A [Source:MGI Symbol;Acc:MGI:106388]	551	635	692	736	683	214	690	896	685	592	513	659	1124	288	1105	1121	1453	724	767	937	858	684	612	724	357	1041	791	432	664	697
ENSMUSG00000003348	Mob3a	MOB kinase activator 3A [Source:MGI Symbol;Acc:MGI:3050117]	102	112	91	111	89	30	80	115	84	76	67	98	172	45	133	138	182	92	119	141	125	106	82	130	68	121	104	75	103	98
ENSMUSG00000003352	Cacnb3	calcium channel, voltage-dependent, beta 3 subunit [Source:MGI Symbol;Acc:MGI:103307]	852	1144	1234	1116	1074	404	1140	1373	1030	952	1035	1378	2111	624	2032	2346	2819	1393	1481	1786	1765	1373	1163	1651	762	2175	1629	1070	1329	1389
ENSMUSG00000003354	Ccdc65	coiled-coil domain containing 65 [Source:MGI Symbol;Acc:MGI:2146001]	30	46	35	33	49	16	49	59	52	47	35	48	93	27	56	105	99	42	68	55	74	53	37	65	28	53	48	35	43	43
ENSMUSG00000003355	Fkbp11	FK506 binding protein 11 [Source:MGI Symbol;Acc:MGI:1913370]	0	2	2	0	2	0	1	0	3	2	0	3	6	0	2	7	5	2	1	1	2	4	2	3	4	2	3	2	1	6
ENSMUSG00000003360	Ddx23	DEAD (Asp-Glu-Ala-Asp) box polypeptide 23 [Source:MGI Symbol;Acc:MGI:1921601]	478	580	550	617	596	210	567	672	520	464	516	662	1058	334	788	1226	1318	703	779	791	899	641	583	720	342	1129	771	512	596	660
ENSMUSG00000003363	Pld3	phospholipase D family, member 3 [Source:MGI Symbol;Acc:MGI:1333782]	2045	2755	2599	2792	2506	952	2664	3454	2540	2344	2362	2912	4906	1412	4229	4803	5682	3068	3263	3494	3648	2858	2584	3159	1632	4713	3177	2032	2869	2901
ENSMUSG00000003378	Grik5	glutamate receptor, ionotropic, kainate 5 (gamma 2) [Source:MGI Symbol;Acc:MGI:95818]	1132	1326	1349	1424	1284	468	1244	1633	1300	1207	1093	1485	2245	664	2223	2434	3239	1525	1627	1941	1790	1309	1198	1644	813	2271	1513	1046	1444	1387
ENSMUSG00000003379	Cd79a	CD79A antigen (immunoglobulin-associated alpha) [Source:MGI Symbol;Acc:MGI:101774]	1	4	1	2	1	0	2	0	2	2	1	0	1	0	0	1	2	0	3	1	4	0	1	1	0	0	5	1	1	4
ENSMUSG00000003380	Rabac1	Rab acceptor 1 (prenylated) [Source:MGI Symbol;Acc:MGI:1201692]	465	606	660	624	600	216	595	819	588	584	537	776	1156	319	1151	1175	1524	761	801	929	894	680	655	847	407	1199	733	500	605	733
ENSMUSG00000003382	Etv3	ets variant 3 [Source:MGI Symbol;Acc:MGI:1350926]	327	335	327	396	362	126	377	424	359	292	303	421	732	235	474	749	716	369	449	538	619	415	375	463	217	616	487	308	394	478
ENSMUSG00000003402	Prkcsh	protein kinase C substrate 80K-H [Source:MGI Symbol;Acc:MGI:107877]	262	289	302	319	333	111	293	398	286	252	282	367	595	180	475	649	757	382	397	465	433	364	304	372	187	648	394	263	309	349
ENSMUSG00000003410	Elavl3	ELAV (embryonic lethal, abnormal vision, Drosophila)-like 3 (Hu antigen C) [Source:MGI Symbol;Acc:MGI:109157]	2683	3340	3143	3405	3091	1152	3198	3729	2994	2761	2405	3166	5297	1655	3955	5992	6216	3629	3659	4585	4538	3418	3336	4048	1950	5441	3907	2521	3033	3578
ENSMUSG00000003411	Rab3b	RAB3B, member RAS oncogene family [Source:MGI Symbol;Acc:MGI:1917158]	323	391	374	401	364	141	439	505	387	376	320	434	681	184	487	662	724	449	438	458	536	442	381	533	289	511	499	321	375	406
ENSMUSG00000003418	St8sia6	ST8 alpha-N-acetyl-neuraminide alpha-2,8-sialyltransferase 6 [Source:MGI Symbol;Acc:MGI:2386797]	67	73	61	82	86	20	94	75	78	55	53	86	167	59	90	247	141	69	127	104	139	98	61	103	50	164	131	52	81	92
ENSMUSG00000003420	Fcgrt	Fc receptor, IgG, alpha chain transporter [Source:MGI Symbol;Acc:MGI:103017]	87	134	105	174	109	37	121	159	117	142	121	133	195	61	190	234	278	115	149	167	159	114	105	119	82	197	99	71	91	128
ENSMUSG00000003421	Nosip	nitric oxide synthase interacting protein [Source:MGI Symbol;Acc:MGI:1913644]	241	317	326	392	306	114	323	407	296	285	232	327	595	152	556	628	802	375	415	464	479	367	323	394	222	585	449	283	332	363
ENSMUSG00000003423	Pih1d1	PIH1 domain containing 1 [Source:MGI Symbol;Acc:MGI:1916095]	57	102	90	100	83	32	86	111	84	81	81	122	174	43	175	200	218	114	115	133	150	106	103	99	55	172	125	65	96	92
ENSMUSG00000003429	Rps11	ribosomal protein S11 [Source:MGI Symbol;Acc:MGI:1351329]	520	740	725	762	746	233	615	891	593	635	602	795	1298	303	1035	1409	1457	861	881	985	1052	845	712	989	490	1122	924	549	661	798
ENSMUSG00000003435	Supt5	suppressor of Ty 5 [Source:MGI Symbol;Acc:MGI:1202400]	547	718	722	800	721	259	769	824	676	639	655	866	1309	361	1231	1524	1863	846	886	927	1114	862	642	955	480	1411	934	669	779	838
ENSMUSG00000003436	Dll3	delta-like 3 (Drosophila) [Source:MGI Symbol;Acc:MGI:1096877]	9	14	14	11	17	4	12	15	4	15	13	9	13	3	18	20	20	8	12	17	15	12	5	13	5	11	15	8	9	9
ENSMUSG00000003437	Paf1	Paf1, RNA polymerase II associated factor, homolog (S. cerevisiae) [Source:MGI Symbol;Acc:MGI:1923988]	315	398	385	471	444	174	399	436	391	386	390	525	751	265	616	841	948	511	524	572	669	500	418	547	240	822	540	348	462	500
ENSMUSG00000003438	Timm50	translocase of inner mitochondrial membrane 50 [Source:MGI Symbol;Acc:MGI:1913775]	120	123	137	140	168	56	132	165	143	146	134	168	268	71	229	297	344	160	202	198	212	151	140	179	104	266	184	139	129	163
ENSMUSG00000003444	Med29	mediator complex subunit 29 [Source:MGI Symbol;Acc:MGI:1914474]	48	68	84	100	72	24	61	90	70	66	65	80	150	31	112	160	175	93	102	115	120	89	82	90	40	141	120	54	89	62
ENSMUSG00000003452	Bicd1	bicaudal D homolog 1 (Drosophila) [Source:MGI Symbol;Acc:MGI:1101760]	781	758	610	650	750	276	931	892	848	648	519	717	1198	365	629	1429	1064	831	995	968	1113	757	719	871	425	992	915	555	624	852
ENSMUSG00000003458	Ncstn	nicastrin [Source:MGI Symbol;Acc:MGI:1891700]	375	436	403	400	408	138	487	545	461	407	383	461	750	212	569	860	791	502	546	536	602	407	378	482	295	693	468	305	371	421
ENSMUSG00000003464	Pex19	peroxisomal biogenesis factor 19 [Source:MGI Symbol;Acc:MGI:1334458]	615	778	672	793	769	255	770	1009	784	713	587	766	1171	338	923	1236	1252	801	853	919	1003	710	638	818	442	1101	834	502	650	693
ENSMUSG00000003469	Phyhip	phytanoyl-CoA hydroxylase interacting protein [Source:MGI Symbol;Acc:MGI:1860417]	3082	3907	3805	4025	3773	1361	3860	4941	3627	3501	3364	4311	7541	2111	6841	7862	8972	4607	4982	5624	6201	4788	4170	5321	2740	7855	5212	3470	4639	4695
ENSMUSG00000003476	Crhr2	corticotropin releasing hormone receptor 2 [Source:MGI Symbol;Acc:MGI:894312]	28	25	21	20	38	3	12	44	23	25	33	56	63	14	25	82	91	41	57	20	72	33	17	50	18	54	24	21	12	37
ENSMUSG00000003477	Inmt	indolethylamine N-methyltransferase [Source:MGI Symbol;Acc:MGI:102963]	6	5	11	11	17	0	5	17	11	20	10	33	39	0	19	31	34	26	21	18	33	16	16	24	5	43	20	9	5	23
ENSMUSG00000003484	Cyp4f18	cytochrome P450, family 4, subfamily f, polypeptide 18 [Source:MGI Symbol;Acc:MGI:1919304]	0	0	0	1	1	0	1	1	0	1	0	1	2	0	0	1	1	1	1	0	0	0	0	0	1	1	1	0	0	0
ENSMUSG00000003500	Impdh1	inosine 5'-phosphate dehydrogenase 1 [Source:MGI Symbol;Acc:MGI:96567]	225	258	218	241	265	85	289	342	210	214	210	233	424	102	327	393	482	286	268	302	322	260	224	265	132	341	262	156	228	231
ENSMUSG00000003505	Psg18	pregnancy specific glycoprotein 18 [Source:MGI Symbol;Acc:MGI:1347251]	0	0	0	0	0	0	0	0	0	0	0	0	0	0	0	0	0	0	0	0	0	0	0	0	0	0	0	0	0	0
ENSMUSG00000003518	Dusp3	dual specificity phosphatase 3 (vaccinia virus phosphatase VH1-related) [Source:MGI Symbol;Acc:MGI:1919599]	1581	1944	1778	1966	1803	669	2038	2375	1649	1633	1504	2087	3383	1054	2221	3640	3272	2287	2419	2601	2892	2117	1831	2211	1261	3002	2298	1433	1810	2203
ENSMUSG00000003526	Prodh	proline dehydrogenase [Source:MGI Symbol;Acc:MGI:97770]	128	151	128	197	195	55	191	157	160	188	155	230	286	76	214	321	344	186	191	209	210	198	126	199	98	394	253	148	177	219
ENSMUSG00000003527	Dgcr14	DiGeorge syndrome critical region gene 14 [Source:MGI Symbol;Acc:MGI:107854]	128	145	162	157	165	46	165	190	143	142	121	171	267	78	264	308	344	185	205	241	229	177	148	183	96	295	192	113	174	154
ENSMUSG00000003528	Slc25a1	solute carrier family 25 (mitochondrial carrier, citrate transporter), member 1 [Source:MGI Symbol;Acc:MGI:1345283]	219	274	210	257	229	90	236	277	250	223	174	244	415	99	352	415	461	277	270	316	311	203	173	247	112	354	225	171	202	226
ENSMUSG00000003531	Dgcr6	DiGeorge syndrome critical region gene 6 [Source:MGI Symbol;Acc:MGI:1202877]	211	284	295	252	285	86	266	366	260	253	214	312	465	116	431	473	570	325	321	394	351	298	284	316	159	407	293	202	244	296
ENSMUSG00000003534	Ddr1	discoidin domain receptor family, member 1 [Source:MGI Symbol;Acc:MGI:99216]	652	842	740	892	771	246	774	1078	728	755	596	754	1257	355	926	1377	1521	817	904	877	923	596	427	696	323	1070	613	442	428	627
ENSMUSG00000003541	Ier3	immediate early response 3 [Source:MGI Symbol;Acc:MGI:104814]	20	22	20	30	25	5	29	35	32	33	24	39	46	16	45	60	61	36	33	41	44	29	39	48	30	67	45	29	27	34
ENSMUSG00000003545	Fosb	FBJ osteosarcoma oncogene B [Source:MGI Symbol;Acc:MGI:95575]	109	121	113	119	98	23	79	151	47	60	132	166	313	101	237	209	314	166	195	207	250	214	171	214	91	228	180	127	175	200
ENSMUSG00000003546	Klc4	kinesin light chain 4 [Source:MGI Symbol;Acc:MGI:1922014]	76	90	98	93	72	26	95	126	92	96	102	133	203	43	146	238	269	113	144	150	153	115	92	138	58	202	139	97	99	138
ENSMUSG00000003549	Ercc1	excision repair cross-complementing rodent repair deficiency, complementation group 1 [Source:MGI Symbol;Acc:MGI:95412]	75	98	82	96	81	36	107	112	91	94	96	123	180	47	169	227	243	122	124	134	155	105	105	123	69	220	129	84	110	107
ENSMUSG00000003555	Cyp17a1	cytochrome P450, family 17, subfamily a, polypeptide 1 [Source:MGI Symbol;Acc:MGI:88586]	0	0	0	0	1	0	0	0	0	0	1	0	0	0	0	0	0	1	0	0	0	0	0	1	1	0	0	0	0	0
ENSMUSG00000003559	As3mt	arsenic (+3 oxidation state) methyltransferase [Source:MGI Symbol;Acc:MGI:1929882]	40	32	42	76	47	10	46	61	38	55	47	71	104	38	90	121	127	79	66	73	88	52	64	71	37	83	69	54	47	68
ENSMUSG00000003573	Homer3	homer homolog 3 (Drosophila) [Source:MGI Symbol;Acc:MGI:1347359]	354	466	455	524	468	181	456	538	423	407	410	518	870	274	798	982	1110	523	604	665	644	450	417	570	225	877	556	369	471	459
ENSMUSG00000003575	Crtc1	CREB regulated transcription coactivator 1 [Source:MGI Symbol;Acc:MGI:2142523]	1513	1812	1825	1730	1796	623	1832	2030	1787	1543	1602	2059	3491	1041	3019	3998	4413	2229	2408	2401	3011	2279	1684	2524	1137	3948	2473	1756	2155	2176
ENSMUSG00000003581	Rnf215	ring finger protein 215 [Source:MGI Symbol;Acc:MGI:1918923]	130	177	159	155	167	54	131	185	147	145	140	165	294	84	227	311	334	183	196	218	213	131	147	218	88	308	203	122	149	145
ENSMUSG00000003585	Sec14l2	SEC14-like 2 (S. cerevisiae) [Source:MGI Symbol;Acc:MGI:1915065]	362	513	497	582	507	176	510	553	499	447	485	608	926	277	705	1028	1140	669	629	705	774	585	485	693	289	939	586	405	503	557
ENSMUSG00000003604	Aven	apoptosis, caspase activation inhibitor [Source:MGI Symbol;Acc:MGI:1921518]	203	243	255	209	212	68	185	246	197	180	178	242	337	125	289	421	385	258	258	317	392	245	231	273	125	370	290	158	182	233
ENSMUSG00000003617	Cp	ceruloplasmin [Source:MGI Symbol;Acc:MGI:88476]	176	172	149	206	190	50	209	273	219	169	223	278	414	94	201	424	382	215	255	222	281	180	169	216	156	412	333	164	118	231
ENSMUSG00000003623	Crot	carnitine O-octanoyltransferase [Source:MGI Symbol;Acc:MGI:1921364]	227	252	224	320	290	102	287	288	283	302	212	290	439	146	295	603	455	315	366	342	389	273	264	308	170	485	378	236	234	309
ENSMUSG00000003644	Rps6ka1	ribosomal protein S6 kinase polypeptide 1 [Source:MGI Symbol;Acc:MGI:104558]	47	85	62	67	72	18	77	102	79	66	71	93	156	36	147	140	187	100	92	101	136	92	67	104	43	125	99	43	60	64
ENSMUSG00000003657	Calb2	calbindin 2 [Source:MGI Symbol;Acc:MGI:101914]	193	273	248	248	296	60	235	260	213	201	179	268	476	128	494	496	492	245	244	274	322	219	183	338	137	203	258	163	167	145
ENSMUSG00000003660	Snrnp200	small nuclear ribonucleoprotein 200 (U5) [Source:MGI Symbol;Acc:MGI:2444401]	769	892	778	890	918	285	926	1003	829	750	810	1049	1704	464	1219	1747	1981	911	1174	1009	1401	1048	670	1079	537	1667	1160	769	877	991
ENSMUSG00000003662	Ciao1	cytosolic iron-sulfur protein assembly 1 [Source:MGI Symbol;Acc:MGI:1346998]	331	408	328	390	438	144	418	509	391	389	366	451	710	214	509	819	753	498	473	568	648	408	358	463	278	681	541	297	395	466
ENSMUSG00000003665	Has1	hyaluronan synthase1 [Source:MGI Symbol;Acc:MGI:106590]	2	4	4	4	3	0	12	2	2	8	7	8	5	2	8	11	12	5	6	6	12	1	2	6	1	11	8	5	2	6
ENSMUSG00000003680	Taf6l	TAF6-like RNA polymerase II, p300/CBP-associated factor (PCAF)-associated factor [Source:MGI Symbol;Acc:MGI:2444957]	47	63	68	60	67	11	72	89	53	62	72	83	138	38	117	116	160	84	66	112	119	66	67	87	34	108	77	34	86	63
ENSMUSG00000003721	Insig2	insulin induced gene 2 [Source:MGI Symbol;Acc:MGI:1920249]	485	563	508	532	516	195	618	690	551	449	438	611	926	279	675	1161	980	649	738	789	812	605	553	737	359	985	752	469	521	648
ENSMUSG00000003731	Kpna6	karyopherin (importin) alpha 6 [Source:MGI Symbol;Acc:MGI:1100836]	993	1125	1050	1125	1172	387	1195	1361	1067	946	1052	1255	2098	591	1370	2370	2064	1361	1369	1546	1658	1171	1044	1339	747	1884	1468	896	1118	1205
ENSMUSG00000003746	Man1a	mannosidase 1, alpha [Source:MGI Symbol;Acc:MGI:104677]	965	977	849	759	980	345	1067	1204	923	732	708	1035	1563	526	929	2144	1379	1035	1283	1232	1540	963	744	1018	481	1321	981	600	749	1025
ENSMUSG00000003752	Itpkc	inositol 1,4,5-trisphosphate 3-kinase C [Source:MGI Symbol;Acc:MGI:2442554]	99	100	79	88	89	29	72	127	73	60	79	115	181	45	116	178	201	102	128	138	156	100	77	128	59	166	126	74	82	114
ENSMUSG00000003762	Adck4	aarF domain containing kinase 4 [Source:MGI Symbol;Acc:MGI:1924139]	92	124	107	154	142	31	131	166	120	128	123	158	213	80	195	274	295	154	166	175	199	118	97	181	80	296	180	118	100	118
ENSMUSG00000003778	Brd8	bromodomain containing 8 [Source:MGI Symbol;Acc:MGI:1925906]	445	487	420	485	472	168	495	510	477	480	404	572	829	284	594	1044	952	534	606	611	822	513	449	603	277	842	625	425	473	536
ENSMUSG00000003779	Kif20a	kinesin family member 20A [Source:MGI Symbol;Acc:MGI:1201682]	85	87	91	80	92	31	113	116	108	81	65	92	170	55	114	203	190	109	121	156	148	96	96	138	57	188	109	67	102	98
ENSMUSG00000003808	Farsa	phenylalanyl-tRNA synthetase, alpha subunit [Source:MGI Symbol;Acc:MGI:1913840]	207	207	261	229	261	81	239	249	234	213	219	267	411	144	335	492	516	279	281	337	358	233	222	271	150	445	287	182	227	238
ENSMUSG00000003809	Gcdh	glutaryl-Coenzyme A dehydrogenase [Source:MGI Symbol;Acc:MGI:104541]	189	220	207	231	204	76	225	254	201	203	176	231	362	113	242	440	461	287	253	273	356	261	195	242	147	410	282	192	229	253
ENSMUSG00000003810	Mast2	microtubule associated serine/threonine kinase 2 [Source:MGI Symbol;Acc:MGI:894676]	720	783	803	770	814	250	850	972	731	655	738	939	1484	441	1113	1653	1888	978	1049	1028	1221	975	701	1072	528	1396	1139	752	799	963
ENSMUSG00000003812	Dnase2a	deoxyribonuclease II alpha [Source:MGI Symbol;Acc:MGI:1329019]	329	351	367	359	331	114	337	391	314	311	290	368	580	162	482	603	692	437	447	500	424	386	307	453	222	527	386	273	314	347
ENSMUSG00000003813	Rad23a	RAD23a homolog (S. cerevisiae) [Source:MGI Symbol;Acc:MGI:105126]	348	436	424	444	422	157	480	545	437	413	391	533	848	219	713	867	1021	589	551	629	664	461	520	561	330	748	551	318	429	506
ENSMUSG00000003814	Calr	calreticulin [Source:MGI Symbol;Acc:MGI:88252]	2695	3368	3103	3164	3088	1105	3355	3876	3148	2755	2628	3392	4746	1558	3733	7692	7517	3933	4713	4564	4259	3567	3246	3585	1773	7358	4510	3146	3275	3897
ENSMUSG00000003824	Syce2	synaptonemal complex central element protein 2 [Source:MGI Symbol;Acc:MGI:1919096]	33	33	30	43	47	9	42	44	35	37	32	43	66	16	36	58	52	43	53	64	44	35	22	30	22	48	55	24	31	31
ENSMUSG00000003847	Nfat5	nuclear factor of activated T cells 5 [Source:MGI Symbol;Acc:MGI:1859333]	1502	1352	1270	1245	1440	505	1479	1629	1331	1113	1209	1623	2500	870	1492	3028	2479	1635	1938	1626	2561	1520	1145	1694	880	2288	1653	1217	1399	1691
ENSMUSG00000003848	Nob1	NIN1/RPN12 binding protein 1 homolog (S. cerevisiae) [Source:MGI Symbol;Acc:MGI:1914869]	176	219	237	213	231	76	211	252	219	186	210	248	459	129	312	430	466	271	288	365	375	222	242	269	151	455	301	193	251	273
ENSMUSG00000003849	Nqo1	NAD(P)H dehydrogenase, quinone 1 [Source:MGI Symbol;Acc:MGI:103187]	23	37	26	33	48	4	22	56	36	43	51	72	81	23	36	124	91	70	81	63	87	58	37	50	35	136	76	55	16	52
ENSMUSG00000003863	Ppfia3	protein tyrosine phosphatase, receptor type, f polypeptide (PTPRF), interacting protein (liprin), alpha 3 [Source:MGI Symbol;Acc:MGI:1924037]	794	1004	849	1000	906	377	903	1131	920	829	827	1030	1828	506	1398	1893	2213	1176	1232	1401	1341	1058	910	1187	575	1801	1219	805	1070	1056
ENSMUSG00000003865	Gys1	glycogen synthase 1, muscle [Source:MGI Symbol;Acc:MGI:101805]	139	149	141	135	162	45	133	157	150	147	130	226	276	88	203	344	356	180	212	215	249	176	127	186	102	357	203	144	119	200
ENSMUSG00000003868	Ruvbl2	RuvB-like protein 2 [Source:MGI Symbol;Acc:MGI:1342299]	107	139	98	118	107	36	107	141	107	110	103	160	207	70	176	269	313	150	151	174	160	129	104	140	67	212	148	104	122	136
ENSMUSG00000003872	Lin7b	lin-7 homolog B (C. elegans) [Source:MGI Symbol;Acc:MGI:1330858]	170	220	260	267	266	94	237	305	221	228	234	259	486	129	409	493	531	337	340	376	352	279	274	301	157	479	296	213	280	334
ENSMUSG00000003873	Bax	BCL2-associated X protein [Source:MGI Symbol;Acc:MGI:99702]	125	158	160	190	169	37	152	153	148	159	143	176	262	77	232	308	336	186	211	241	202	137	141	180	80	244	183	111	162	154
ENSMUSG00000003882	Il7r	interleukin 7 receptor [Source:MGI Symbol;Acc:MGI:96562]	6	2	7	6	5	0	6	1	5	2	4	6	2	4	6	9	7	8	7	8	7	5	5	6	2	13	4	1	0	1
ENSMUSG00000003923	Tfam	transcription factor A, mitochondrial [Source:MGI Symbol;Acc:MGI:107810]	314	307	284	340	351	122	348	438	323	296	284	398	583	224	449	727	634	414	409	489	554	387	345	421	239	637	411	246	315	403
ENSMUSG00000003929	Zfp81	zinc finger protein 81 [Source:MGI Symbol;Acc:MGI:1890752]	436	411	362	401	413	166	437	508	396	361	334	462	756	243	445	838	655	480	595	535	798	473	368	580	272	736	520	336	428	520
ENSMUSG00000003934	Efnb3	ephrin B3 [Source:MGI Symbol;Acc:MGI:109196]	1198	1585	1490	1746	1568	482	1447	1824	1422	1423	1144	1571	2696	755	1998	2706	2643	1497	1764	1896	2107	1444	1315	1918	897	2037	1648	1066	1307	1252
ENSMUSG00000003948	Mmd	monocyte to macrophage differentiation-associated [Source:MGI Symbol;Acc:MGI:1914718]	3326	3845	3564	3492	3796	1343	3971	4658	3581	3083	3084	4339	6434	2119	4618	7534	5982	4476	5078	6080	6040	4171	4037	5137	2392	6242	4791	3243	3703	4554
ENSMUSG00000003949	Hlf	hepatic leukemia factor [Source:MGI Symbol;Acc:MGI:96108]	1606	1753	1522	1985	1682	644	2189	2478	1893	1815	1409	1999	3252	1032	2116	3760	3583	2381	2332	2662	3235	2338	2038	2515	1373	3203	2858	1648	2059	2689
ENSMUSG00000003955	Fam162a	family with sequence similarity 162, member A [Source:MGI Symbol;Acc:MGI:1917436]	102	147	148	193	137	58	156	182	135	143	121	196	260	85	257	311	345	189	189	246	229	149	152	179	108	265	188	107	158	192
ENSMUSG00000003970	Rpl8	ribosomal protein L8 [Source:MGI Symbol;Acc:MGI:1350927]	891	1111	1214	1275	1199	408	1118	1446	1093	1099	1120	1355	2284	596	2162	2464	2940	1547	1540	1878	1959	1449	1377	1629	923	2018	1638	988	1325	1430
ENSMUSG00000003974	Grm3	glutamate receptor, metabotropic 3 [Source:MGI Symbol;Acc:MGI:1351340]	361	412	329	520	418	176	429	541	451	381	400	486	920	280	590	899	862	560	638	604	728	576	434	579	340	700	688	356	455	600
ENSMUSG00000003992	Ssbp2	single-stranded DNA binding protein 2 [Source:MGI Symbol;Acc:MGI:1914220]	596	581	582	627	617	229	731	716	656	595	514	672	1129	340	783	1177	1153	737	806	798	971	719	547	822	404	920	837	514	561	678
ENSMUSG00000004018	Fancl	Fanconi anemia, complementation group L [Source:MGI Symbol;Acc:MGI:1914280]	65	55	58	72	48	19	63	69	59	52	42	57	95	37	75	100	105	88	100	93	105	70	80	80	41	65	57	51	51	65
ENSMUSG00000004031	Brinp2	bone morphogenic protein/retinoic acid inducible neural-specific 2 [Source:MGI Symbol;Acc:MGI:2443333]	631	768	696	776	758	298	771	867	679	680	537	764	1320	383	938	1404	1391	828	877	912	914	738	676	776	445	1134	886	561	717	797
ENSMUSG00000004032	Gstm5	glutathione S-transferase, mu 5 [Source:MGI Symbol;Acc:MGI:1309466]	582	786	757	928	843	296	791	1001	774	819	664	889	1324	404	1187	1520	1447	941	938	1122	1171	915	804	957	558	1254	1022	597	846	875
ENSMUSG00000004035	Gstm7	glutathione S-transferase, mu 7 [Source:MGI Symbol;Acc:MGI:1915562]	134	128	143	142	159	47	139	163	109	126	128	168	306	87	255	334	361	173	181	195	241	198	135	184	89	302	158	114	150	161
ENSMUSG00000004038	Gstm3	glutathione S-transferase, mu 3 [Source:MGI Symbol;Acc:MGI:106026]	8	13	11	15	14	3	7	10	16	14	6	17	24	5	24	28	27	16	14	24	17	13	16	19	8	21	23	10	12	19
ENSMUSG00000004040	Stat3	signal transducer and activator of transcription 3 [Source:MGI Symbol;Acc:MGI:103038]	396	455	389	514	464	143	463	533	404	397	345	507	807	265	542	955	936	534	590	630	731	455	379	593	238	886	661	395	442	492
ENSMUSG00000004043	Stat5a	signal transducer and activator of transcription 5A [Source:MGI Symbol;Acc:MGI:103036]	28	27	32	18	14	9	21	43	11	14	30	33	41	11	42	67	51	30	41	16	35	17	29	28	13	29	41	13	13	26
ENSMUSG00000004044	Ptrf	polymerase I and transcript release factor [Source:MGI Symbol;Acc:MGI:1277968]	226	322	293	295	291	83	308	390	318	283	268	311	538	134	360	511	583	327	341	354	443	309	284	341	212	462	331	213	215	281
ENSMUSG00000004054	Map3k11	mitogen-activated protein kinase kinase kinase 11 [Source:MGI Symbol;Acc:MGI:1346880]	126	181	167	152	158	66	155	233	170	128	165	158	353	95	259	365	378	168	210	235	269	182	159	215	97	276	204	122	177	197
ENSMUSG00000004056	Akt2	thymoma viral proto-oncogene 2 [Source:MGI Symbol;Acc:MGI:104874]	697	768	742	1030	805	238	783	958	772	899	681	936	1293	386	991	1605	1588	858	976	977	1160	903	698	821	473	1385	921	599	682	825
ENSMUSG00000004069	Dnaja3	DnaJ (Hsp40) homolog, subfamily A, member 3 [Source:MGI Symbol;Acc:MGI:1933786]	410	537	472	594	545	169	567	595	547	502	424	593	996	280	668	1034	1044	620	629	784	830	610	532	697	339	941	727	442	520	625
ENSMUSG00000004070	Hmox2	heme oxygenase 2 [Source:MGI Symbol;Acc:MGI:109373]	506	614	570	633	641	200	643	771	585	564	508	677	1143	295	810	1192	1208	735	701	805	990	673	618	728	391	997	826	504	602	691
ENSMUSG00000004071	Cdip1	cell death inducing Trp53 target 1 [Source:MGI Symbol;Acc:MGI:1913876]	1953	2419	2260	2513	2402	788	2392	2811	2246	2326	1938	2627	4286	1234	3650	4652	4699	2750	2887	3373	3553	2694	2335	2983	1513	3959	3201	1962	2537	2593
ENSMUSG00000004085	Zak	sterile alpha motif and leucine zipper containing kinase AZK [Source:MGI Symbol;Acc:MGI:2443258]	135	146	123	167	182	36	147	191	153	131	132	193	271	91	207	346	280	176	168	175	242	161	116	206	112	247	175	110	141	158
ENSMUSG00000004096	Cwc15	CWC15 homolog (S. cerevisiae) [Source:MGI Symbol;Acc:MGI:1913320]	277	389	368	442	429	142	373	503	357	324	318	460	671	215	553	819	826	461	484	592	587	444	417	501	251	671	485	303	394	474
ENSMUSG00000004098	Col5a3	collagen, type V, alpha 3 [Source:MGI Symbol;Acc:MGI:1858212]	5	8	12	13	11	6	16	6	7	12	8	11	16	6	12	25	18	15	14	6	19	15	1	14	8	14	9	10	11	12
ENSMUSG00000004099	Dnmt1	DNA methyltransferase (cytosine-5) 1 [Source:MGI Symbol;Acc:MGI:94912]	278	317	266	274	297	113	335	374	279	263	241	353	614	147	401	635	713	304	368	411	440	327	271	370	178	515	402	233	250	320
ENSMUSG00000004100	Ppan	peter pan homolog (Drosophila) [Source:MGI Symbol;Acc:MGI:2178445]	75	95	99	96	82	29	83	106	90	90	107	111	163	53	177	149	216	99	111	124	128	100	83	109	65	166	82	61	96	87
ENSMUSG00000004105	Angptl2	angiopoietin-like 2 [Source:MGI Symbol;Acc:MGI:1347002]	97	73	75	102	107	13	72	146	124	115	103	164	184	60	64	313	272	139	152	118	138	87	69	97	69	331	131	85	16	115
ENSMUSG00000004110	Cacna1e	calcium channel, voltage-dependent, R type, alpha 1E subunit [Source:MGI Symbol;Acc:MGI:106217]	3010	3115	2808	2962	3103	1159	3250	3571	3226	2501	2703	3654	5851	1989	3570	6766	6055	3447	3934	3044	5450	3803	2347	3679	1791	5250	3891	2903	3199	3417
ENSMUSG00000004113	Cacna1b	calcium channel, voltage-dependent, N type, alpha 1B subunit [Source:MGI Symbol;Acc:MGI:88296]	792	844	850	897	875	311	934	986	955	780	720	1016	1552	456	1055	1732	1917	1007	1160	1017	1305	937	702	1071	524	1299	1019	771	877	895
ENSMUSG00000004127	Trmt10a	tRNA methyltransferase 10A [Source:MGI Symbol;Acc:MGI:1920421]	67	70	67	67	71	23	113	86	84	54	45	80	110	27	67	143	109	80	98	86	115	75	70	94	42	123	81	43	73	81
ENSMUSG00000004151	Etv1	ets variant 1 [Source:MGI Symbol;Acc:MGI:99254]	1048	1101	1100	1072	1065	417	1330	1578	1149	948	1062	1470	2170	662	1371	2131	2071	1316	1556	1715	1941	1383	1202	1567	811	1594	1679	1125	1198	1473
ENSMUSG00000004187	Kifc2	kinesin family member C2 [Source:MGI Symbol;Acc:MGI:109187]	2037	2750	2771	2934	2533	955	2662	3456	2698	2539	2396	3074	5015	1493	4418	5259	6314	3523	3446	4134	4218	3372	2900	3769	1849	4837	3634	2284	3156	3363
ENSMUSG00000004207	Psap	prosaposin [Source:MGI Symbol;Acc:MGI:97783]	8422	11038	10767	11173	10866	3803	11053	14182	10999	10458	10267	13761	20568	6049	15236	23202	23478	14153	14710	15802	16672	12263	10970	13757	7246	21450	14140	9032	10054	12492
ENSMUSG00000004221	Ikbkg	inhibitor of kappaB kinase gamma [Source:MGI Symbol;Acc:MGI:1338074]	432	540	445	508	466	174	570	638	532	503	403	564	926	238	566	969	828	563	601	559	855	553	461	631	327	824	653	427	456	528
ENSMUSG00000004231	Pax2	paired box 2 [Source:MGI Symbol;Acc:MGI:97486]	4	3	2	0	2	0	3	5	2	6	1	5	6	0	5	13	8	4	10	3	7	4	5	4	0	1	2	6	1	2
ENSMUSG00000004233	Wars2	tryptophanyl tRNA synthetase 2 (mitochondrial) [Source:MGI Symbol;Acc:MGI:1917810]	82	80	76	78	66	19	74	81	71	70	69	108	139	40	123	187	139	76	95	89	131	96	67	92	47	132	106	70	77	76
ENSMUSG00000004263	Atn1	atrophin 1 [Source:MGI Symbol;Acc:MGI:104725]	1241	1639	1642	1678	1498	527	1615	1961	1495	1343	1465	1926	3205	929	2716	3368	4502	1906	2158	2400	2475	1766	1673	2094	1021	3089	2042	1472	1798	1938
ENSMUSG00000004264	Phb2	prohibitin 2 [Source:MGI Symbol;Acc:MGI:102520]	378	496	505	528	544	195	488	603	470	475	439	595	892	234	773	951	1167	537	630	778	721	538	495	616	320	822	570	363	517	521
ENSMUSG00000004266	Ptpn6	protein tyrosine phosphatase, non-receptor type 6 [Source:MGI Symbol;Acc:MGI:96055]	11	13	12	16	20	6	14	13	17	16	22	20	33	2	24	48	38	26	28	26	25	25	12	13	8	49	25	12	11	23
ENSMUSG00000004267	Eno2	enolase 2, gamma neuronal [Source:MGI Symbol;Acc:MGI:95394]	4534	5585	5206	5427	5332	1882	5993	6488	5113	4677	4458	5785	9429	2744	7788	10199	10898	6337	6665	7879	8358	5583	5325	7093	3559	9998	6853	4391	5459	6446
ENSMUSG00000004268	Emg1	EMG1 nucleolar protein homolog (S. cerevisiae) [Source:MGI Symbol;Acc:MGI:1315195]	161	207	219	240	204	90	218	209	173	165	153	230	316	108	291	403	394	266	254	295	323	219	178	261	116	401	288	182	222	213
ENSMUSG00000004270	Lpcat3	lysophosphatidylcholine acyltransferase 3 [Source:MGI Symbol;Acc:MGI:1315211]	135	151	152	149	147	57	171	170	144	127	125	174	261	66	210	269	318	165	167	192	226	158	102	158	75	253	156	99	122	157
ENSMUSG00000004285	Atp6v1f	ATPase, H+ transporting, lysosomal V1 subunit F [Source:MGI Symbol;Acc:MGI:1913394]	337	464	505	540	479	172	446	701	459	461	419	587	897	262	785	928	1081	596	661	706	723	562	547	632	359	832	647	405	515	508
ENSMUSG00000004296	Il12b	interleukin 12b [Source:MGI Symbol;Acc:MGI:96540]	0	0	0	0	0	0	0	0	0	0	0	0	0	0	0	0	1	0	0	0	0	0	0	0	0	0	0	0	0	0
ENSMUSG00000004317	Clcn5	chloride channel 5 [Source:MGI Symbol;Acc:MGI:99486]	170	207	146	173	193	59	211	279	175	166	121	187	290	96	173	313	259	188	220	177	290	144	116	203	91	184	136	112	120	162
ENSMUSG00000004319	Clcn3	chloride channel 3 [Source:MGI Symbol;Acc:MGI:103555]	2161	2406	2057	2373	2356	853	2583	3008	2334	2002	1854	2610	4151	1259	2574	4663	3807	2579	2994	3118	3735	2486	2136	2922	1396	3744	2937	1882	2258	2869
ENSMUSG00000004328	Hif3a	hypoxia inducible factor 3, alpha subunit [Source:MGI Symbol;Acc:MGI:1859778]	54	64	61	87	81	40	95	44	118	65	25	54	46	33	34	96	73	95	51	56	41	51	21	35	37	104	159	42	52	71
ENSMUSG00000004341	Gpx6	glutathione peroxidase 6 [Source:MGI Symbol;Acc:MGI:1922762]	0	0	0	0	0	0	0	0	0	0	0	0	0	0	0	0	0	0	0	0	0	0	0	0	0	0	0	0	0	0
ENSMUSG00000004344	Gpx5	glutathione peroxidase 5 [Source:MGI Symbol;Acc:MGI:104886]	1	0	0	0	0	0	0	0	0	0	0	0	0	0	0	0	0	0	0	0	0	0	0	0	0	0	0	0	0	0
ENSMUSG00000004347	Pde1c	phosphodiesterase 1C [Source:MGI Symbol;Acc:MGI:108413]	105	106	76	95	131	19	136	122	112	78	82	110	224	47	102	229	191	124	152	110	165	105	77	152	74	138	106	80	75	106
ENSMUSG00000004356	Utp20	UTP20, small subunit (SSU) processome component, homolog (yeast) [Source:MGI Symbol;Acc:MGI:1917933]	160	191	159	171	176	47	179	207	175	139	147	227	327	96	214	371	404	196	224	239	295	217	132	229	112	373	248	151	185	209
ENSMUSG00000004359	Spic	Spi-C transcription factor (Spi-1/PU.1 related) [Source:MGI Symbol;Acc:MGI:1341168]	10	10	13	10	10	2	14	9	12	13	3	18	14	3	15	19	21	10	9	15	29	10	18	16	4	18	10	2	7	14
ENSMUSG00000004360	9330159F19Rik	RIKEN cDNA 9330159F19 gene [Source:MGI Symbol;Acc:MGI:3036239]	1300	1296	1234	1168	1253	482	1283	1423	1251	1024	969	1414	2008	762	1349	2527	2090	1584	1657	1848	2035	1309	1225	1507	779	2351	1688	1091	1349	1633
ENSMUSG00000004364	Cul3	cullin 3 [Source:MGI Symbol;Acc:MGI:1347360]	1436	1480	1252	1501	1615	556	1757	1887	1564	1293	1238	1767	2799	826	1765	3109	2596	1774	2019	2230	2589	1690	1405	1853	999	2632	1967	1214	1437	1930
ENSMUSG00000004366	Sst	somatostatin [Source:MGI Symbol;Acc:MGI:98326]	843	1274	1232	1375	1155	430	1161	1485	1068	1012	969	1303	2290	507	1792	1976	2782	1335	1484	1759	1703	1292	1315	1816	880	1823	1497	959	1311	1280
ENSMUSG00000004371	Il11	interleukin 11 [Source:MGI Symbol;Acc:MGI:107613]	0	0	2	0	1	0	2	0	2	0	2	5	4	1	0	5	1	3	0	2	1	2	0	0	0	1	2	2	0	1
ENSMUSG00000004383	Large	like-glycosyltransferase [Source:MGI Symbol;Acc:MGI:1342270]	1297	1520	1411	1429	1409	556	1452	1744	1476	1278	1203	1647	2577	734	1889	2709	2789	1652	1707	1914	1933	1635	1241	1560	850	2300	1767	1107	1414	1536
ENSMUSG00000004393	Ddx56	DEAD (Asp-Glu-Ala-Asp) box polypeptide 56 [Source:MGI Symbol;Acc:MGI:1277172]	94	146	136	150	151	60	147	173	141	138	147	185	284	73	203	318	315	192	205	182	224	162	154	177	103	283	184	99	173	166
ENSMUSG00000004394	Tmed4	transmembrane emp24 protein transport domain containing 4 [Source:MGI Symbol;Acc:MGI:1915070]	512	586	565	587	656	222	603	670	572	510	549	732	1083	350	785	1325	1282	716	791	937	937	711	591	807	405	1158	804	525	558	669
ENSMUSG00000004415	Col26a1	collagen, type XXVI, alpha 1 [Source:MGI Symbol;Acc:MGI:2155345]	47	42	41	48	53	1	38	53	43	37	39	37	56	7	33	60	63	30	55	33	63	31	42	48	19	46	31	23	17	28
ENSMUSG00000004446	Bid	BH3 interacting domain death agonist [Source:MGI Symbol;Acc:MGI:108093]	102	145	104	124	141	32	139	149	125	110	103	139	199	53	169	243	220	154	163	167	171	109	121	162	86	194	211	86	124	144
ENSMUSG00000004451	Ralb	v-ral simian leukemia viral oncogene homolog B (ras related) [Source:MGI Symbol;Acc:MGI:1927244]	156	184	155	202	165	70	198	259	152	151	141	195	309	108	229	361	356	207	199	258	246	165	182	204	120	325	248	150	165	198
ENSMUSG00000004455	Ppp1cc	protein phosphatase 1, catalytic subunit, gamma isoform [Source:MGI Symbol;Acc:MGI:104872]	1613	1821	1674	1801	1848	671	1810	2277	1626	1410	1510	2089	3401	1028	2376	3827	3293	2279	2398	2949	2998	2095	1891	2221	1186	3418	2663	1627	1936	2502
ENSMUSG00000004460	Dnajb11	DnaJ (Hsp40) homolog, subfamily B, member 11 [Source:MGI Symbol;Acc:MGI:1915088]	363	475	433	491	436	141	486	580	456	405	373	482	704	238	556	1004	1040	629	578	650	549	455	399	474	248	1043	637	349	423	579
ENSMUSG00000004462	Tbccd1	TBCC domain containing 1 [Source:MGI Symbol;Acc:MGI:1917823]	103	121	107	113	109	35	130	143	115	105	103	108	232	51	155	256	232	127	151	159	179	117	94	128	59	214	149	94	106	137
ENSMUSG00000004473	Clec11a	C-type lectin domain family 11, member a [Source:MGI Symbol;Acc:MGI:1298219]	37	35	25	29	38	10	29	35	19	22	27	40	57	16	54	47	65	28	43	39	35	38	27	44	24	42	32	23	31	28
ENSMUSG00000004500	Zfp324	zinc finger protein 324 [Source:MGI Symbol;Acc:MGI:2444641]	105	132	106	121	114	42	129	160	137	87	102	123	196	83	160	244	237	131	159	146	161	130	99	133	78	197	152	97	122	130
ENSMUSG00000004508	Gab2	growth factor receptor bound protein 2-associated protein 2 [Source:MGI Symbol;Acc:MGI:1333854]	171	177	215	220	244	74	208	250	182	184	185	258	403	115	313	406	456	249	262	313	348	266	200	309	156	301	299	163	209	236
ENSMUSG00000004530	Coro1c	coronin, actin binding protein 1C [Source:MGI Symbol;Acc:MGI:1345964]	701	833	858	937	935	322	901	985	782	822	639	855	1498	454	1159	1727	1766	1022	1011	1154	1168	867	728	988	513	1324	1016	630	833	827
ENSMUSG00000004535	Tax1bp1	Tax1 (human T cell leukemia virus type I) binding protein 1 [Source:MGI Symbol;Acc:MGI:1289308]	1197	1233	1107	1419	1319	402	1363	1490	1258	1148	1123	1508	2372	662	1517	2650	2558	1518	1760	1839	2044	1546	1298	1555	847	2397	1739	1132	1309	1577
ENSMUSG00000004540	Psg17	pregnancy specific glycoprotein 17 [Source:MGI Symbol;Acc:MGI:1347250]	0	1	0	0	0	0	0	0	0	1	0	0	0	0	2	0	0	0	0	0	0	1	0	0	0	0	1	0	0	0
ENSMUSG00000004542	Psg19	pregnancy specific glycoprotein 19 [Source:MGI Symbol;Acc:MGI:1347252]	0	0	0	0	0	0	0	0	0	0	0	0	0	0	0	0	0	0	0	0	0	0	0	0	0	0	0	0	0	0
ENSMUSG00000004552	Ctse	cathepsin E [Source:MGI Symbol;Acc:MGI:107361]	0	0	0	0	0	0	0	0	0	0	0	0	0	0	0	0	1	0	0	0	1	0	0	0	0	0	0	0	0	0
ENSMUSG00000004558	Ndrg2	N-myc downstream regulated gene 2 [Source:MGI Symbol;Acc:MGI:1352498]	3009	4027	3863	5819	4028	1525	4287	4729	4053	5232	3475	4664	6536	1963	5661	7238	8182	4459	4616	5452	5928	4880	3995	5593	2987	7223	5553	3472	4115	4763
ENSMUSG00000004561	Mettl17	methyltransferase like 17 [Source:MGI Symbol;Acc:MGI:1098577]	143	108	145	140	138	50	114	147	130	134	151	164	244	87	192	311	269	156	182	186	238	155	146	166	68	355	168	135	175	174
ENSMUSG00000004562	Arhgef40	Rho guanine nucleotide exchange factor (GEF) 40 [Source:MGI Symbol;Acc:MGI:2685515]	130	129	156	152	161	28	149	172	129	115	133	148	275	67	224	308	332	167	178	196	220	139	103	184	88	266	160	96	132	171
ENSMUSG00000004565	Pnpla6	patatin-like phospholipase domain containing 6 [Source:MGI Symbol;Acc:MGI:1354723]	207	260	265	222	241	63	244	286	241	228	208	290	460	128	352	533	654	276	297	316	389	294	216	298	135	517	349	207	238	269
ENSMUSG00000004567	Mcoln1	mucolipin 1 [Source:MGI Symbol;Acc:MGI:1890498]	248	337	328	295	301	126	309	400	327	304	255	372	555	155	452	619	702	353	376	442	467	356	285	375	204	524	356	237	314	317
ENSMUSG00000004568	Arhgef18	rho/rac guanine nucleotide exchange factor (GEF) 18 [Source:MGI Symbol;Acc:MGI:2142567]	456	510	459	493	453	152	524	574	544	474	387	593	947	288	713	1144	1268	600	661	605	746	566	455	606	315	1108	803	492	523	623
ENSMUSG00000004591	Pkn2	protein kinase N2 [Source:MGI Symbol;Acc:MGI:109211]	340	363	289	381	362	106	384	486	381	327	296	403	617	194	348	768	559	441	516	446	618	368	363	468	281	586	437	304	323	503
ENSMUSG00000004609	Cd33	CD33 antigen [Source:MGI Symbol;Acc:MGI:99440]	31	29	28	38	39	12	39	39	45	21	29	42	56	17	38	64	57	23	50	48	48	38	28	42	25	63	47	29	42	37
ENSMUSG00000004610	Etfb	electron transferring flavoprotein, beta polypeptide [Source:MGI Symbol;Acc:MGI:106098]	127	169	175	220	206	64	156	221	189	191	172	243	346	93	329	439	501	212	250	279	245	209	193	235	120	398	250	160	192	228
ENSMUSG00000004612	Nkg7	natural killer cell group 7 sequence [Source:MGI Symbol;Acc:MGI:1931250]	0	1	1	0	0	0	0	0	0	0	0	0	0	0	0	0	2	0	0	0	0	0	1	0	0	1	0	0	0	0
ENSMUSG00000004613	Lim2	lens intrinsic membrane protein 2 [Source:MGI Symbol;Acc:MGI:104698]	0	0	0	0	0	0	0	0	0	0	0	0	0	0	0	0	0	0	0	0	0	0	0	0	0	0	0	0	0	0
ENSMUSG00000004626	Stxbp2	syntaxin binding protein 2 [Source:MGI Symbol;Acc:MGI:107370]	139	173	153	197	142	52	141	199	159	189	189	245	324	97	202	416	364	231	240	254	382	217	199	293	121	379	190	162	207	232
ENSMUSG00000004630	Pcp2	Purkinje cell protein 2 (L7) [Source:MGI Symbol;Acc:MGI:97508]	39	42	39	30	36	10	39	35	33	46	25	42	53	16	41	67	68	53	54	36	56	28	36	34	28	54	50	34	43	44
ENSMUSG00000004631	Sgce	sarcoglycan, epsilon [Source:MGI Symbol;Acc:MGI:1329042]	156	198	176	177	206	80	194	214	167	143	152	214	309	97	248	373	409	201	218	271	273	176	200	246	120	347	265	138	181	215
ENSMUSG00000004633	Chn2	chimerin 2 [Source:MGI Symbol;Acc:MGI:1917243]	348	383	273	299	397	134	418	449	277	277	184	284	605	163	334	751	535	420	422	419	466	289	248	376	174	425	363	195	226	349
ENSMUSG00000004637	Wwox	WW domain-containing oxidoreductase [Source:MGI Symbol;Acc:MGI:1931237]	104	145	118	131	144	39	159	169	128	124	117	166	289	88	187	263	312	191	216	205	281	175	175	216	115	234	220	109	152	208
ENSMUSG00000004642	Slbp	stem-loop binding protein [Source:MGI Symbol;Acc:MGI:108402]	168	205	167	233	205	64	222	248	176	186	166	213	348	85	215	384	311	242	291	317	331	215	211	225	121	303	248	166	195	264
ENSMUSG00000004651	Tyr	tyrosinase [Source:MGI Symbol;Acc:MGI:98880]	10	9	11	16	12	3	12	13	17	10	14	13	11	5	15	28	15	16	17	15	13	9	16	8	7	19	18	10	14	9
ENSMUSG00000004654	Ghrhr	growth hormone releasing hormone receptor [Source:MGI Symbol;Acc:MGI:95710]	0	0	0	0	0	0	0	0	0	0	0	0	0	0	0	0	0	0	0	0	0	0	0	0	0	0	0	0	0	0
ENSMUSG00000004655	Aqp1	aquaporin 1 [Source:MGI Symbol;Acc:MGI:103201]	210	128	173	158	210	11	101	300	250	245	299	365	346	117	67	658	591	371	387	261	288	127	139	186	95	638	163	164	0	284
ENSMUSG00000004661	Arid3b	AT rich interactive domain 3B (BRIGHT-like) [Source:MGI Symbol;Acc:MGI:1930768]	46	49	41	36	50	8	44	54	40	37	35	48	66	28	75	85	107	43	50	59	91	49	53	58	26	73	44	30	41	44
ENSMUSG00000004665	Cnn2	calponin 2 [Source:MGI Symbol;Acc:MGI:105093]	47	57	42	61	63	17	52	66	60	44	47	64	82	24	56	68	109	55	59	79	103	48	30	43	45	92	63	34	39	45
ENSMUSG00000004667	Polr2e	polymerase (RNA) II (DNA directed) polypeptide E [Source:MGI Symbol;Acc:MGI:1913670]	192	359	343	339	341	115	314	413	304	318	318	394	632	177	629	677	872	433	450	491	527	372	342	414	226	604	414	279	361	351
ENSMUSG00000004668	Abca13	ATP-binding cassette, sub-family A (ABC1), member 13 [Source:MGI Symbol;Acc:MGI:2388707]	1	1	0	0	0	0	0	1	0	1	2	1	1	0	1	4	2	2	2	0	0	1	3	3	0	2	1	0	1	0
ENSMUSG00000004677	Myo9b	myosin IXb [Source:MGI Symbol;Acc:MGI:106624]	337	420	403	400	351	135	396	434	360	399	288	449	658	205	471	893	844	445	480	458	580	388	286	472	206	760	460	387	349	398
ENSMUSG00000004698	Hdac9	histone deacetylase 9 [Source:MGI Symbol;Acc:MGI:1931221]	348	395	319	396	379	117	447	568	399	353	374	449	676	211	455	651	642	454	493	519	609	408	347	508	293	495	446	287	355	424
ENSMUSG00000004707	Ly9	lymphocyte antigen 9 [Source:MGI Symbol;Acc:MGI:96885]	0	0	0	0	0	1	0	1	0	1	0	0	2	0	1	4	1	2	2	1	2	2	2	3	0	4	2	0	1	2
ENSMUSG00000004709	Cd244	CD244 natural killer cell receptor 2B4 [Source:MGI Symbol;Acc:MGI:109294]	0	0	0	0	0	0	0	1	0	0	0	0	0	0	2	2	0	0	0	0	1	0	0	0	0	3	3	0	0	0
ENSMUSG00000004730	Adgre1	adhesion G protein-coupled receptor E1 [Source:MGI Symbol;Acc:MGI:106912]	27	29	19	16	34	8	39	46	28	26	19	26	45	12	31	53	55	23	46	42	48	25	26	26	18	46	40	18	24	30
ENSMUSG00000004748	Mtfp1	mitochondrial fission process 1 [Source:MGI Symbol;Acc:MGI:1916686]	528	690	631	614	613	234	623	713	565	543	530	693	1030	268	917	1038	1313	728	739	909	826	700	643	819	417	937	831	525	687	711
ENSMUSG00000004768	Rab23	RAB23, member RAS oncogene family [Source:MGI Symbol;Acc:MGI:99833]	302	323	294	351	313	110	335	376	297	273	260	351	579	186	383	709	612	311	423	491	498	362	310	430	235	529	468	248	309	401
ENSMUSG00000004771	Rab11a	RAB11A, member RAS oncogene family [Source:MGI Symbol;Acc:MGI:1858202]	1285	1333	1180	1258	1449	496	1541	1775	1346	1223	991	1385	2255	708	1299	2495	1890	1443	1690	1745	1968	1365	1196	1492	834	1989	1712	1042	1141	1516
ENSMUSG00000004788	Eif2b2	eukaryotic translation initiation factor 2B, subunit 2 beta [Source:MGI Symbol;Acc:MGI:2145118]	122	163	161	206	192	68	158	214	176	159	166	203	263	79	262	315	366	206	244	242	243	190	156	211	102	324	220	158	188	176
ENSMUSG00000004789	Dlst	dihydrolipoamide S-succinyltransferase (E2 component of 2-oxo-glutarate complex) [Source:MGI Symbol;Acc:MGI:1926170]	907	1005	1026	1053	1001	382	1076	1293	1051	999	860	1159	1840	523	1322	2086	2016	1178	1284	1431	1556	1066	978	1251	652	1725	1267	827	896	1151
ENSMUSG00000004791	Pgf	placental growth factor [Source:MGI Symbol;Acc:MGI:105095]	18	26	20	37	40	9	29	28	23	28	22	40	55	9	50	36	50	31	26	33	42	23	28	40	20	36	20	19	22	21
ENSMUSG00000004798	Ulk2	unc-51 like kinase 2 [Source:MGI Symbol;Acc:MGI:1352758]	1110	1152	965	1054	1053	380	1182	1402	1027	1039	877	1101	1897	569	1272	2196	1819	1184	1361	1529	1654	1258	1039	1241	644	1630	1367	869	996	1219
ENSMUSG00000004814	Ccl24	chemokine (C-C motif) ligand 24 [Source:MGI Symbol;Acc:MGI:1928953]	1	1	0	0	1	0	2	1	0	0	1	0	0	0	1	1	2	1	2	1	2	1	0	0	1	0	0	0	0	0
ENSMUSG00000004815	Dgkq	diacylglycerol kinase, theta [Source:MGI Symbol;Acc:MGI:102918]	342	397	370	390	367	125	439	409	377	381	291	446	603	233	501	721	712	438	509	529	654	407	338	471	248	610	499	371	429	426
ENSMUSG00000004821	Tmed11	transmembrane emp24 protein transport domain containing [Source:MGI Symbol;Acc:MGI:1914616]	0	0	0	0	0	0	0	0	0	0	0	0	0	0	0	0	0	0	0	0	0	0	0	0	0	0	0	0	0	0
ENSMUSG00000004837	Grap	GRB2-related adaptor protein [Source:MGI Symbol;Acc:MGI:1918770]	9	23	25	28	15	7	29	33	16	28	24	24	51	9	28	42	64	30	34	66	46	31	22	37	23	45	24	16	17	27
ENSMUSG00000004842	Pou1f1	POU domain, class 1, transcription factor 1 [Source:MGI Symbol;Acc:MGI:97588]	12	10	8	7	2	1	7	8	4	10	9	14	13	9	9	23	15	15	4	11	13	6	14	17	6	14	6	11	5	12
ENSMUSG00000004843	Chmp2b	charged multivesicular body protein 2B [Source:MGI Symbol;Acc:MGI:1916192]	589	662	564	625	601	245	671	854	643	561	452	608	964	284	612	1112	978	687	741	864	893	641	677	683	370	885	695	438	495	675
ENSMUSG00000004846	Plod3	procollagen-lysine, 2-oxoglutarate 5-dioxygenase 3 [Source:MGI Symbol;Acc:MGI:1347008]	161	246	209	243	191	77	194	254	175	148	178	233	360	111	322	469	508	239	272	287	294	201	176	236	135	427	257	190	223	245
ENSMUSG00000004849	Ap1s1	adaptor protein complex AP-1, sigma 1 [Source:MGI Symbol;Acc:MGI:1098244]	939	1351	1395	1434	1433	479	1337	1566	1173	1188	1229	1635	2593	690	2144	2450	3018	1631	1706	2129	1963	1495	1526	1884	947	2210	1805	1099	1499	1544
ENSMUSG00000004864	Mapk13	mitogen-activated protein kinase 13 [Source:MGI Symbol;Acc:MGI:1346864]	0	0	0	0	1	0	0	0	0	0	1	0	0	1	0	2	0	1	2	2	0	1	3	1	1	0	0	0	0	2
ENSMUSG00000004865	Srpk1	serine/arginine-rich protein specific kinase 1 [Source:MGI Symbol;Acc:MGI:106908]	540	586	559	629	641	197	559	672	540	512	551	703	990	338	715	1176	1087	716	738	823	979	731	585	740	367	1034	741	478	632	733
ENSMUSG00000004872	Pax3	paired box 3 [Source:MGI Symbol;Acc:MGI:97487]	0	0	0	0	0	0	0	0	0	1	0	0	0	0	0	4	0	0	0	2	0	0	1	0	0	4	0	0	2	2
ENSMUSG00000004880	Lbr	lamin B receptor [Source:MGI Symbol;Acc:MGI:2138281]	149	147	127	156	148	46	155	218	180	156	129	166	263	82	171	317	232	147	193	194	265	157	142	218	95	258	189	107	137	199
ENSMUSG00000004885	Crabp2	cellular retinoic acid binding protein II [Source:MGI Symbol;Acc:MGI:88491]	7	8	7	10	14	3	11	16	9	11	8	10	27	0	15	14	18	8	15	19	21	7	13	15	25	11	13	4	12	5
ENSMUSG00000004891	Nes	nestin [Source:MGI Symbol;Acc:MGI:101784]	170	210	159	156	156	49	164	238	137	151	127	198	399	101	210	385	381	165	189	211	251	191	162	222	100	245	178	104	185	213
ENSMUSG00000004892	Bcan	brevican [Source:MGI Symbol;Acc:MGI:1096385]	1305	1649	1451	1537	1471	551	1471	1885	1448	1302	1137	1609	2524	737	2184	2726	3087	1592	1585	1788	1976	1559	1274	1639	785	2309	1533	952	1346	1456
ENSMUSG00000004894	Hapln2	hyaluronan and proteoglycan link protein 2 [Source:MGI Symbol;Acc:MGI:2137300]	95	127	94	96	101	56	142	146	109	89	128	160	270	87	206	416	386	168	198	215	316	212	157	233	145	361	269	136	163	236
ENSMUSG00000004895	Prcc	papillary renal cell carcinoma (translocation-associated) [Source:MGI Symbol;Acc:MGI:2137738]	266	377	356	370	360	113	304	404	307	296	259	363	574	167	481	652	773	436	446	457	494	357	330	413	211	625	411	264	335	337
ENSMUSG00000004896	Rrnad1	ribosomal RNA adenine dimethylase domain containing 1 [Source:MGI Symbol;Acc:MGI:2387197]	324	379	365	398	371	126	361	398	347	339	332	459	699	206	514	808	828	459	474	546	585	417	367	514	247	752	462	355	427	517
ENSMUSG00000004897	Hdgf	hepatoma-derived growth factor [Source:MGI Symbol;Acc:MGI:1194494]	979	1422	1330	1426	1317	472	1377	1650	1297	1296	1134	1397	2291	708	2005	2682	2851	1699	1617	1972	2073	1463	1398	1757	927	2363	1690	1129	1341	1547
ENSMUSG00000004902	Slc25a18	solute carrier family 25 (mitochondrial carrier), member 18 [Source:MGI Symbol;Acc:MGI:1919053]	186	253	224	161	253	76	232	291	197	187	187	248	422	97	296	404	402	288	274	290	323	253	199	274	157	286	304	174	205	230
ENSMUSG00000004929	Thop1	thimet oligopeptidase 1 [Source:MGI Symbol;Acc:MGI:1354165]	185	226	220	249	214	85	235	330	207	220	192	276	430	118	406	516	617	278	278	367	335	247	214	255	161	488	325	163	263	247
ENSMUSG00000004931	Apba3	amyloid beta (A4) precursor protein-binding, family A, member 3 [Source:MGI Symbol;Acc:MGI:1888527]	87	85	108	110	111	37	96	127	109	89	83	140	177	43	135	246	266	117	152	149	130	98	90	112	81	228	146	77	102	116
ENSMUSG00000004933	Matk	megakaryocyte-associated tyrosine kinase [Source:MGI Symbol;Acc:MGI:99259]	922	1127	1127	1168	1052	441	978	1189	1008	990	972	1239	1922	569	1595	2121	2247	1200	1258	1533	1687	1193	996	1306	618	2048	1294	853	1134	1136
ENSMUSG00000004934	Pias4	protein inhibitor of activated STAT 4 [Source:MGI Symbol;Acc:MGI:2136940]	127	151	172	194	162	46	157	200	150	156	167	197	326	101	277	349	403	219	225	249	267	192	182	204	124	339	204	126	171	192
ENSMUSG00000004936	Map2k1	mitogen-activated protein kinase kinase 1 [Source:MGI Symbol;Acc:MGI:1346866]	1930	2274	2084	2193	2254	815	2369	2772	2223	2083	1979	2624	4224	1240	3448	4488	4549	2683	2893	3381	3807	2712	2372	2898	1501	4079	2912	1921	2454	2681
ENSMUSG00000004937	Sgta	small glutamine-rich tetratricopeptide repeat (TPR)-containing, alpha [Source:MGI Symbol;Acc:MGI:1098703]	531	623	645	719	642	231	628	781	637	606	506	647	1195	313	966	1218	1446	759	798	898	912	698	610	791	430	981	743	484	626	686
ENSMUSG00000004939	Nmrk2	nicotinamide riboside kinase 2 [Source:MGI Symbol;Acc:MGI:1916814]	1	0	0	0	2	0	0	0	0	1	0	0	3	0	0	2	1	4	1	4	3	2	1	1	0	4	0	4	1	1
ENSMUSG00000004945	Tmem242	transmembrane protein 242 [Source:MGI Symbol;Acc:MGI:1917794]	201	364	310	375	343	116	312	423	317	337	285	356	559	182	426	562	609	409	394	462	481	364	314	429	230	534	415	256	286	350
ENSMUSG00000004947	Dtx2	deltex 2 homolog (Drosophila) [Source:MGI Symbol;Acc:MGI:1921448]	45	37	67	62	50	6	53	57	49	28	49	67	99	30	86	123	128	58	72	74	85	51	48	75	31	93	45	47	40	67
ENSMUSG00000004948	Zp3	zona pellucida glycoprotein 3 [Source:MGI Symbol;Acc:MGI:99215]	0	0	0	0	0	0	1	0	0	0	1	0	0	0	0	1	0	0	0	0	0	1	0	0	0	0	0	1	0	0
ENSMUSG00000004951	Hspb1	heat shock protein 1 [Source:MGI Symbol;Acc:MGI:96240]	47	58	45	36	51	5	37	67	41	34	60	72	111	18	92	173	198	63	81	117	72	51	54	82	46	237	136	78	91	137
ENSMUSG00000004952	Rasa4	RAS p21 protein activator 4 [Source:MGI Symbol;Acc:MGI:1858600]	9	24	16	19	19	2	27	23	30	12	25	18	54	8	35	57	34	23	31	34	59	30	13	22	4	33	18	16	15	18
ENSMUSG00000004961	Syt5	synaptotagmin V [Source:MGI Symbol;Acc:MGI:1926368]	569	744	779	760	709	268	745	944	734	713	657	863	1436	420	1271	1464	1678	948	971	1162	967	870	749	958	519	1144	928	536	755	855
ENSMUSG00000004980	Hnrnpa2b1	heterogeneous nuclear ribonucleoprotein A2/B1 [Source:MGI Symbol;Acc:MGI:104819]	4474	4680	4303	4703	4704	1553	4622	5427	4485	3849	4040	5453	8128	2720	4729	9924	8111	5644	6022	6952	7966	5223	5209	5779	2912	8692	5730	3788	4506	5787
ENSMUSG00000004988	Fxyd4	FXYD domain-containing ion transport regulator 4 [Source:MGI Symbol;Acc:MGI:1889005]	0	0	3	1	1	1	2	0	2	2	1	1	0	1	6	2	5	3	4	0	5	2	0	1	0	5	1	0	0	5
ENSMUSG00000004994	Ccdc130	coiled-coil domain containing 130 [Source:MGI Symbol;Acc:MGI:1914986]	52	74	65	74	68	23	61	78	71	69	65	98	108	34	115	158	184	83	70	103	113	73	56	71	29	171	105	62	75	81
ENSMUSG00000004996	Mri1	methylthioribose-1-phosphate isomerase homolog (S. cerevisiae) [Source:MGI Symbol;Acc:MGI:1915123]	87	92	108	109	110	30	119	125	114	101	111	143	209	94	175	216	231	148	149	135	201	111	110	139	68	193	93	77	119	110
ENSMUSG00000005034	Prkacb	protein kinase, cAMP dependent, catalytic, beta [Source:MGI Symbol;Acc:MGI:97594]	3624	3962	3281	3626	3731	1355	4709	5331	4063	3589	3000	3934	6573	1984	4502	6556	5934	4204	4677	4801	6020	4430	3854	4938	2708	5205	5096	2932	3381	4462
ENSMUSG00000005043	Sgsh	N-sulfoglucosamine sulfohydrolase (sulfamidase) [Source:MGI Symbol;Acc:MGI:1350341]	58	55	65	77	75	15	69	65	76	73	71	100	143	49	92	121	160	89	92	75	112	79	72	88	35	116	74	48	48	66
ENSMUSG00000005045	Chd5	chromodomain helicase DNA binding protein 5 [Source:MGI Symbol;Acc:MGI:3036258]	1567	2129	1931	2126	1949	663	2126	2530	1883	1743	1751	2332	3872	1100	2648	3654	4558	2527	2583	2625	3039	2304	2012	2672	1382	3159	2695	1765	2228	2306
ENSMUSG00000005054	Cstb	cystatin B [Source:MGI Symbol;Acc:MGI:109514]	94	127	153	138	147	46	116	181	116	143	116	154	217	78	197	269	268	181	181	188	189	146	146	157	90	227	186	112	106	158
ENSMUSG00000005057	Sh2b2	SH2B adaptor protein 2 [Source:MGI Symbol;Acc:MGI:1345171]	14	26	23	29	21	9	22	18	14	22	22	20	50	13	31	33	51	27	26	26	25	31	24	40	17	37	43	12	21	21
ENSMUSG00000005069	Pex5	peroxisomal biogenesis factor 5 [Source:MGI Symbol;Acc:MGI:1098808]	382	436	379	486	441	148	437	517	409	346	292	444	675	195	484	814	791	403	482	654	588	405	367	482	248	707	493	308	381	421
ENSMUSG00000005078	Jkamp	JNK1/MAPK8-associated membrane protein [Source:MGI Symbol;Acc:MGI:1915057]	315	376	289	392	350	118	390	459	359	349	309	376	641	192	421	700	571	426	456	535	529	417	382	468	240	593	450	314	353	451
ENSMUSG00000005087	Cd44	CD44 antigen [Source:MGI Symbol;Acc:MGI:88338]	64	77	41	57	82	17	96	90	85	80	39	66	93	21	54	72	91	104	75	59	66	77	107	83	65	72	76	54	33	95
ENSMUSG00000005089	Slc1a2	solute carrier family 1 (glial high affinity glutamate transporter), member 2 [Source:MGI Symbol;Acc:MGI:101931]	32760	36778	30938	35404	36724	14083	42852	45461	37510	29211	29594	39864	61738	20177	37651	72454	63869	39411	42282	38342	55615	39233	28661	42460	21206	51802	44463	27636	35309	41357
ENSMUSG00000005102	Eif2ak4	eukaryotic translation initiation factor 2 alpha kinase 4 [Source:MGI Symbol;Acc:MGI:1353427]	159	154	139	171	167	57	155	188	153	127	128	186	316	83	196	332	355	184	198	179	255	183	132	201	70	286	197	153	152	173
ENSMUSG00000005103	Wdr1	WD repeat domain 1 [Source:MGI Symbol;Acc:MGI:1337100]	1247	1404	1297	1518	1502	496	1538	1845	1485	1380	1144	1582	2563	713	1906	2782	2811	1602	1751	1934	2136	1504	1242	1643	853	2316	1789	1083	1391	1576
ENSMUSG00000005107	Slc2a9	solute carrier family 2 (facilitated glucose transporter), member 9 [Source:MGI Symbol;Acc:MGI:2152844]	26	36	22	37	17	4	21	21	20	23	21	29	41	16	32	61	39	22	28	18	51	25	24	39	10	54	20	18	27	30
ENSMUSG00000005124	Wisp1	WNT1 inducible signaling pathway protein 1 [Source:MGI Symbol;Acc:MGI:1197008]	5	13	12	13	4	4	24	28	15	10	7	10	19	9	10	22	24	14	12	12	22	10	9	16	7	11	15	10	0	11
ENSMUSG00000005125	Ndrg1	N-myc downstream regulated gene 1 [Source:MGI Symbol;Acc:MGI:1341799]	796	1050	914	835	973	382	1048	1136	837	663	764	1102	1977	600	1293	2288	2088	1201	1266	1414	1614	1302	953	1291	692	1692	1518	870	922	1119
ENSMUSG00000005131	4930550C14Rik	RIKEN cDNA 4930550C14 gene [Source:MGI Symbol;Acc:MGI:1922561]	0	2	1	2	1	0	4	4	4	4	2	2	2	0	3	1	0	3	3	1	1	1	0	0	1	0	0	1	1	1
ENSMUSG00000005142	Man2b1	mannosidase 2, alpha B1 [Source:MGI Symbol;Acc:MGI:107286]	232	234	244	234	212	60	206	302	237	246	218	287	442	115	341	544	533	276	335	308	364	255	222	273	177	454	308	192	240	258
ENSMUSG00000005148	Klf5	Kruppel-like factor 5 [Source:MGI Symbol;Acc:MGI:1338056]	43	36	32	37	27	17	42	43	51	51	39	46	76	11	49	49	70	44	58	54	66	80	66	65	52	43	68	25	41	60
ENSMUSG00000005150	Wdr83	WD repeat domain containing 83 [Source:MGI Symbol;Acc:MGI:1915086]	220	298	278	284	329	102	304	363	276	282	203	354	549	150	352	530	551	335	329	423	402	297	270	366	168	454	346	200	258	298
ENSMUSG00000005161	Prdx2	peroxiredoxin 2 [Source:MGI Symbol;Acc:MGI:109486]	1362	1633	1658	1734	1704	612	1696	2014	1592	1587	1375	1891	2836	822	2476	3020	3177	2000	2007	2388	2384	1798	1729	2015	1118	2636	2032	1207	1537	1783
ENSMUSG00000005198	Polr2a	polymerase (RNA) II (DNA directed) polypeptide A [Source:MGI Symbol;Acc:MGI:98086]	799	979	862	1046	812	328	971	1047	901	835	731	1051	1771	470	1338	1810	2089	961	1178	973	1365	1012	726	1061	475	1616	1098	772	847	870
ENSMUSG00000005202	Shbg	sex hormone binding globulin [Source:MGI Symbol;Acc:MGI:98295]	0	0	0	0	0	0	0	0	0	0	0	0	0	1	0	0	0	0	0	0	0	0	0	0	0	0	0	0	0	0
ENSMUSG00000005204	Senp3	SUMO/sentrin specific peptidase 3 [Source:MGI Symbol;Acc:MGI:2158736]	478	537	507	554	545	206	554	586	488	523	463	640	966	292	775	1160	1138	640	677	708	831	599	520	646	328	1024	673	449	568	629
ENSMUSG00000005220	Corin	corin [Source:MGI Symbol;Acc:MGI:1349451]	1	6	4	5	7	0	5	1	6	2	1	7	13	6	8	12	4	6	4	3	12	5	2	4	1	3	0	2	0	4
ENSMUSG00000005225	Plekha8	pleckstrin homology domain containing, family A (phosphoinositide binding specific) member 8 [Source:MGI Symbol;Acc:MGI:2681164]	208	245	196	211	201	61	211	254	230	166	173	243	393	130	264	481	395	257	265	313	345	205	188	294	130	388	268	191	256	284
ENSMUSG00000005232	G6pc2	glucose-6-phosphatase, catalytic, 2 [Source:MGI Symbol;Acc:MGI:1277193]	0	0	0	0	0	0	0	0	0	0	0	0	0	0	0	0	0	0	0	0	0	0	0	0	0	0	0	0	0	0
ENSMUSG00000005233	Spc25	SPC25, NDC80 kinetochore complex component, homolog (S. cerevisiae) [Source:MGI Symbol;Acc:MGI:1913692]	6	7	7	6	8	1	5	9	4	3	4	7	9	0	3	3	5	6	6	11	4	3	4	5	2	4	0	2	4	5
ENSMUSG00000005237	Dnah2	dynein, axonemal, heavy chain 2 [Source:MGI Symbol;Acc:MGI:107731]	37	39	33	23	42	19	29	46	36	36	24	53	105	22	55	110	89	65	55	49	74	28	28	59	12	82	46	26	17	44
ENSMUSG00000005251	Ripk4	receptor-interacting serine-threonine kinase 4 [Source:MGI Symbol;Acc:MGI:1919638]	10	8	6	11	11	0	8	10	9	13	6	8	15	3	4	27	24	21	21	9	17	13	11	13	4	17	8	7	9	13
ENSMUSG00000005262	Ufd1l	ubiquitin fusion degradation 1 like [Source:MGI Symbol;Acc:MGI:109353]	415	519	506	496	493	164	562	610	532	444	382	574	900	251	681	987	932	620	655	684	770	519	507	658	336	821	597	408	479	578
ENSMUSG00000005267	Zfp287	zinc finger protein 287 [Source:MGI Symbol;Acc:MGI:2176561]	134	162	122	185	141	56	180	213	175	129	134	174	260	98	240	309	305	175	199	187	297	182	132	206	117	279	218	139	175	182
ENSMUSG00000005268	Prlr	prolactin receptor [Source:MGI Symbol;Acc:MGI:97763]	902	529	631	521	930	64	455	821	811	683	1305	1988	1962	702	275	2757	1768	1114	1402	852	1467	834	878	753	484	2272	775	546	45	969
ENSMUSG00000005299	Letm1	leucine zipper-EF-hand containing transmembrane protein 1 [Source:MGI Symbol;Acc:MGI:1932557]	590	746	702	780	718	260	721	889	706	631	645	890	1380	426	1028	1466	1604	832	929	1007	1103	843	660	885	504	1282	1007	579	728	825
ENSMUSG00000005312	Ubqln1	ubiquilin 1 [Source:MGI Symbol;Acc:MGI:1860276]	1778	2148	1942	2040	2142	713	2274	2510	1902	1811	1698	2300	3669	1187	2312	4213	3705	2409	2670	3083	3230	2365	2000	2672	1400	3483	2917	1741	2079	2649
ENSMUSG00000005320	Fgfr4	fibroblast growth factor receptor 4 [Source:MGI Symbol;Acc:MGI:95525]	2	1	0	0	0	0	0	1	1	0	0	0	3	0	0	0	0	0	1	0	0	2	0	0	0	0	0	0	0	0
ENSMUSG00000005338	Cadm3	cell adhesion molecule 3 [Source:MGI Symbol;Acc:MGI:2137858]	2624	3558	3416	3397	3490	1225	3435	4172	3165	2944	2884	3926	6416	1879	4631	6441	6772	4299	4355	4737	5172	3949	3285	4262	2350	5508	4487	2910	3465	4018
ENSMUSG00000005339	Fcer1a	Fc receptor, IgE, high affinity I, alpha polypeptide [Source:MGI Symbol;Acc:MGI:95494]	0	0	0	0	0	0	0	0	0	0	0	0	0	0	1	0	0	0	0	0	0	0	0	0	0	0	0	0	0	0
ENSMUSG00000005354	Txn2	thioredoxin 2 [Source:MGI Symbol;Acc:MGI:1929468]	505	684	686	729	651	227	674	772	648	623	561	716	1174	348	977	1267	1328	813	839	1032	933	770	694	882	459	1176	877	557	661	698
ENSMUSG00000005355	Casp14	caspase 14 [Source:MGI Symbol;Acc:MGI:1335092]	0	0	0	0	0	0	0	0	0	0	0	0	0	0	0	0	0	0	0	0	0	0	0	0	0	0	0	0	0	0
ENSMUSG00000005357	Slc1a6	solute carrier family 1 (high affinity aspartate/glutamate transporter), member 6 [Source:MGI Symbol;Acc:MGI:1096331]	30	58	42	57	52	8	54	65	42	42	32	47	79	23	71	96	98	56	55	79	58	47	47	83	38	82	62	26	57	51
ENSMUSG00000005360	Slc1a3	solute carrier family 1 (glial high affinity glutamate transporter), member 3 [Source:MGI Symbol;Acc:MGI:99917]	5384	6316	5471	7895	6497	2321	6754	7888	6779	6637	5042	6660	10781	3189	7648	11706	10797	6378	7440	7736	9374	6397	5266	7796	3806	9115	7773	4557	6014	6718
ENSMUSG00000005362	Crbn	cereblon [Source:MGI Symbol;Acc:MGI:1913277]	696	733	616	759	810	274	862	928	703	621	612	866	1273	422	881	1536	1242	891	949	1041	1283	873	719	919	528	1273	1024	617	749	907
ENSMUSG00000005364	Il5ra	interleukin 5 receptor, alpha [Source:MGI Symbol;Acc:MGI:96558]	0	0	0	0	0	0	0	0	0	0	0	1	0	0	0	0	0	0	0	0	0	0	0	0	0	0	0	0	0	0
ENSMUSG00000005370	Msh6	mutS homolog 6 (E. coli) [Source:MGI Symbol;Acc:MGI:1343961]	173	180	142	213	193	68	166	244	167	153	183	261	378	98	238	374	374	212	236	247	342	201	184	239	123	328	242	153	197	231
ENSMUSG00000005371	Fbxo11	F-box protein 11 [Source:MGI Symbol;Acc:MGI:2147134]	1252	1315	1170	1330	1341	459	1451	1661	1339	1124	1028	1407	2316	727	1465	2738	2265	1516	1694	1961	2213	1468	1330	1728	876	2220	1655	1052	1282	1662
ENSMUSG00000005373	Mlxipl	MLX interacting protein-like [Source:MGI Symbol;Acc:MGI:1927999]	13	16	19	21	13	4	24	17	31	17	25	25	43	11	25	56	48	19	24	23	28	33	10	25	9	44	17	14	13	13
ENSMUSG00000005374	Tbl2	transducin (beta)-like 2 [Source:MGI Symbol;Acc:MGI:1351652]	251	335	285	335	318	93	298	335	254	300	249	354	549	189	388	633	576	366	319	384	419	291	288	333	157	514	364	244	304	346
ENSMUSG00000005378	Wbscr22	Williams Beuren syndrome chromosome region 22 [Source:MGI Symbol;Acc:MGI:1913388]	182	223	291	263	252	106	262	335	270	250	214	319	471	138	440	500	576	299	348	352	384	288	246	327	178	474	380	212	272	271
ENSMUSG00000005397	Nid1	nidogen 1 [Source:MGI Symbol;Acc:MGI:97342]	175	192	147	189	192	60	244	260	197	208	111	162	235	69	129	259	266	161	165	139	181	117	72	98	61	185	133	72	81	105
ENSMUSG00000005410	Mcm5	minichromosome maintenance deficient 5, cell division cycle 46 (S. cerevisiae) [Source:MGI Symbol;Acc:MGI:103197]	9	30	19	25	22	3	21	32	19	18	12	19	45	11	47	49	54	19	28	22	39	16	14	27	6	49	30	15	12	19
ENSMUSG00000005413	Hmox1	heme oxygenase 1 [Source:MGI Symbol;Acc:MGI:96163]	21	35	37	43	47	9	40	32	39	38	25	45	58	16	51	81	77	43	49	39	44	38	27	45	25	92	45	27	43	52
ENSMUSG00000005417	Mprip	myosin phosphatase Rho interacting protein [Source:MGI Symbol;Acc:MGI:1349438]	2952	3436	3208	3583	3502	1203	3408	3973	3205	2779	3052	3921	6564	1942	4368	7195	7661	3933	4283	4167	5390	4002	2854	4266	2105	6315	4715	2963	3588	4057
ENSMUSG00000005442	Cic	capicua homolog (Drosophila) [Source:MGI Symbol;Acc:MGI:1918972]	959	1171	1107	1181	1134	437	1212	1424	1147	987	1052	1286	2308	605	1737	2344	2813	1423	1487	1368	1751	1303	961	1439	711	1999	1379	1002	1204	1247
ENSMUSG00000005447	Pafah1b3	platelet-activating factor acetylhydrolase, isoform 1b, subunit 3 [Source:MGI Symbol;Acc:MGI:108414]	31	36	39	39	40	16	52	39	41	28	35	43	79	27	63	74	117	65	46	77	67	48	38	63	32	64	52	31	40	45
ENSMUSG00000005465	Il27ra	interleukin 27 receptor, alpha [Source:MGI Symbol;Acc:MGI:1355318]	1	4	1	7	8	0	6	9	3	9	3	9	12	3	6	15	5	5	6	9	12	2	2	2	2	21	1	5	2	2
ENSMUSG00000005469	Prkaca	protein kinase, cAMP dependent, catalytic, alpha [Source:MGI Symbol;Acc:MGI:97592]	1188	1705	1616	1690	1733	549	1683	2069	1546	1474	1343	1719	2717	780	2294	2844	3120	1871	1928	2323	2483	1740	1585	2107	1086	2400	1899	1116	1501	1797
ENSMUSG00000005470	Asf1b	anti-silencing function 1B histone chaperone [Source:MGI Symbol;Acc:MGI:1914179]	3	3	3	4	4	0	6	4	1	5	4	8	2	3	6	10	9	3	12	9	10	6	5	7	4	12	8	0	1	6
ENSMUSG00000005474	Myl10	myosin, light chain 10, regulatory [Source:MGI Symbol;Acc:MGI:1891705]	0	0	0	0	0	0	0	0	0	0	0	0	0	0	0	0	0	0	0	0	0	0	0	0	0	0	0	0	0	0
ENSMUSG00000005481	Ddx39	DEAD (Asp-Glu-Ala-Asp) box polypeptide 39 [Source:MGI Symbol;Acc:MGI:1915528]	95	99	125	79	104	32	100	126	97	106	89	124	217	48	155	204	234	121	158	151	150	116	79	139	64	186	138	71	106	120
ENSMUSG00000005483	Dnajb1	DnaJ (Hsp40) homolog, subfamily B, member 1 [Source:MGI Symbol;Acc:MGI:1931874]	386	444	429	466	404	125	392	642	337	324	344	469	956	254	639	934	982	528	634	753	675	558	566	665	315	964	767	412	725	872
ENSMUSG00000005493	Msh4	mutS homolog 4 (E. coli) [Source:MGI Symbol;Acc:MGI:1860077]	0	0	0	0	0	0	0	0	0	0	0	0	0	0	0	0	0	0	0	0	0	0	0	0	0	2	0	0	0	0
ENSMUSG00000005501	Usp40	ubiquitin specific peptidase 40 [Source:MGI Symbol;Acc:MGI:2443184]	126	135	130	144	139	45	149	171	127	172	127	192	281	80	182	367	277	183	211	187	240	154	128	189	83	283	171	138	121	160
ENSMUSG00000005503	Evx1	even skipped homeotic gene 1 homolog [Source:MGI Symbol;Acc:MGI:95461]	0	0	0	0	0	0	0	0	0	0	0	0	0	0	0	0	0	0	0	0	1	0	0	1	0	0	0	0	0	0
ENSMUSG00000005505	Kbtbd4	kelch repeat and BTB (POZ) domain containing 4 [Source:MGI Symbol;Acc:MGI:1914386]	266	336	287	293	310	110	326	389	290	272	254	351	527	149	383	601	581	345	391	426	455	347	314	385	186	544	414	259	339	329
ENSMUSG00000005506	Celf1	CUGBP, Elav-like family member 1 [Source:MGI Symbol;Acc:MGI:1342295]	2555	2903	2639	2823	3025	1049	2814	3464	2684	2423	2372	3161	5080	1544	3184	6027	4991	3366	3728	3958	4478	3123	2689	3693	1879	4732	3672	2406	2741	3314
ENSMUSG00000005510	Ndufs3	NADH dehydrogenase (ubiquinone) Fe-S protein 3 [Source:MGI Symbol;Acc:MGI:1915599]	464	583	533	614	605	177	525	695	482	545	488	665	1000	265	856	1076	1134	697	774	847	860	650	604	712	377	921	663	423	549	637
ENSMUSG00000005514	Por	P450 (cytochrome) oxidoreductase [Source:MGI Symbol;Acc:MGI:97744]	355	419	374	456	436	129	390	493	378	379	363	453	823	212	622	893	1068	511	578	620	589	415	364	533	303	875	535	313	465	498
ENSMUSG00000005533	Igf1r	insulin-like growth factor I receptor [Source:MGI Symbol;Acc:MGI:96433]	186	195	172	199	175	71	236	231	212	207	200	291	489	113	297	557	631	245	292	215	373	262	158	278	125	455	304	219	239	236
ENSMUSG00000005534	Insr	insulin receptor [Source:MGI Symbol;Acc:MGI:96575]	589	717	658	689	717	250	850	820	742	627	560	819	1310	389	773	1436	1321	836	898	850	1200	785	614	938	451	1097	979	610	634	830
ENSMUSG00000005540	Fcer2a	Fc receptor, IgE, low affinity II, alpha polypeptide [Source:MGI Symbol;Acc:MGI:95497]	1	2	4	5	4	2	3	3	5	10	4	5	13	3	9	6	18	3	12	8	12	5	2	13	2	12	11	3	10	9
ENSMUSG00000005547	Cyp2a5	cytochrome P450, family 2, subfamily a, polypeptide 5 [Source:MGI Symbol;Acc:MGI:88597]	0	0	0	0	0	0	0	0	0	0	1	0	0	1	0	0	0	0	1	0	0	0	0	0	0	0	0	0	0	1
ENSMUSG00000005553	Atp4a	ATPase, H+/K+ exchanging, gastric, alpha polypeptide [Source:MGI Symbol;Acc:MGI:88113]	4	3	2	4	6	0	2	7	0	3	0	2	5	1	7	0	3	2	3	2	7	3	1	4	2	2	2	0	3	1
ENSMUSG00000005566	Trim28	tripartite motif-containing 28 [Source:MGI Symbol;Acc:MGI:109274]	667	796	770	722	800	267	853	1009	753	710	682	900	1423	453	1299	1485	1694	887	1036	1166	1179	871	678	900	437	1429	966	605	776	841
ENSMUSG00000005575	Ube2m	ubiquitin-conjugating enzyme E2M [Source:MGI Symbol;Acc:MGI:108278]	457	684	692	694	655	213	683	826	559	554	550	675	1098	295	1006	1201	1463	840	801	930	976	757	622	809	425	1073	753	497	619	690
ENSMUSG00000005580	Adcy9	adenylate cyclase 9 [Source:MGI Symbol;Acc:MGI:108450]	471	679	568	725	716	250	657	717	616	503	606	765	1391	415	893	1385	1590	778	937	706	959	821	454	744	427	1212	989	629	843	754
ENSMUSG00000005583	Mef2c	myocyte enhancer factor 2C [Source:MGI Symbol;Acc:MGI:99458]	1699	1639	1390	1706	1612	686	2456	2612	1889	1952	1456	1749	2822	903	1962	2738	2367	2525	2157	2234	3047	2306	2231	2057	1556	2634	2385	1400	1548	2616
ENSMUSG00000005609	Ctr9	Ctr9, Paf1/RNA polymerase II complex component, homolog (S. cerevisiae) [Source:MGI Symbol;Acc:MGI:109345]	478	517	464	510	553	163	538	624	451	434	401	558	895	280	667	1027	1074	576	593	628	725	501	428	546	306	892	639	366	521	574
ENSMUSG00000005610	Eif4g2	eukaryotic translation initiation factor 4, gamma 2 [Source:MGI Symbol;Acc:MGI:109207]	6347	6415	5863	6505	6870	2323	7210	8463	6538	5709	5192	7208	11188	3465	7057	13164	11141	7492	8090	8823	9767	6763	6135	7476	4181	10193	8209	5025	5843	7772
ENSMUSG00000005611	Mrvi1	MRV integration site 1 [Source:MGI Symbol;Acc:MGI:1338023]	29	33	22	23	27	11	39	23	35	27	33	28	62	15	36	59	71	39	38	37	41	26	28	32	23	37	41	21	16	29
ENSMUSG00000005615	Pcyt1a	phosphate cytidylyltransferase 1, choline, alpha isoform [Source:MGI Symbol;Acc:MGI:88557]	365	463	385	422	442	147	488	579	398	371	344	436	746	242	472	836	773	474	528	560	539	427	336	495	263	640	493	299	394	467
ENSMUSG00000005621	Zfp592	zinc finger protein 592 [Source:MGI Symbol;Acc:MGI:2443541]	291	335	318	357	359	122	371	426	310	259	318	372	698	177	482	656	658	377	436	430	520	362	270	439	245	503	456	249	337	416
ENSMUSG00000005625	Psmd4	proteasome (prosome, macropain) 26S subunit, non-ATPase, 4 [Source:MGI Symbol;Acc:MGI:1201670]	489	558	556	615	613	209	560	713	593	510	490	679	1082	310	893	1212	1225	703	733	897	956	625	603	702	371	1060	775	458	590	672
ENSMUSG00000005628	Tmod4	tropomodulin 4 [Source:MGI Symbol;Acc:MGI:1355285]	0	1	1	0	2	0	0	1	2	0	0	1	4	0	0	2	2	0	3	2	0	0	0	1	0	3	0	0	0	0
ENSMUSG00000005640	Insrr	insulin receptor-related receptor [Source:MGI Symbol;Acc:MGI:1346037]	0	0	0	0	0	0	0	0	0	0	1	1	2	0	0	0	1	0	0	0	0	0	0	0	0	2	0	2	0	0
ENSMUSG00000005649	Cabp5	calcium binding protein 5 [Source:MGI Symbol;Acc:MGI:1352746]	0	0	0	0	0	0	0	0	0	0	0	0	0	0	0	0	0	0	0	0	0	0	0	0	0	0	0	0	0	1
ENSMUSG00000005656	Snx6	sorting nexin 6 [Source:MGI Symbol;Acc:MGI:1919433]	282	309	243	302	306	81	293	347	331	277	229	295	505	132	309	628	524	339	362	427	417	290	270	335	198	494	381	236	271	374
ENSMUSG00000005667	Mthfd2	methylenetetrahydrofolate dehydrogenase (NAD+ dependent), methenyltetrahydrofolate cyclohydrolase [Source:MGI Symbol;Acc:MGI:1338850]	60	50	50	72	58	21	50	72	67	52	45	74	124	32	108	161	155	67	70	89	104	85	73	91	41	131	92	47	46	82
ENSMUSG00000005672	Kit	kit oncogene [Source:MGI Symbol;Acc:MGI:96677]	746	887	789	898	808	297	955	1004	857	792	692	1033	1607	436	1025	1437	1640	921	1109	1211	1281	968	734	1165	600	1294	1159	698	869	974
ENSMUSG00000005674	Tomm40l	translocase of outer mitochondrial membrane 40 homolog-like (yeast) [Source:MGI Symbol;Acc:MGI:3589112]	310	421	403	458	403	143	460	526	365	373	337	419	693	210	571	771	848	535	486	576	633	440	443	522	265	701	536	347	401	470
ENSMUSG00000005677	Nr1i3	nuclear receptor subfamily 1, group I, member 3 [Source:MGI Symbol;Acc:MGI:1346307]	275	406	378	431	378	133	431	494	345	358	319	407	641	205	574	742	852	505	454	536	583	431	416	497	262	675	494	323	372	439
ENSMUSG00000005681	Apoa2	apolipoprotein A-II [Source:MGI Symbol;Acc:MGI:88050]	2	0	0	1	3	0	0	2	1	2	1	2	4	1	5	3	1	2	3	4	4	0	2	0	0	5	1	2	1	2
ENSMUSG00000005682	Pan2	PAN2 polyA specific ribonuclease subunit homolog (S. cerevisiae) [Source:MGI Symbol;Acc:MGI:1918984]	98	118	135	130	111	29	135	147	132	107	102	148	205	63	182	273	256	150	145	167	218	147	106	184	75	270	147	107	137	147
ENSMUSG00000005683	Cs	citrate synthase [Source:MGI Symbol;Acc:MGI:88529]	1824	2106	1905	2211	2115	767	2344	2660	2187	1994	1838	2296	3698	1070	2730	3943	3788	2452	2560	2885	3199	2276	1946	2643	1437	3248	2582	1676	2065	2388
ENSMUSG00000005686	Ampd3	adenosine monophosphate deaminase 3 [Source:MGI Symbol;Acc:MGI:1096344]	162	158	146	128	169	51	170	203	177	171	128	171	282	97	218	397	349	241	220	209	278	199	153	218	119	297	206	148	150	207
ENSMUSG00000005687	Bcas2	breast carcinoma amplified sequence 2 [Source:MGI Symbol;Acc:MGI:1915433]	430	544	523	572	558	206	576	701	549	499	458	634	934	340	752	1075	1105	663	692	834	888	665	626	697	365	872	676	474	561	658
ENSMUSG00000005696	Sh2d1a	SH2 domain containing 1A [Source:MGI Symbol;Acc:MGI:1328352]	1	0	0	1	0	0	1	0	1	0	2	0	0	0	2	0	0	2	1	0	0	0	2	1	0	0	0	0	1	0
ENSMUSG00000005698	Ctcf	CCCTC-binding factor [Source:MGI Symbol;Acc:MGI:109447]	647	745	757	827	811	270	806	919	745	645	668	813	1492	471	993	1626	1487	945	1014	1097	1218	903	804	961	545	1395	1009	678	800	957
ENSMUSG00000005699	Pard6a	par-6 family cell polarity regulator alpha [Source:MGI Symbol;Acc:MGI:1927223]	99	116	117	114	111	45	115	130	104	126	81	106	193	45	146	197	242	113	169	166	148	120	107	139	75	183	143	95	114	113
ENSMUSG00000005705	Agrp	agouti related neuropeptide [Source:MGI Symbol;Acc:MGI:892013]	2	2	1	1	0	0	2	0	1	0	0	3	4	0	1	3	0	1	0	1	0	1	1	1	2	0	1	0	2	0
ENSMUSG00000005716	Pvalb	parvalbumin [Source:MGI Symbol;Acc:MGI:97821]	139	165	193	259	197	76	210	273	159	189	157	220	352	101	331	390	439	246	212	293	290	247	210	270	147	299	289	180	232	267
ENSMUSG00000005718	Tfap4	transcription factor AP4 [Source:MGI Symbol;Acc:MGI:103239]	8	28	19	28	29	8	35	25	16	28	21	32	62	17	41	61	63	21	34	31	41	21	27	35	18	63	39	25	23	35
ENSMUSG00000005732	Ranbp1	RAN binding protein 1 [Source:MGI Symbol;Acc:MGI:96269]	317	387	377	401	400	137	381	493	371	325	328	456	708	222	475	760	804	476	531	646	602	444	434	493	239	625	480	313	343	483
ENSMUSG00000005763	Cd247	CD247 antigen [Source:MGI Symbol;Acc:MGI:88334]	99	130	94	99	124	44	123	147	96	106	76	147	213	74	99	287	201	118	145	143	200	124	97	141	65	175	149	97	115	137
ENSMUSG00000005774	Rfx5	regulatory factor X, 5 (influences HLA class II expression) [Source:MGI Symbol;Acc:MGI:1858421]	184	233	204	215	231	71	212	246	214	212	165	276	439	130	309	473	447	278	287	264	335	275	188	272	116	372	266	176	174	229
ENSMUSG00000005779	Psmb4	proteasome (prosome, macropain) subunit, beta type 4 [Source:MGI Symbol;Acc:MGI:1098257]	594	730	761	751	805	275	682	912	701	687	617	853	1343	392	1179	1433	1614	1019	1018	1133	1110	858	773	920	450	1261	896	555	741	832
ENSMUSG00000005800	Mmp8	matrix metallopeptidase 8 [Source:MGI Symbol;Acc:MGI:1202395]	0	0	0	0	0	0	0	0	0	1	0	0	0	0	0	0	0	0	0	0	0	0	0	0	0	0	1	0	0	0
ENSMUSG00000005802	Slc30a4	solute carrier family 30 (zinc transporter), member 4 [Source:MGI Symbol;Acc:MGI:1345282]	647	682	564	673	703	240	841	925	621	613	558	801	1300	414	707	1328	1026	916	935	926	1194	817	629	822	492	1127	954	554	665	952
ENSMUSG00000005803	Sqrdl	sulfide quinone reductase-like (yeast) [Source:MGI Symbol;Acc:MGI:1929899]	29	43	42	40	46	8	40	52	29	36	32	57	83	26	42	86	94	60	71	61	79	42	52	47	29	87	66	23	27	55
ENSMUSG00000005804	Bloc1s6	biogenesis of lysosomal organelles complex-1, subunit 6, pallidin [Source:MGI Symbol;Acc:MGI:1927580]	170	261	221	257	235	82	206	299	215	213	168	230	397	117	269	411	297	248	309	318	351	255	219	268	123	375	288	176	198	268
ENSMUSG00000005813	Metap1	methionyl aminopeptidase 1 [Source:MGI Symbol;Acc:MGI:1922874]	290	326	318	314	303	113	344	424	325	305	287	389	601	171	436	633	583	403	414	534	513	330	325	468	217	557	440	258	313	400
ENSMUSG00000005823	Gpr108	G protein-coupled receptor 108 [Source:MGI Symbol;Acc:MGI:1925558]	86	110	102	116	106	27	97	122	96	102	92	143	183	45	162	250	240	126	136	146	167	102	68	137	54	203	136	100	77	104
ENSMUSG00000005824	Tnfsf14	tumor necrosis factor (ligand) superfamily, member 14 [Source:MGI Symbol;Acc:MGI:1355317]	0	0	0	0	0	0	0	0	0	0	0	0	0	0	0	0	0	2	0	0	0	0	0	0	0	0	1	0	0	0
ENSMUSG00000005836	Gata6	GATA binding protein 6 [Source:MGI Symbol;Acc:MGI:107516]	0	2	2	0	0	0	0	3	5	0	0	0	1	1	0	6	2	0	4	1	4	2	0	0	0	6	0	0	0	2
ENSMUSG00000005846	Rsl1d1	ribosomal L1 domain containing 1 [Source:MGI Symbol;Acc:MGI:1913659]	415	472	465	529	547	173	472	645	477	443	421	536	910	288	628	999	900	591	583	753	784	547	500	658	333	829	597	358	485	624
ENSMUSG00000005864	Cnga2	cyclic nucleotide gated channel alpha 2 [Source:MGI Symbol;Acc:MGI:108040]	0	0	0	0	1	0	0	1	0	1	0	1	4	0	3	5	0	2	0	0	0	3	2	0	0	4	0	1	2	0
ENSMUSG00000005871	Apc	adenomatosis polyposis coli [Source:MGI Symbol;Acc:MGI:88039]	5172	5752	4886	5445	5364	1912	5932	6892	5192	4417	3466	4707	7919	2493	4893	8615	8241	4877	5607	4766	6410	4561	3291	4996	2588	5843	5175	3330	4075	4796
ENSMUSG00000005873	Reep5	receptor accessory protein 5 [Source:MGI Symbol;Acc:MGI:1270152]	3507	4050	3623	4060	4229	1480	4322	5244	4060	3670	3288	4512	6924	1957	4910	7987	7176	5025	5209	6048	6275	4479	4158	5146	2797	6625	5334	3216	3809	5045
ENSMUSG00000005881	Ergic3	ERGIC and golgi 3 [Source:MGI Symbol;Acc:MGI:1913616]	300	422	438	427	433	115	403	535	391	364	434	532	798	261	695	946	1050	522	597	596	681	482	434	576	316	760	566	370	467	514
ENSMUSG00000005882	Uqcc1	ubiquinol-cytochrome c reductase complex assembly factor 1 [Source:MGI Symbol;Acc:MGI:1929472]	348	436	361	401	393	149	422	461	405	405	330	439	743	218	563	826	784	489	513	584	656	489	389	584	281	737	602	364	418	480
ENSMUSG00000005883	Spo11	SPO11 meiotic protein covalently bound to DSB homolog (S. cerevisiae) [Source:MGI Symbol;Acc:MGI:1349669]	2	2	0	0	3	0	0	3	1	0	0	1	0	0	1	3	4	2	7	1	4	1	0	0	1	2	1	1	0	2
ENSMUSG00000005886	Ncoa2	nuclear receptor coactivator 2 [Source:MGI Symbol;Acc:MGI:1276533]	913	1010	889	996	1009	351	1091	1169	996	875	857	1215	1844	594	1089	2158	2071	1128	1422	1302	1624	1169	962	1286	698	1690	1392	918	1084	1261
ENSMUSG00000005891	Prl4a1	prolactin family 4, subfamily a, member 1 [Source:MGI Symbol;Acc:MGI:1206587]	0	0	0	0	0	0	0	0	0	0	0	0	0	0	0	0	0	0	0	0	0	0	0	0	0	0	0	0	0	0
ENSMUSG00000005892	Trh	thyrotropin releasing hormone [Source:MGI Symbol;Acc:MGI:98823]	0	1	3	1	6	2	0	4	4	2	1	2	6	1	4	1	7	4	1	4	3	5	4	3	2	3	3	1	0	6
ENSMUSG00000005893	Nr2c2	nuclear receptor subfamily 2, group C, member 2 [Source:MGI Symbol;Acc:MGI:1352466]	1464	1793	1462	1640	1684	604	1962	2087	1680	1477	1330	1950	2998	954	1808	3318	2838	1961	2208	2156	2813	1892	1538	2060	1081	2595	2178	1423	1610	2008
ENSMUSG00000005897	Nr2c1	nuclear receptor subfamily 2, group C, member 1 [Source:MGI Symbol;Acc:MGI:1352465]	89	93	85	105	107	27	108	104	96	82	78	117	153	57	126	251	202	105	124	120	163	117	96	129	68	176	129	88	71	98
ENSMUSG00000005899	Smpd4	sphingomyelin phosphodiesterase 4 [Source:MGI Symbol;Acc:MGI:1924876]	345	413	408	371	340	126	371	417	341	386	373	438	678	237	519	865	770	502	488	522	755	475	374	527	250	809	509	409	426	456
ENSMUSG00000005907	Pex1	peroxisomal biogenesis factor 1 [Source:MGI Symbol;Acc:MGI:1918632]	183	182	175	179	193	59	205	220	186	188	160	215	307	102	229	398	382	202	219	267	298	241	173	197	115	413	248	187	172	206
ENSMUSG00000005917	Otx1	orthodenticle homolog 1 [Source:MGI Symbol;Acc:MGI:97450]	27	24	18	29	30	5	35	39	34	21	35	32	71	21	47	63	84	32	48	44	49	24	29	41	24	51	31	21	30	36
ENSMUSG00000005936	Kctd20	potassium channel tetramerisation domain containing 20 [Source:MGI Symbol;Acc:MGI:1914239]	713	765	665	808	779	252	810	918	704	704	598	743	1287	386	850	1385	1278	871	875	975	1074	764	648	894	438	1212	945	566	677	898
ENSMUSG00000005947	Itgae	integrin alpha E, epithelial-associated [Source:MGI Symbol;Acc:MGI:1298377]	1	3	0	0	0	0	2	1	0	0	0	0	1	0	4	1	1	2	0	2	0	0	0	0	0	1	0	0	0	0
ENSMUSG00000005949	Ctns	cystinosis, nephropathic [Source:MGI Symbol;Acc:MGI:1932872]	113	141	119	126	136	48	115	178	129	131	99	147	241	61	164	269	250	149	176	171	178	143	127	155	80	224	187	93	127	151
ENSMUSG00000005950	P2rx5	purinergic receptor P2X, ligand-gated ion channel, 5 [Source:MGI Symbol;Acc:MGI:2137026]	7	19	16	22	17	9	11	11	14	20	6	13	18	6	24	20	30	12	20	20	16	10	14	13	2	21	10	8	6	10
ENSMUSG00000005951	Shpk	sedoheptulokinase [Source:MGI Symbol;Acc:MGI:1921887]	22	26	41	32	29	13	40	41	35	35	26	42	51	22	45	78	78	41	48	49	59	31	30	42	17	93	44	31	19	34
ENSMUSG00000005952	Trpv1	transient receptor potential cation channel, subfamily V, member 1 [Source:MGI Symbol;Acc:MGI:1341787]	0	0	0	0	1	0	0	1	0	0	0	0	1	0	0	1	1	1	1	0	1	0	0	2	0	0	0	1	0	2
ENSMUSG00000005958	Ephb3	Eph receptor B3 [Source:MGI Symbol;Acc:MGI:104770]	99	128	124	134	115	41	117	158	94	108	121	161	289	49	185	284	311	134	164	173	215	164	125	148	83	241	133	102	141	133
ENSMUSG00000005968	Tuft1	tuftelin 1 [Source:MGI Symbol;Acc:MGI:109572]	29	30	25	19	23	4	27	38	31	24	24	56	64	6	33	99	87	48	59	44	64	32	23	42	20	106	44	40	20	48
ENSMUSG00000005973	Rcn1	reticulocalbin 1 [Source:MGI Symbol;Acc:MGI:104559]	121	161	138	176	178	53	172	225	166	173	192	249	372	91	191	365	383	227	247	267	309	221	217	263	145	322	237	149	135	211
ENSMUSG00000005980	Dnase1	deoxyribonuclease I [Source:MGI Symbol;Acc:MGI:103157]	60	78	64	84	75	26	86	83	86	54	73	102	147	51	103	162	143	111	109	77	127	102	68	100	64	136	102	91	91	84
ENSMUSG00000005981	Trap1	TNF receptor-associated protein 1 [Source:MGI Symbol;Acc:MGI:1915265]	283	326	318	350	352	127	366	423	360	323	308	374	648	200	521	660	780	351	447	514	498	376	332	404	241	628	419	255	330	403
ENSMUSG00000005982	Naa60	N(alpha)-acetyltransferase 60, NatF catalytic subunit [Source:MGI Symbol;Acc:MGI:1922013]	615	746	739	862	739	267	805	949	741	748	579	757	1257	351	935	1391	1415	840	851	960	1090	791	696	924	470	1072	958	514	702	820
ENSMUSG00000005983	1700037C18Rik	RIKEN cDNA 1700037C18 gene [Source:MGI Symbol;Acc:MGI:1920511]	133	168	161	194	169	54	151	207	160	157	139	156	283	70	218	302	314	204	181	225	249	154	151	189	111	240	192	116	141	186
ENSMUSG00000005986	Ankrd13d	ankyrin repeat domain 13 family, member D [Source:MGI Symbol;Acc:MGI:1915673]	168	226	217	266	228	77	228	253	206	213	203	265	406	104	310	533	515	278	291	323	344	281	209	316	155	408	269	201	237	243
ENSMUSG00000005994	Tyrp1	tyrosinase-related protein 1 [Source:MGI Symbol;Acc:MGI:98881]	5	1	0	0	0	0	0	0	0	0	0	0	0	0	1	0	0	0	0	0	0	0	0	0	2	2	1	3	0	1
ENSMUSG00000006005	Tpr	translocated promoter region, nuclear basket protein [Source:MGI Symbol;Acc:MGI:1922066]	922	1070	916	1280	1099	390	1183	1188	1089	927	1001	1260	2237	633	1381	2374	2459	1169	1400	1297	1773	1262	954	1302	680	2195	1470	941	1124	1316
ENSMUSG00000006007	Pdc	phosducin [Source:MGI Symbol;Acc:MGI:98090]	0	0	0	0	0	0	0	0	0	0	0	0	1	0	0	0	0	0	0	0	0	0	0	0	0	0	0	0	0	0
ENSMUSG00000006010	BC003331	cDNA sequence BC003331 [Source:MGI Symbol;Acc:MGI:2385108]	502	580	539	580	562	213	593	639	585	483	543	679	1066	322	714	1284	1047	723	779	795	974	706	628	738	384	1125	824	493	548	734
ENSMUSG00000006014	Prg4	proteoglycan 4 (megakaryocyte stimulating factor, articular superficial zone protein) [Source:MGI Symbol;Acc:MGI:1891344]	8	32	32	26	29	13	42	36	29	51	57	50	45	16	30	59	53	34	52	53	59	34	36	42	75	66	77	26	31	35
ENSMUSG00000006019	Dhx34	DEAH (Asp-Glu-Ala-His) box polypeptide 34 [Source:MGI Symbol;Acc:MGI:1918973]	55	55	65	73	49	15	68	89	66	58	48	89	129	25	96	144	153	79	64	85	90	63	49	73	30	138	96	57	56	60
ENSMUSG00000006021	Kptn	kaptin [Source:MGI Symbol;Acc:MGI:1890380]	88	112	103	117	106	41	97	124	117	104	110	172	225	56	166	230	183	144	151	166	210	111	116	133	64	193	150	82	110	111
ENSMUSG00000006024	Napa	N-ethylmaleimide sensitive fusion protein attachment protein alpha [Source:MGI Symbol;Acc:MGI:104563]	1118	1405	1399	1461	1322	508	1415	1654	1365	1302	1159	1460	2571	724	2395	2732	3058	1616	1806	2075	2163	1607	1425	1716	916	2567	1678	1107	1488	1547
ENSMUSG00000006050	Sra1	steroid receptor RNA activator 1 [Source:MGI Symbol;Acc:MGI:1344414]	210	241	226	267	232	77	224	293	226	229	184	256	335	111	336	425	453	266	287	307	363	243	251	288	150	428	310	176	229	284
ENSMUSG00000006056	Calcoco2	calcium binding and coiled-coil domain 2 [Source:MGI Symbol;Acc:MGI:1343177]	2	3	0	0	0	0	0	4	3	0	2	1	5	1	0	1	0	0	1	2	4	2	1	1	1	0	1	0	0	1
ENSMUSG00000006057	Atp5g1	ATP synthase, H+ transporting, mitochondrial F0 complex, subunit C1 (subunit 9) [Source:MGI Symbol;Acc:MGI:107653]	667	842	753	840	885	273	767	1038	805	747	647	955	1458	412	1217	1813	1831	994	1060	1185	1131	834	787	902	500	1428	1033	621	730	927
ENSMUSG00000006058	Snf8	SNF8, ESCRT-II complex subunit, homolog (S. cerevisiae) [Source:MGI Symbol;Acc:MGI:1343161]	309	376	390	465	383	120	376	431	350	340	292	440	625	189	491	802	727	493	495	621	613	355	455	547	243	714	503	319	374	453
ENSMUSG00000006095	Tbcb	tubulin folding cofactor B [Source:MGI Symbol;Acc:MGI:1913661]	293	380	392	330	345	143	369	437	336	342	290	406	588	178	573	650	774	440	475	548	484	424	347	441	259	586	455	271	362	418
ENSMUSG00000006127	Inpp5k	inositol polyphosphate 5-phosphatase K [Source:MGI Symbol;Acc:MGI:1194899]	340	337	355	325	342	120	383	398	339	345	287	376	559	182	435	690	585	374	420	441	568	402	313	422	249	653	438	294	317	366
ENSMUSG00000006134	Crkl	v-crk sarcoma virus CT10 oncogene homolog (avian)-like [Source:MGI Symbol;Acc:MGI:104686]	416	446	436	463	472	133	461	545	420	354	433	524	933	279	547	968	873	506	634	611	724	458	414	586	320	722	613	383	549	584
ENSMUSG00000006143	Upk3bl	uroplakin 3B-like [Source:MGI Symbol;Acc:MGI:1916915]	0	1	0	0	0	0	1	0	0	0	0	0	0	0	0	0	0	0	2	0	1	1	0	0	0	0	0	0	0	0
ENSMUSG00000006154	Eps8l1	EPS8-like 1 [Source:MGI Symbol;Acc:MGI:1914675]	49	97	77	82	62	13	97	62	65	69	50	89	142	71	141	168	134	52	60	66	88	79	94	52	35	95	62	81	44	41
ENSMUSG00000006169	Clint1	clathrin interactor 1 [Source:MGI Symbol;Acc:MGI:2144243]	555	620	566	612	625	206	627	720	548	550	496	670	1064	284	787	1218	1263	714	866	916	890	655	558	780	404	1111	753	509	630	718
ENSMUSG00000006179	Prss16	protease, serine 16 (thymus) [Source:MGI Symbol;Acc:MGI:1859181]	4	2	4	1	2	0	3	0	3	2	4	2	6	3	8	6	2	4	3	5	13	7	3	5	3	5	7	8	8	4
ENSMUSG00000006191	Cdkal1	CDK5 regulatory subunit associated protein 1-like 1 [Source:MGI Symbol;Acc:MGI:1921765]	95	99	99	81	112	35	80	122	100	80	83	106	181	45	150	180	195	110	106	130	139	118	95	113	58	175	126	69	95	111
ENSMUSG00000006200	Rhox6	reproductive homeobox 6 [Source:MGI Symbol;Acc:MGI:1202888]	0	0	0	0	0	0	0	0	0	0	0	0	0	0	0	0	0	0	0	0	0	0	0	0	0	0	0	0	0	0
ENSMUSG00000006204	5430419D17Rik	RIKEN cDNA 5430419D17 gene [Source:MGI Symbol;Acc:MGI:1918645]	0	0	0	0	0	0	0	0	1	0	1	0	0	0	3	1	1	0	0	0	0	0	0	0	1	0	0	0	0	0
ENSMUSG00000006205	Htra1	HtrA serine peptidase 1 [Source:MGI Symbol;Acc:MGI:1929076]	923	1191	1200	1145	1164	533	1271	1388	1138	984	923	1193	1779	559	1510	2216	2539	1295	1271	1421	1420	1238	920	1190	677	2123	1795	932	1212	1161
ENSMUSG00000006215	Zbtb17	zinc finger and BTB domain containing 17 [Source:MGI Symbol;Acc:MGI:107410]	132	171	145	188	208	64	158	232	174	150	127	169	330	95	267	378	444	200	256	256	290	169	183	223	104	360	208	146	188	172
ENSMUSG00000006216	Clcnkb	chloride channel Kb [Source:MGI Symbol;Acc:MGI:1930643]	0	0	0	0	0	0	1	0	0	0	0	1	0	0	0	0	0	0	0	0	0	0	0	0	0	0	0	0	0	0
ENSMUSG00000006218	Fam131c	family with sequence similarity 131, member C [Source:MGI Symbol;Acc:MGI:2685539]	3	7	9	7	10	2	12	19	9	12	6	6	11	4	16	12	15	7	11	12	12	8	12	12	5	12	11	5	10	9
ENSMUSG00000006219	Fblim1	filamin binding LIM protein 1 [Source:MGI Symbol;Acc:MGI:1921452]	4	8	7	13	9	2	6	13	14	16	14	12	18	5	14	12	21	13	8	8	17	5	3	7	8	20	7	6	3	6
ENSMUSG00000006221	Hspb7	heat shock protein family, member 7 (cardiovascular) [Source:MGI Symbol;Acc:MGI:1352494]	0	0	0	0	0	0	1	0	0	2	0	0	3	0	0	0	2	0	2	1	1	1	0	0	0	2	2	0	0	1
ENSMUSG00000006235	Epor	erythropoietin receptor [Source:MGI Symbol;Acc:MGI:95408]	15	19	18	17	21	6	23	22	16	24	22	25	40	9	41	62	63	41	24	31	52	30	26	39	11	62	41	24	26	18
ENSMUSG00000006241	Ccdc159	coiled-coil domain containing 159 [Source:MGI Symbol;Acc:MGI:1914369]	36	35	41	38	27	13	39	37	34	31	26	46	60	23	55	91	85	39	47	55	65	50	32	52	25	71	51	38	44	44
ENSMUSG00000006262	Mob1b	MOB kinase activator 1B [Source:MGI Symbol;Acc:MGI:1915723]	677	631	524	557	638	200	747	793	660	566	525	628	968	381	504	1254	789	742	774	777	1068	613	547	688	344	850	603	422	456	724
ENSMUSG00000006269	Atp6v1b1	ATPase, H+ transporting, lysosomal V1 subunit B1 [Source:MGI Symbol;Acc:MGI:103285]	0	0	2	0	0	0	0	0	1	0	1	0	1	0	0	1	0	0	0	0	1	0	0	0	0	0	0	0	0	1
ENSMUSG00000006270	Vax1	ventral anterior homeobox 1 [Source:MGI Symbol;Acc:MGI:1277163]	1	4	3	0	7	0	4	6	2	4	4	7	21	4	7	23	16	8	15	2	8	5	1	5	4	6	9	5	3	6
ENSMUSG00000006273	Atp6v1b2	ATPase, H+ transporting, lysosomal V1 subunit B2 [Source:MGI Symbol;Acc:MGI:109618]	4468	5038	4731	5337	5257	1887	5469	6670	5022	4581	4263	5548	9006	2583	6706	9334	9029	5922	6327	7360	7743	5692	5126	6342	3451	8038	6480	4050	5232	5900
ENSMUSG00000006276	Eps15l1	epidermal growth factor receptor pathway substrate 15-like 1 [Source:MGI Symbol;Acc:MGI:104582]	238	249	260	281	257	77	270	309	251	263	241	310	446	137	386	544	664	297	334	332	379	276	239	315	147	457	303	239	279	262
ENSMUSG00000006281	Tep1	telomerase associated protein 1 [Source:MGI Symbol;Acc:MGI:109573]	26	28	18	22	25	3	34	25	17	26	30	39	63	16	30	61	59	26	39	30	49	35	24	52	22	82	37	25	20	38
ENSMUSG00000006288	Ttc5	tetratricopeptide repeat domain 5 [Source:MGI Symbol;Acc:MGI:2683584]	222	254	276	330	266	110	299	323	230	296	211	341	466	137	399	544	534	314	369	402	421	288	265	323	148	487	290	196	209	296
ENSMUSG00000006289	Osgep	O-sialoglycoprotein endopeptidase [Source:MGI Symbol;Acc:MGI:1913496]	149	210	193	200	191	54	179	208	186	182	173	239	336	106	233	412	366	242	238	289	299	222	166	258	109	348	240	162	193	229
ENSMUSG00000006299	Aamp	angio-associated migratory protein [Source:MGI Symbol;Acc:MGI:107809]	509	750	708	765	726	234	764	853	692	627	668	837	1300	366	1052	1431	1594	947	885	1081	1068	766	740	941	460	1293	913	580	786	795
ENSMUSG00000006301	Tmbim1	transmembrane BAX inhibitor motif containing 1 [Source:MGI Symbol;Acc:MGI:1916910]	324	389	339	400	380	116	385	421	390	356	277	373	570	201	456	702	595	389	420	471	531	383	264	433	232	581	362	253	264	360
ENSMUSG00000006304	Arpc2	actin related protein 2/3 complex, subunit 2 [Source:MGI Symbol;Acc:MGI:1923959]	1501	1747	1804	1954	1939	697	1843	2090	1821	1586	1556	2044	3290	957	2545	3866	3913	2237	2311	2923	2649	1960	1834	2183	1075	3522	2231	1513	2012	2180
ENSMUSG00000006307	Kmt2b	lysine (K)-specific methyltransferase 2B [Source:MGI Symbol;Acc:MGI:109565]	386	377	442	357	390	128	414	531	398	405	340	488	789	238	626	877	972	454	535	475	681	454	351	546	230	776	478	354	441	451
ENSMUSG00000006310	Zbtb32	zinc finger and BTB domain containing 32 [Source:MGI Symbol;Acc:MGI:1891838]	9	5	6	6	6	3	6	3	6	8	6	10	10	4	7	19	9	8	6	8	18	7	4	7	5	7	4	4	11	10
ENSMUSG00000006311	Etv2	ets variant 2 [Source:MGI Symbol;Acc:MGI:99253]	0	0	0	0	0	0	0	0	0	0	0	0	0	0	0	0	0	0	0	0	0	0	0	0	0	0	0	0	0	0
ENSMUSG00000006313	Upk1a	uroplakin 1A [Source:MGI Symbol;Acc:MGI:98911]	1	2	3	2	1	0	0	3	0	1	2	5	1	0	3	6	2	2	6	5	3	4	1	1	0	8	5	2	5	3
ENSMUSG00000006315	Tmem147	transmembrane protein 147 [Source:MGI Symbol;Acc:MGI:1915011]	154	177	204	190	216	65	213	284	207	207	183	225	360	88	293	398	397	243	264	288	310	202	187	226	140	368	247	133	180	245
ENSMUSG00000006333	Rps9	ribosomal protein S9 [Source:MGI Symbol;Acc:MGI:1924096]	986	1584	1578	1662	1584	525	1475	1828	1365	1342	1240	1698	2669	737	2367	3001	3362	1901	1906	2302	2210	1613	1555	2044	992	2452	1823	1168	1433	1652
ENSMUSG00000006335	Tfpt	TCF3 (E2A) fusion partner [Source:MGI Symbol;Acc:MGI:1916964]	59	117	117	115	107	34	117	122	83	109	109	118	212	57	158	235	218	146	145	178	176	105	137	151	76	174	127	82	126	107
ENSMUSG00000006342	Susd2	sushi domain containing 2 [Source:MGI Symbol;Acc:MGI:1918983]	7	14	15	22	15	6	17	22	17	18	10	12	39	7	23	42	26	16	20	25	40	22	16	20	11	21	24	11	7	20
ENSMUSG00000006344	Ggt5	gamma-glutamyltransferase 5 [Source:MGI Symbol;Acc:MGI:1346063]	27	22	20	26	24	1	22	23	19	24	19	35	42	5	28	54	48	32	23	22	35	24	15	26	13	67	31	11	6	20
ENSMUSG00000006345	Ggt1	gamma-glutamyltransferase 1 [Source:MGI Symbol;Acc:MGI:95706]	8	15	8	4	9	1	10	8	6	15	1	9	15	3	16	15	28	8	7	12	15	7	6	16	5	8	9	7	7	10
ENSMUSG00000006356	Crip2	cysteine rich protein 2 [Source:MGI Symbol;Acc:MGI:1915587]	268	359	337	355	359	104	331	461	359	371	301	381	588	153	544	637	781	416	371	468	427	332	299	417	241	496	402	256	295	320
ENSMUSG00000006360	Crip1	cysteine-rich protein 1 (intestinal) [Source:MGI Symbol;Acc:MGI:88501]	5	9	8	13	14	2	14	14	14	16	7	13	34	7	14	31	17	14	15	29	22	9	14	18	9	26	13	8	8	15
ENSMUSG00000006362	Cbfa2t3	core-binding factor, runt domain, alpha subunit 2, translocated to, 3 (human) [Source:MGI Symbol;Acc:MGI:1338013]	306	364	346	345	374	102	259	356	254	209	253	391	663	208	449	766	909	460	531	616	464	335	448	463	244	783	515	342	471	451
ENSMUSG00000006369	Fbln1	fibulin 1 [Source:MGI Symbol;Acc:MGI:95487]	68	87	91	122	118	38	109	107	98	114	118	147	169	35	136	171	248	100	121	118	142	99	59	117	90	190	110	70	78	90
ENSMUSG00000006373	Pgrmc1	progesterone receptor membrane component 1 [Source:MGI Symbol;Acc:MGI:1858305]	2546	2837	2685	3011	3191	1022	3113	3802	2953	2758	2470	3307	5080	1461	3447	5464	4816	3374	3724	4109	4412	3190	3017	3921	1997	4591	3685	2212	2569	3275
ENSMUSG00000006378	Gcat	glycine C-acetyltransferase (2-amino-3-ketobutyrate-coenzyme A ligase) [Source:MGI Symbol;Acc:MGI:1349389]	18	39	41	31	40	8	37	47	30	31	39	56	93	11	57	75	57	32	50	71	53	57	45	45	26	85	60	25	44	56
ENSMUSG00000006386	Tek	endothelial-specific receptor tyrosine kinase [Source:MGI Symbol;Acc:MGI:98664]	105	161	127	142	155	44	153	213	123	110	123	151	246	66	193	239	298	153	190	140	241	156	106	137	81	180	106	84	107	112
ENSMUSG00000006389	Mpl	myeloproliferative leukemia virus oncogene [Source:MGI Symbol;Acc:MGI:97076]	0	0	0	0	0	0	0	0	0	0	0	0	0	0	0	0	0	0	1	1	0	0	0	0	0	1	2	0	0	0
ENSMUSG00000006390	Elovl1	elongation of very long chain fatty acids (FEN1/Elo2, SUR4/Elo3, yeast)-like 1 [Source:MGI Symbol;Acc:MGI:1858959]	152	204	157	173	164	60	169	188	162	167	102	133	226	58	176	299	292	126	128	182	154	126	108	153	76	200	116	98	81	121
ENSMUSG00000006392	Med8	mediator complex subunit 8 [Source:MGI Symbol;Acc:MGI:1915269]	129	173	179	186	191	54	174	209	138	145	127	176	253	76	203	349	327	178	200	199	236	160	136	164	95	279	172	104	157	168
ENSMUSG00000006395	Hyi	hydroxypyruvate isomerase homolog (E. coli) [Source:MGI Symbol;Acc:MGI:1915430]	43	49	50	32	45	16	43	48	41	43	47	46	67	28	61	114	81	58	59	49	76	58	39	79	31	86	49	53	28	39
ENSMUSG00000006398	Cdc20	cell division cycle 20 [Source:MGI Symbol;Acc:MGI:1859866]	1	4	0	1	0	0	2	10	3	5	2	1	1	0	3	7	7	1	3	4	1	1	2	1	1	3	2	0	0	4
ENSMUSG00000006403	Adamts4	a disintegrin-like and metallopeptidase (reprolysin type) with thrombospondin type 1 motif, 4 [Source:MGI Symbol;Acc:MGI:1339949]	448	595	466	559	514	192	593	699	562	469	249	338	655	207	395	764	636	397	451	420	493	294	218	319	172	421	267	233	266	318
ENSMUSG00000006411	Pvrl4	poliovirus receptor-related 4 [Source:MGI Symbol;Acc:MGI:1918990]	27	35	46	35	26	24	29	30	34	28	33	39	99	14	64	76	83	56	51	54	72	49	57	60	32	69	70	21	34	35
ENSMUSG00000006412	Pfdn2	prefoldin 2 [Source:MGI Symbol;Acc:MGI:1276111]	354	480	449	510	488	154	508	639	466	433	382	565	940	243	628	964	928	570	624	752	827	556	536	699	354	748	677	408	529	632
ENSMUSG00000006418	Rnf114	ring finger protein 114 [Source:MGI Symbol;Acc:MGI:1933159]	373	450	393	409	459	148	401	564	395	402	339	455	721	239	524	807	759	521	542	593	643	445	402	543	267	722	532	351	394	471
ENSMUSG00000006423	C330007P06Rik	RIKEN cDNA C330007P06 gene [Source:MGI Symbol;Acc:MGI:1924894]	603	667	552	580	627	207	701	786	654	562	547	679	1178	344	680	1287	934	704	741	931	996	661	627	780	436	992	862	495	601	721
ENSMUSG00000006435	Neurl1a	neuralized homolog 1A (Drosophila) [Source:MGI Symbol;Acc:MGI:1334263]	1331	1611	1504	1530	1698	529	1605	1936	1425	1395	1269	1579	3025	832	2561	3020	3428	1852	2070	2374	2594	1791	1609	2152	957	2859	2061	1367	1728	1730
ENSMUSG00000006442	Srm	spermidine synthase [Source:MGI Symbol;Acc:MGI:102690]	148	179	199	238	229	85	211	301	200	197	178	239	396	96	346	431	475	259	264	308	281	213	192	261	135	342	297	142	218	215
ENSMUSG00000006445	Epha2	Eph receptor A2 [Source:MGI Symbol;Acc:MGI:95278]	8	6	2	7	10	4	12	8	6	8	5	14	20	1	12	17	21	13	5	17	12	13	7	5	2	20	14	5	2	13
ENSMUSG00000006456	Rbm14	RNA binding motif protein 14 [Source:MGI Symbol;Acc:MGI:1929092]	206	236	218	274	216	82	220	298	233	203	205	305	453	144	310	555	540	315	291	361	400	278	227	287	157	489	354	238	276	271
ENSMUSG00000006457	Actn3	actinin alpha 3 [Source:MGI Symbol;Acc:MGI:99678]	2	0	0	1	0	1	5	2	2	3	0	0	2	1	6	1	7	1	3	4	0	1	2	0	2	4	4	1	1	1
ENSMUSG00000006462	A530013C23Rik	RIKEN cDNA A530013C23 gene [Source:MGI Symbol;Acc:MGI:3041178]	2	1	1	2	1	1	0	6	3	2	1	4	3	0	4	3	4	0	2	2	5	2	3	1	0	3	1	2	0	3
ENSMUSG00000006463	Zdhhc24	zinc finger, DHHC domain containing 24 [Source:MGI Symbol;Acc:MGI:1917855]	210	216	207	218	223	80	220	251	231	182	186	241	364	99	231	463	375	264	280	307	324	229	185	258	140	422	249	183	198	269
ENSMUSG00000006464	Bbs1	Bardet-Biedl syndrome 1 (human) [Source:MGI Symbol;Acc:MGI:1277215]	425	503	409	480	441	168	459	594	462	458	355	500	797	232	541	899	901	587	584	576	639	533	378	516	254	731	555	372	433	471
ENSMUSG00000006469	Slc34a3	solute carrier family 34 (sodium phosphate), member 3 [Source:MGI Symbol;Acc:MGI:2159410]	1	0	0	0	0	0	0	2	0	4	0	0	0	0	0	0	3	0	1	1	0	0	1	0	0	0	0	0	0	0
ENSMUSG00000006471	Ndor1	NADPH dependent diflavin oxidoreductase 1 [Source:MGI Symbol;Acc:MGI:1926047]	249	290	284	295	237	90	240	298	258	245	205	306	441	138	376	570	555	278	320	358	425	301	213	322	178	498	317	212	253	306
ENSMUSG00000006476	Nsmf	NMDA receptor synaptonuclear signaling and neuronal migration factor [Source:MGI Symbol;Acc:MGI:1861755]	4500	5380	5307	5046	5195	1882	5074	5965	4545	4399	4364	5653	9278	2632	8239	10059	10655	5916	6014	7593	7475	5642	4600	6227	3095	8910	6500	4159	5371	5481
ENSMUSG00000006488	Prl7a1	prolactin family 7, subfamily a, member 1 [Source:MGI Symbol;Acc:MGI:1206572]	0	0	0	0	0	0	0	0	0	0	0	0	0	0	0	0	0	0	0	0	0	0	0	0	0	0	0	0	0	0
ENSMUSG00000006490	Prl8a9	prolactin family8, subfamily a, member 9 [Source:MGI Symbol;Acc:MGI:1914560]	0	0	0	0	0	0	0	0	0	0	0	0	0	0	0	0	0	0	0	0	0	0	0	0	0	0	0	0	0	0
ENSMUSG00000006494	Pdk1	pyruvate dehydrogenase kinase, isoenzyme 1 [Source:MGI Symbol;Acc:MGI:1926119]	590	599	555	637	603	237	665	753	625	559	545	778	1075	341	711	1152	1184	714	835	792	1010	751	644	775	417	896	742	602	538	707
ENSMUSG00000006498	Ptbp1	polypyrimidine tract binding protein 1 [Source:MGI Symbol;Acc:MGI:97791]	253	257	274	259	302	89	301	376	258	279	297	386	576	148	363	659	618	346	374	370	477	292	294	368	213	564	365	211	240	352
ENSMUSG00000006517	Mvd	mevalonate (diphospho) decarboxylase [Source:MGI Symbol;Acc:MGI:2179327]	118	137	132	133	131	41	128	172	129	113	77	133	188	45	151	159	245	146	145	153	127	88	93	155	76	154	108	74	150	164
ENSMUSG00000006519	Cyba	cytochrome b-245, alpha polypeptide [Source:MGI Symbol;Acc:MGI:1316658]	10	15	16	22	16	2	21	39	19	29	12	17	33	6	23	30	51	22	22	29	41	21	10	24	8	49	21	14	27	33
ENSMUSG00000006522	Itih3	inter-alpha trypsin inhibitor, heavy chain 3 [Source:MGI Symbol;Acc:MGI:96620]	102	134	104	137	155	51	141	154	137	107	101	141	228	60	172	231	236	144	127	151	166	177	83	168	86	184	151	95	132	118
ENSMUSG00000006526	Tmem110	transmembrane protein 110 [Source:MGI Symbol;Acc:MGI:1921500]	174	202	186	187	194	72	175	268	189	169	149	235	342	87	271	360	377	237	240	254	256	212	203	232	124	305	203	149	197	210
ENSMUSG00000006527	Sfmbt1	Scm-like with four mbt domains 1 [Source:MGI Symbol;Acc:MGI:1859609]	357	382	362	415	410	142	455	512	429	357	355	469	870	257	464	954	759	584	576	592	759	435	408	571	289	708	588	381	431	563
ENSMUSG00000006529	Itih1	inter-alpha trypsin inhibitor, heavy chain 1 [Source:MGI Symbol;Acc:MGI:96618]	0	0	0	0	0	0	0	0	0	0	0	0	0	0	0	0	0	0	0	0	0	0	0	0	0	0	0	0	0	0
ENSMUSG00000006538	Ihh	Indian hedgehog [Source:MGI Symbol;Acc:MGI:96533]	1	0	1	0	1	0	0	2	0	0	3	2	0	0	1	2	5	2	0	3	1	1	2	0	1	4	0	1	1	1
ENSMUSG00000006542	Prkag3	protein kinase, AMP-activated, gamma 3 non-catatlytic subunit [Source:MGI Symbol;Acc:MGI:1891343]	0	0	0	0	0	0	0	0	0	0	0	0	1	0	0	0	0	0	0	1	0	0	0	0	0	0	0	0	0	0
ENSMUSG00000006546	Cryba2	crystallin, beta A2 [Source:MGI Symbol;Acc:MGI:104336]	0	1	0	0	0	0	0	0	0	0	0	0	1	0	0	0	0	0	0	0	0	0	1	0	0	0	0	0	2	1
ENSMUSG00000006567	Atp7b	ATPase, Cu++ transporting, beta polypeptide [Source:MGI Symbol;Acc:MGI:103297]	13	30	19	12	35	4	21	36	33	15	15	34	59	4	30	44	55	21	31	31	39	32	16	18	16	47	22	11	14	33
ENSMUSG00000006570	Defb2	defensin beta 2 [Source:MGI Symbol;Acc:MGI:1338754]	1	0	0	0	0	0	0	0	0	0	0	0	0	0	0	0	0	0	0	0	0	0	0	0	0	0	0	0	0	0
ENSMUSG00000006574	Slc4a1	solute carrier family 4 (anion exchanger), member 1 [Source:MGI Symbol;Acc:MGI:109393]	2	2	0	0	2	0	2	2	0	2	0	1	1	0	1	0	0	1	0	1	0	0	1	0	0	5	0	0	0	0
ENSMUSG00000006575	Rundc3a	RUN domain containing 3A [Source:MGI Symbol;Acc:MGI:1858752]	1357	1709	1693	1909	1654	628	1667	2041	1523	1534	1524	1855	3017	826	2720	3231	3994	2024	2143	2520	2499	1931	1695	2096	1073	2910	2194	1414	1820	1928
ENSMUSG00000006576	Slc4a3	solute carrier family 4 (anion exchanger), member 3 [Source:MGI Symbol;Acc:MGI:109350]	628	787	694	749	715	266	749	889	714	719	614	781	1327	361	1045	1324	1615	828	897	857	1090	821	641	959	451	1183	894	615	754	775
ENSMUSG00000006585	Cdt1	chromatin licensing and DNA replication factor 1 [Source:MGI Symbol;Acc:MGI:1914427]	1	1	7	8	5	0	3	8	2	5	0	2	16	1	9	4	7	5	6	6	7	10	4	5	2	5	2	0	3	9
ENSMUSG00000006586	Runx1t1	runt-related transcription factor 1; translocated to, 1 (cyclin D-related) [Source:MGI Symbol;Acc:MGI:104793]	307	362	284	329	377	125	423	404	344	282	275	415	641	150	394	692	665	427	449	528	527	417	434	453	246	600	522	356	394	499
ENSMUSG00000006587	Snai3	snail family zinc finger 3 [Source:MGI Symbol;Acc:MGI:1353563]	0	2	0	4	0	0	2	2	0	2	0	0	0	0	0	0	0	1	3	0	0	0	0	0	0	0	1	0	0	0
ENSMUSG00000006589	Aprt	adenine phosphoribosyl transferase [Source:MGI Symbol;Acc:MGI:88061]	86	103	117	103	106	41	97	132	96	107	81	119	187	41	158	207	233	124	147	133	132	91	120	142	72	154	119	74	108	111
ENSMUSG00000006599	Gtf2h1	general transcription factor II H, polypeptide 1 [Source:MGI Symbol;Acc:MGI:1277216]	326	390	289	393	400	117	396	458	316	297	235	338	594	207	386	715	689	394	482	496	550	356	373	408	203	602	450	255	318	438
ENSMUSG00000006611	Hfe	hemochromatosis [Source:MGI Symbol;Acc:MGI:109191]	64	59	55	64	72	8	52	94	64	78	90	91	139	47	81	201	173	103	110	89	151	56	55	87	48	173	73	56	44	109
ENSMUSG00000006638	Abhd1	abhydrolase domain containing 1 [Source:MGI Symbol;Acc:MGI:1931013]	67	79	66	73	70	24	81	79	66	67	74	100	145	40	96	159	148	89	77	84	138	90	61	101	60	132	92	57	70	71
ENSMUSG00000006641	Slc5a6	solute carrier family 5 (sodium-dependent vitamin transporter), member 6 [Source:MGI Symbol;Acc:MGI:2660847]	156	172	174	218	184	39	172	233	194	172	182	297	368	107	234	489	479	253	287	293	317	210	184	239	150	361	241	159	143	246
ENSMUSG00000006642	Tcf23	transcription factor 23 [Source:MGI Symbol;Acc:MGI:1934960]	1	3	3	2	4	0	6	4	4	4	3	7	1	0	1	7	7	2	2	4	6	1	0	1	1	10	5	4	0	0
ENSMUSG00000006649	Nphs1	nephrosis 1, nephrin [Source:MGI Symbol;Acc:MGI:1859637]	9	8	13	21	9	1	10	5	8	11	10	6	15	2	12	23	24	6	9	12	16	8	4	12	4	9	14	7	12	13
ENSMUSG00000006651	Aplp1	amyloid beta (A4) precursor-like protein 1 [Source:MGI Symbol;Acc:MGI:88046]	4563	5991	5882	6061	5808	2178	6017	7135	5259	4989	5221	6735	11260	3183	10137	11645	13638	6816	7202	8612	8617	6549	5767	7424	3640	11089	7443	4685	6329	6425
ENSMUSG00000006673	Qrich1	glutamine-rich 1 [Source:MGI Symbol;Acc:MGI:1916482]	691	743	746	770	709	257	793	886	685	637	608	807	1256	395	1002	1443	1409	840	899	972	1184	841	720	924	457	1169	921	571	737	817
ENSMUSG00000006675	P4htm	prolyl 4-hydroxylase, transmembrane (endoplasmic reticulum) [Source:MGI Symbol;Acc:MGI:1921693]	237	341	357	362	325	118	311	405	340	346	328	391	617	177	559	667	834	380	408	496	478	358	344	442	208	564	428	281	337	371
ENSMUSG00000006676	Usp19	ubiquitin specific peptidase 19 [Source:MGI Symbol;Acc:MGI:1918722]	663	804	762	847	806	289	843	898	794	755	729	990	1459	416	1102	1828	1937	934	1086	1052	1193	876	709	919	494	1769	1076	737	780	815
ENSMUSG00000006678	Pola1	polymerase (DNA directed), alpha 1 [Source:MGI Symbol;Acc:MGI:99660]	51	50	48	56	51	11	49	74	46	51	42	79	91	23	71	126	98	58	73	92	99	68	53	50	34	92	84	30	63	42
ENSMUSG00000006699	Cdc42	cell division cycle 42 [Source:MGI Symbol;Acc:MGI:106211]	2709	3060	2701	3123	3192	1082	3040	3765	2999	2782	2183	3074	4682	1447	3592	5356	4619	3319	3506	4090	4258	2960	2827	3342	1872	4315	3416	1917	2435	3203
ENSMUSG00000006705	Pknox1	Pbx/knotted 1 homeobox [Source:MGI Symbol;Acc:MGI:1201409]	160	178	137	171	152	57	193	186	144	124	110	172	241	72	152	286	224	177	190	192	201	150	118	192	91	268	227	114	152	178
ENSMUSG00000006711	D130043K22Rik	RIKEN cDNA D130043K22 gene [Source:MGI Symbol;Acc:MGI:3036268]	303	333	314	329	285	117	341	396	284	262	236	349	602	186	392	691	650	362	367	396	515	372	249	398	219	606	454	298	374	356
ENSMUSG00000006715	Gmnn	geminin [Source:MGI Symbol;Acc:MGI:1927344]	13	14	12	8	12	3	18	8	12	8	5	11	16	4	20	24	29	14	12	10	11	16	11	15	8	18	17	11	12	11
ENSMUSG00000006717	Acot13	acyl-CoA thioesterase 13 [Source:MGI Symbol;Acc:MGI:1914084]	239	331	341	375	348	124	310	412	300	324	277	429	677	155	505	671	707	429	440	544	578	421	402	446	238	616	492	260	385	427
ENSMUSG00000006720	Zfp184	zinc finger protein 184 (Kruppel-like) [Source:MGI Symbol;Acc:MGI:1922244]	24	34	17	31	19	5	28	36	28	31	31	27	30	8	21	47	41	26	32	41	39	36	29	32	20	41	36	19	26	39
ENSMUSG00000006724	Cyp27b1	cytochrome P450, family 27, subfamily b, polypeptide 1 [Source:MGI Symbol;Acc:MGI:1098274]	1	3	4	7	1	1	4	2	1	4	0	2	5	1	6	7	1	0	1	3	6	2	3	5	0	4	1	2	2	4
ENSMUSG00000006728	Cdk4	cyclin-dependent kinase 4 [Source:MGI Symbol;Acc:MGI:88357]	452	485	538	515	559	168	508	642	438	483	450	559	884	263	736	987	1046	596	626	703	766	516	454	653	277	861	586	374	440	552
ENSMUSG00000006731	B4galnt1	beta-1,4-N-acetyl-galactosaminyl transferase 1 [Source:MGI Symbol;Acc:MGI:1342057]	427	541	607	611	555	172	591	685	500	491	540	683	1157	291	1023	1274	1465	727	758	938	874	654	531	766	390	1110	751	508	700	682
ENSMUSG00000006732	Mettl1	methyltransferase like 1 [Source:MGI Symbol;Acc:MGI:1339986]	72	108	95	85	70	31	94	110	77	75	64	107	170	48	119	176	164	110	116	119	149	92	105	120	56	154	115	64	96	115
ENSMUSG00000006736	Tspan31	tetraspanin 31 [Source:MGI Symbol;Acc:MGI:1914375]	403	490	496	536	514	177	482	657	451	459	411	554	929	248	634	1088	1070	611	630	714	714	511	426	674	290	950	626	391	508	586
ENSMUSG00000006740	Kif5b	kinesin family member 5B [Source:MGI Symbol;Acc:MGI:1098268]	3412	3566	2926	3562	3463	1346	4257	4466	3919	3365	2788	3830	5910	1913	3661	7240	5513	4125	4567	4888	5751	3711	3701	4288	2434	5903	4605	2775	3193	4287
ENSMUSG00000006763	Saal1	serum amyloid A-like 1 [Source:MGI Symbol;Acc:MGI:1926185]	110	129	117	99	109	39	131	123	119	93	105	135	199	63	157	279	217	148	144	146	180	140	108	143	73	208	173	100	78	123
ENSMUSG00000006764	Tph2	tryptophan hydroxylase 2 [Source:MGI Symbol;Acc:MGI:2651811]	9	15	5	19	12	4	11	19	7	11	7	11	14	10	15	19	15	10	16	17	33	9	4	12	7	13	14	8	7	13
ENSMUSG00000006777	Krt23	keratin 23 [Source:MGI Symbol;Acc:MGI:2148866]	3	1	0	3	0	0	1	2	0	2	4	8	6	0	2	6	19	7	3	5	3	1	1	3	0	5	1	0	0	4
ENSMUSG00000006782	Cnp	2',3'-cyclic nucleotide 3' phosphodiesterase [Source:MGI Symbol;Acc:MGI:88437]	5235	7414	5751	7408	6612	2431	7023	8253	6016	6012	2821	3988	7169	2117	5726	8162	7818	4882	4828	5295	4898	3202	2723	3985	1990	4742	3562	2241	2878	3548
ENSMUSG00000006784	Ttc25	tetratricopeptide repeat domain 25 [Source:MGI Symbol;Acc:MGI:1921657]	26	26	28	27	36	5	29	32	25	37	32	51	51	8	39	74	63	52	41	51	64	33	32	54	12	76	45	21	19	51
ENSMUSG00000006800	Sulf2	sulfatase 2 [Source:MGI Symbol;Acc:MGI:1919293]	880	1025	960	1069	1004	345	1028	1101	893	807	697	981	1648	418	1178	1626	1989	938	1071	1139	1119	848	623	923	452	1271	988	708	828	790
ENSMUSG00000006818	Sod2	superoxide dismutase 2, mitochondrial [Source:MGI Symbol;Acc:MGI:98352]	1524	1769	1542	1740	1740	624	2019	2229	1784	1485	1417	1886	3007	912	1765	3450	2768	2113	2209	2316	2709	1944	1641	2112	1201	2878	2341	1411	1703	2208
ENSMUSG00000006850	Tmco6	transmembrane and coiled-coil domains 6 [Source:MGI Symbol;Acc:MGI:1919233]	44	59	66	60	42	12	60	68	49	52	48	65	87	26	56	128	92	62	75	72	77	57	59	71	18	100	81	33	55	57
ENSMUSG00000006906	Stambp	STAM binding protein [Source:MGI Symbol;Acc:MGI:1917777]	188	211	209	213	253	85	238	288	224	226	206	249	413	114	265	396	452	254	266	336	368	239	226	284	155	337	310	185	205	257
ENSMUSG00000006920	Ezh1	enhancer of zeste homolog 1 (Drosophila) [Source:MGI Symbol;Acc:MGI:1097695]	503	596	576	648	607	215	639	720	627	633	559	777	1190	357	935	1308	1400	787	816	902	1104	809	653	896	430	1338	937	622	703	806
ENSMUSG00000006930	Hap1	huntingtin-associated protein 1 [Source:MGI Symbol;Acc:MGI:1261831]	817	1159	1025	1019	1266	324	1137	1383	956	872	1179	1519	2297	587	1709	1991	2581	1157	1539	1512	1771	1162	1140	1921	826	1473	1401	1020	1088	918
ENSMUSG00000006931	P3h4	prolyl 3-hydroxylase family member 4 (non-enzymatic) [Source:MGI Symbol;Acc:MGI:1913430]	79	97	89	83	94	33	101	95	92	90	80	115	199	46	141	182	221	126	137	154	126	100	68	118	56	141	100	78	76	108
ENSMUSG00000006932	Ctnnb1	catenin (cadherin associated protein), beta 1 [Source:MGI Symbol;Acc:MGI:88276]	4443	5068	4503	5208	5064	1773	5043	6293	4743	4338	4033	5452	8611	2495	6297	9064	9463	5436	6096	6701	6894	5025	4395	5729	2725	7639	5777	3501	4454	5010
ENSMUSG00000006941	Eif1b	eukaryotic translation initiation factor 1B [Source:MGI Symbol;Acc:MGI:1916219]	523	707	743	818	768	255	682	914	623	642	606	870	1319	386	1144	1363	1645	922	888	1211	988	830	867	985	480	1297	1014	601	784	947
ENSMUSG00000006948	Klk4	kallikrein related-peptidase 4 (prostase, enamel matrix, prostate) [Source:MGI Symbol;Acc:MGI:1861379]	0	0	0	0	0	0	0	0	0	0	0	0	0	0	0	0	0	0	0	0	0	0	0	0	0	0	0	0	0	0
ENSMUSG00000006958	Chrd	chordin [Source:MGI Symbol;Acc:MGI:1313268]	308	355	402	366	341	113	313	317	322	311	365	471	610	182	460	740	778	415	474	465	629	487	377	454	244	784	519	408	430	444
ENSMUSG00000006998	Psmd2	proteasome (prosome, macropain) 26S subunit, non-ATPase, 2 [Source:MGI Symbol;Acc:MGI:1096584]	1207	1435	1350	1558	1384	525	1528	1841	1415	1247	1220	1555	2642	799	2034	2715	2995	1674	1772	1901	2034	1531	1226	1631	865	2506	1723	1055	1434	1571
ENSMUSG00000007021	Syngr3	synaptogyrin 3 [Source:MGI Symbol;Acc:MGI:1341881]	963	1310	1221	1281	1229	444	1273	1603	1184	1086	896	1235	1975	560	1610	2121	2363	1463	1480	1701	1620	1354	1185	1540	813	1894	1577	946	1177	1341
ENSMUSG00000007029	Vars	valyl-tRNA synthetase [Source:MGI Symbol;Acc:MGI:90675]	207	220	235	254	209	70	219	311	225	191	230	285	461	137	364	490	575	265	306	335	397	300	216	292	159	461	298	192	221	252
ENSMUSG00000007030	Vwa7	von Willebrand factor A domain containing 7 [Source:MGI Symbol;Acc:MGI:1306798]	1	0	2	3	5	0	2	3	7	4	0	1	1	0	4	4	7	2	1	4	5	3	1	2	0	6	1	0	1	1
ENSMUSG00000007033	Hspa1l	heat shock protein 1-like [Source:MGI Symbol;Acc:MGI:96231]	109	124	119	136	109	42	131	139	124	101	111	122	225	63	212	241	243	132	161	170	180	140	117	154	70	279	187	93	176	186
ENSMUSG00000007034	Slc44a4	solute carrier family 44, member 4 [Source:MGI Symbol;Acc:MGI:1917379]	0	0	0	0	0	0	0	1	0	0	0	0	1	0	1	3	2	0	2	0	1	0	0	0	0	1	0	0	0	0
ENSMUSG00000007035	Msh5	mutS homolog 5 (E. coli) [Source:MGI Symbol;Acc:MGI:1329021]	0	0	0	0	3	0	3	0	0	0	0	0	0	1	1	0	1	1	0	1	3	0	0	2	0	1	1	0	1	1
ENSMUSG00000007036	Abhd16a	abhydrolase domain containing 16A [Source:MGI Symbol;Acc:MGI:99476]	231	257	283	289	261	109	255	317	256	234	251	311	477	135	433	487	574	276	352	393	384	295	247	327	155	431	300	183	262	262
ENSMUSG00000007038	Neu1	neuraminidase 1 [Source:MGI Symbol;Acc:MGI:97305]	352	405	405	406	390	132	389	452	336	334	338	456	725	219	592	850	917	484	532	561	641	494	392	560	300	724	529	287	447	508
ENSMUSG00000007039	Ddah2	dimethylarginine dimethylaminohydrolase 2 [Source:MGI Symbol;Acc:MGI:1859016]	69	93	83	98	91	40	87	112	67	69	68	79	133	25	95	128	130	79	102	121	74	66	55	86	39	78	58	34	47	55
ENSMUSG00000007041	Clic1	chloride intracellular channel 1 [Source:MGI Symbol;Acc:MGI:2148924]	53	74	71	66	86	22	67	103	50	83	64	90	112	37	93	160	175	71	98	107	118	74	65	89	44	111	68	38	62	73
ENSMUSG00000007044	NA	NA	0	0	0	0	0	0	0	0	0	0	0	0	0	0	0	0	0	0	0	0	0	0	0	0	0	0	0	0	0	0
ENSMUSG00000007050	Lsm2	LSM2 homolog, U6 small nuclear RNA associated (S. cerevisiae) [Source:MGI Symbol;Acc:MGI:90676]	55	46	65	65	55	20	74	84	56	48	32	72	114	33	64	110	114	88	70	85	82	66	56	67	37	110	64	52	61	58
ENSMUSG00000007080	Pole	polymerase (DNA directed), epsilon [Source:MGI Symbol;Acc:MGI:1196391]	20	26	18	35	16	2	18	30	34	23	16	27	45	15	17	44	54	24	35	28	41	16	29	28	7	34	21	18	24	20
ENSMUSG00000007097	Atp1a2	ATPase, Na+/K+ transporting, alpha 2 polypeptide [Source:MGI Symbol;Acc:MGI:88106]	7440	9737	8523	10948	9379	3497	10203	11134	9258	9018	8525	10672	16454	4850	12467	18272	19062	10189	11347	11916	14701	10432	8579	11763	6921	16887	12359	7534	9393	10077
ENSMUSG00000007107	Atp1a4	ATPase, Na+/K+ transporting, alpha 4 polypeptide [Source:MGI Symbol;Acc:MGI:1351335]	8	13	8	14	11	3	10	10	12	8	11	12	15	9	29	23	38	9	15	9	18	9	7	14	6	23	17	8	11	9
ENSMUSG00000007122	Casq1	calsequestrin 1 [Source:MGI Symbol;Acc:MGI:1309468]	2	7	3	11	2	2	5	5	3	7	3	3	3	0	5	23	12	4	6	3	15	8	3	11	1	11	7	7	5	7
ENSMUSG00000007207	Stx1a	syntaxin 1A (brain) [Source:MGI Symbol;Acc:MGI:109355]	484	647	592	698	582	196	657	832	627	597	445	555	957	291	860	950	1145	752	684	787	802	692	673	678	396	889	733	448	590	639
ENSMUSG00000007209	Ceacam9	carcinoembryonic antigen-related cell adhesion molecule 9 [Source:MGI Symbol;Acc:MGI:1347247]	0	0	0	0	0	0	1	0	0	0	0	0	0	0	0	0	2	0	0	0	0	0	0	0	0	0	0	0	0	1
ENSMUSG00000007216	Zfp775	zinc finger protein 775 [Source:MGI Symbol;Acc:MGI:2683557]	46	57	78	71	47	20	63	69	56	57	54	63	107	25	106	131	159	70	72	89	78	62	62	94	29	115	87	50	56	52
ENSMUSG00000007279	Scube2	signal peptide, CUB domain, EGF-like 2 [Source:MGI Symbol;Acc:MGI:1928765]	7	4	1	1	1	0	0	3	9	5	3	1	8	4	8	9	9	0	5	5	9	5	3	1	0	4	9	2	8	5
ENSMUSG00000007338	Mrpl49	mitochondrial ribosomal protein L49 [Source:MGI Symbol;Acc:MGI:108180]	255	279	274	310	284	88	309	333	262	275	227	336	567	130	434	592	644	336	370	448	392	328	313	356	225	449	348	225	315	338
ENSMUSG00000007379	Dennd2c	DENN/MADD domain containing 2C [Source:MGI Symbol;Acc:MGI:3036254]	5	9	9	11	10	6	5	13	16	11	14	8	13	4	9	22	14	11	23	17	12	16	11	13	2	27	17	3	17	18
ENSMUSG00000007411	Mark3	MAP/microtubule affinity regulating kinase 3 [Source:MGI Symbol;Acc:MGI:1341865]	535	590	504	640	634	242	612	711	539	543	430	593	890	280	736	1090	1124	654	719	805	793	578	477	641	302	938	669	421	542	623
ENSMUSG00000007415	Gatad1	GATA zinc finger domain containing 1 [Source:MGI Symbol;Acc:MGI:1914460]	596	690	530	601	603	237	687	773	596	563	497	602	1063	321	799	1252	1157	714	736	894	909	658	616	842	414	946	816	470	545	731
ENSMUSG00000007440	Pcdha11	protocadherin alpha 11 [Source:MGI Symbol;Acc:MGI:1298372]	1829	2020	1717	2041	2013	719	2204	2531	1862	1722	1577	2095	3453	963	2354	3623	3423	2256	2381	2607	2925	2118	1767	2194	1237	2789	2444	1493	1793	2172
ENSMUSG00000007457	2310003L06Rik	RIKEN cDNA 2310003L06 gene [Source:MGI Symbol;Acc:MGI:1921498]	0	0	0	0	0	0	0	0	0	0	0	0	0	0	0	0	0	0	0	0	0	0	0	0	1	0	0	0	0	0
ENSMUSG00000007458	M6pr	mannose-6-phosphate receptor, cation dependent [Source:MGI Symbol;Acc:MGI:96904]	699	859	801	830	875	300	868	1088	824	770	823	1006	1693	441	1273	1838	1747	1114	1135	1330	1416	1047	864	1192	619	1660	1218	724	910	1150
ENSMUSG00000007476	Lrrc8a	leucine rich repeat containing 8A [Source:MGI Symbol;Acc:MGI:2652847]	465	583	514	618	578	202	612	640	608	562	510	624	1000	324	704	1149	1189	686	659	732	801	601	406	686	353	1005	770	490	499	624
ENSMUSG00000007480	Mc5r	melanocortin 5 receptor [Source:MGI Symbol;Acc:MGI:99420]	3	8	5	0	7	0	1	1	1	3	4	2	8	2	4	4	4	2	0	2	4	1	0	5	0	3	2	3	3	0
ENSMUSG00000007564	Ppp2r1a	protein phosphatase 2, regulatory subunit A, alpha [Source:MGI Symbol;Acc:MGI:1926334]	2802	3514	3348	3758	3385	1243	3546	4326	3375	3234	2837	3718	6020	1661	5217	6170	6941	3890	4078	4801	4585	3551	3084	3986	2132	5747	4166	2584	3609	3686
ENSMUSG00000007570	Fance	Fanconi anemia, complementation group E [Source:MGI Symbol;Acc:MGI:1920025]	69	83	100	102	92	32	84	111	85	93	92	145	174	44	162	213	214	97	125	140	180	120	83	130	57	166	140	99	111	119
ENSMUSG00000007589	Tinf2	Terf1 (TRF1)-interacting nuclear factor 2 [Source:MGI Symbol;Acc:MGI:107246]	46	58	52	63	51	9	57	76	47	35	39	59	107	33	81	104	129	52	75	69	80	62	51	70	41	85	78	47	60	50
ENSMUSG00000007591	Tssk4	testis-specific serine kinase 4 [Source:MGI Symbol;Acc:MGI:1918349]	2	4	3	0	3	1	0	4	3	2	0	2	1	4	6	10	8	0	0	4	3	2	4	3	3	3	5	4	1	3
ENSMUSG00000007594	Hapln4	hyaluronan and proteoglycan link protein 4 [Source:MGI Symbol;Acc:MGI:2679531]	653	777	746	792	742	307	802	892	705	683	763	922	1624	433	1303	1855	1816	1023	1074	1229	1565	1154	776	1089	681	1633	1370	832	971	1075
ENSMUSG00000007603	Dus3l	dihydrouridine synthase 3-like (S. cerevisiae) [Source:MGI Symbol;Acc:MGI:2147092]	255	267	302	287	269	94	284	353	250	247	257	322	515	161	420	631	631	346	351	385	433	293	283	347	164	556	350	215	298	301
ENSMUSG00000007610	Gtpbp3	GTP binding protein 3 [Source:MGI Symbol;Acc:MGI:1917609]	130	140	175	164	142	55	135	206	123	149	127	180	305	85	247	351	327	174	226	246	275	188	147	238	106	293	202	130	159	171
ENSMUSG00000007613	Tgfbr1	transforming growth factor, beta receptor I [Source:MGI Symbol;Acc:MGI:98728]	439	452	444	441	525	153	494	595	345	351	367	492	781	245	402	863	669	489	584	610	739	481	367	538	268	639	503	347	388	484
ENSMUSG00000007617	Homer1	homer homolog 1 (Drosophila) [Source:MGI Symbol;Acc:MGI:1347345]	2201	2044	1585	1809	1975	636	2062	2453	1396	1184	1257	1777	2763	1141	1585	3823	2903	2202	2599	2874	2548	1891	1864	2201	1186	3293	2596	1616	1826	2738
ENSMUSG00000007646	Rad51c	RAD51 homolog C [Source:MGI Symbol;Acc:MGI:2150020]	28	30	29	39	36	9	28	42	29	35	25	30	73	28	51	73	66	37	51	51	50	52	50	36	21	84	53	39	35	38
ENSMUSG00000007653	Gabrb2	gamma-aminobutyric acid (GABA) A receptor, subunit beta 2 [Source:MGI Symbol;Acc:MGI:95620]	1142	1170	924	1201	1215	448	1448	1665	1213	979	994	1367	2295	719	1331	2356	2114	1394	1487	1145	2073	1386	840	1314	796	1730	1637	1006	1226	1397
ENSMUSG00000007655	Cav1	caveolin 1, caveolae protein [Source:MGI Symbol;Acc:MGI:102709]	160	178	151	158	178	62	179	231	183	152	140	198	294	108	225	341	276	183	215	225	242	183	151	207	117	204	157	98	131	182
ENSMUSG00000007656	Arpp19	cAMP-regulated phosphoprotein 19 [Source:MGI Symbol;Acc:MGI:1891691]	1055	1125	953	1298	1195	415	1254	1518	1073	1037	859	1175	1818	592	1220	2052	1778	1459	1475	1607	1708	1342	1274	1340	804	1785	1544	863	1060	1559
ENSMUSG00000007659	Bcl2l1	BCL2-like 1 [Source:MGI Symbol;Acc:MGI:88139]	637	967	891	841	907	327	859	1154	796	754	771	892	1501	449	1254	1753	1812	1158	1037	1274	1196	960	797	1095	530	1499	1175	669	796	933
ENSMUSG00000007670	Khsrp	KH-type splicing regulatory protein [Source:MGI Symbol;Acc:MGI:1336214]	654	836	791	824	765	280	774	884	782	745	645	867	1373	462	1086	1659	1898	912	1014	1114	1207	819	802	935	489	1550	959	731	787	931
ENSMUSG00000007682	Dio2	deiodinase, iodothyronine, type II [Source:MGI Symbol;Acc:MGI:1338833]	810	867	729	918	925	300	868	1014	665	637	587	803	1457	462	854	1753	1498	991	977	1125	1129	760	703	942	476	1267	1260	739	1004	1083
ENSMUSG00000007721	Ccdc124	coiled-coil domain containing 124 [Source:MGI Symbol;Acc:MGI:1916403]	270	420	419	503	418	136	390	522	364	328	353	495	817	217	681	857	988	543	557	655	569	461	442	569	272	796	518	362	431	468
ENSMUSG00000007739	Cct4	chaperonin containing Tcp1, subunit 4 (delta) [Source:MGI Symbol;Acc:MGI:104689]	708	725	721	731	801	274	825	1042	730	683	640	874	1311	415	943	1489	1373	936	1020	1216	1238	871	777	964	495	1486	1093	631	823	1022
ENSMUSG00000007777	0610009B22Rik	RIKEN cDNA 0610009B22 gene [Source:MGI Symbol;Acc:MGI:1913300]	119	148	146	162	161	51	157	144	140	144	96	136	190	64	226	272	259	170	189	201	203	156	149	182	103	229	229	93	105	149
ENSMUSG00000007783	Cpt1c	carnitine palmitoyltransferase 1c [Source:MGI Symbol;Acc:MGI:2446526]	459	541	542	587	527	190	556	659	517	514	455	649	1076	284	881	1116	1269	669	733	726	862	679	533	727	372	1143	669	480	611	582
ENSMUSG00000007805	Twist2	twist basic helix-loop-helix transcription factor 2 [Source:MGI Symbol;Acc:MGI:104685]	9	15	8	8	15	4	3	7	2	9	10	10	21	1	13	17	21	10	15	11	15	13	9	15	3	14	13	6	3	14
ENSMUSG00000007812	Zfp655	zinc finger protein 655 [Source:MGI Symbol;Acc:MGI:1919861]	358	365	307	397	384	128	435	500	364	299	344	438	744	202	438	681	618	467	478	553	643	438	368	484	284	580	521	293	370	448
ENSMUSG00000007815	Rhoa	ras homolog gene family, member A [Source:MGI Symbol;Acc:MGI:1096342]	1246	1470	1284	1364	1571	535	1551	1840	1460	1377	1118	1569	2298	732	1697	2816	2444	1643	1877	2064	2137	1452	1263	1709	925	2241	1716	1038	1196	1594
ENSMUSG00000007817	Zmiz1	zinc finger, MIZ-type containing 1 [Source:MGI Symbol;Acc:MGI:3040693]	1075	1284	1147	1254	1273	420	1324	1472	1237	1089	981	1346	2253	687	1617	2463	2915	1423	1500	1506	1768	1186	1135	1502	749	1954	1473	993	1124	1278
ENSMUSG00000007827	Ankrd26	ankyrin repeat domain 26 [Source:MGI Symbol;Acc:MGI:1917887]	152	159	120	193	161	36	167	170	162	121	139	166	308	88	205	390	346	208	242	244	248	204	174	222	103	323	231	172	184	242
ENSMUSG00000007833	Aldh16a1	aldehyde dehydrogenase 16 family, member A1 [Source:MGI Symbol;Acc:MGI:1916998]	27	45	45	37	35	14	40	43	35	33	44	49	88	24	48	81	94	52	55	49	66	48	26	46	27	84	57	26	37	48
ENSMUSG00000007836	Hnrnpa0	heterogeneous nuclear ribonucleoprotein A0 [Source:MGI Symbol;Acc:MGI:1924384]	1201	1483	1378	1426	1665	577	1561	1961	1456	1280	1117	1630	2644	750	1779	2727	2432	1721	1843	2282	2433	1596	1538	1939	939	2215	1738	1007	1222	1603
ENSMUSG00000007837	Prrg2	proline-rich Gla (G-carboxyglutamic acid) polypeptide 2 [Source:MGI Symbol;Acc:MGI:1929596]	40	47	38	47	48	17	47	57	40	52	42	53	87	32	58	106	88	59	57	68	88	50	39	49	29	98	64	34	45	45
ENSMUSG00000007850	Hnrnph1	heterogeneous nuclear ribonucleoprotein H1 [Source:MGI Symbol;Acc:MGI:1891925]	2698	2732	2337	2529	2737	956	2818	3077	2661	2132	2403	3174	4577	1556	2833	6185	4749	3158	3681	3768	4880	3156	2927	3395	1755	5700	3457	2403	2689	3356
ENSMUSG00000007867	Ift43	intraflagellar transport 43 [Source:MGI Symbol;Acc:MGI:1923661]	10	24	21	29	34	6	18	27	24	19	18	25	43	12	26	76	58	43	28	37	36	32	24	25	13	57	35	18	27	36
ENSMUSG00000007872	Id3	inhibitor of DNA binding 3 [Source:MGI Symbol;Acc:MGI:96398]	236	280	295	246	285	106	305	398	288	265	234	334	464	150	368	559	487	311	345	454	343	227	267	328	191	431	273	184	188	324
ENSMUSG00000007877	Tcap	titin-cap [Source:MGI Symbol;Acc:MGI:1330233]	2	2	4	8	4	0	2	3	4	7	4	7	10	4	11	8	12	4	10	6	5	0	3	4	0	1	8	3	4	9
ENSMUSG00000007880	Arid1a	AT rich interactive domain 1A (SWI-like) [Source:MGI Symbol;Acc:MGI:1935147]	1045	1222	1223	1307	1249	396	1251	1494	1209	1095	1101	1419	2382	744	1652	2610	3046	1521	1676	1658	2018	1421	1101	1679	854	2214	1585	1053	1336	1479
ENSMUSG00000007888	Crlf1	cytokine receptor-like factor 1 [Source:MGI Symbol;Acc:MGI:1340030]	100	108	146	102	103	48	127	124	106	116	117	133	199	65	238	284	320	150	120	196	199	119	100	150	62	271	133	100	116	121
ENSMUSG00000007891	Ctsd	cathepsin D [Source:MGI Symbol;Acc:MGI:88562]	2072	2310	2387	2553	2441	785	2308	3240	2452	2558	2466	3246	4498	1334	3308	5794	5904	3238	3369	3445	3725	2685	2240	3038	1604	5541	3090	2058	1966	2878
ENSMUSG00000007892	Rplp1	ribosomal protein, large, P1 [Source:MGI Symbol;Acc:MGI:1927099]	1772	2271	2376	2261	2486	853	2204	2750	2017	2187	2154	2832	4805	1214	3733	4765	4377	3017	2984	3655	3898	3069	2870	3614	1794	4033	3317	2047	2326	2991
ENSMUSG00000007907	Cabs1	calcium binding protein, spermatid specific 1 [Source:MGI Symbol;Acc:MGI:1918227]	0	0	0	0	0	0	0	0	0	0	0	0	0	0	0	0	0	0	0	0	0	0	0	0	0	0	0	0	0	0
ENSMUSG00000007908	Hmgcll1	3-hydroxymethyl-3-methylglutaryl-Coenzyme A lyase-like 1 [Source:MGI Symbol;Acc:MGI:2446108]	175	182	130	190	191	73	184	244	195	157	150	199	350	108	247	381	295	205	242	247	336	198	237	253	105	281	222	148	196	224
ENSMUSG00000007944	Ttc9b	tetratricopeptide repeat domain 9B [Source:MGI Symbol;Acc:MGI:1920282]	247	373	324	342	298	109	363	493	310	327	216	316	484	130	514	515	657	365	406	450	354	338	300	333	209	425	390	233	308	385
ENSMUSG00000007946	Phox2a	paired-like homeobox 2a [Source:MGI Symbol;Acc:MGI:106633]	34	37	23	24	40	10	39	51	30	36	19	27	62	11	40	53	62	34	38	32	47	20	25	22	17	52	24	26	21	41
ENSMUSG00000007950	Abhd8	abhydrolase domain containing 8 [Source:MGI Symbol;Acc:MGI:1918946]	1110	1336	1229	1399	1254	460	1383	1696	1204	1138	1194	1462	2492	631	2123	2648	3137	1675	1722	2004	1849	1655	1404	1733	859	2511	1919	1197	1381	1489
ENSMUSG00000007987	Ift22	intraflagellar transport 22 [Source:MGI Symbol;Acc:MGI:1914536]	133	221	206	257	215	70	225	255	211	192	162	233	361	106	303	424	493	257	234	299	271	226	180	225	129	316	232	148	189	208
ENSMUSG00000007989	Fzd3	frizzled homolog 3 (Drosophila) [Source:MGI Symbol;Acc:MGI:108476]	172	241	156	204	197	86	304	328	242	153	197	272	428	126	254	371	454	198	273	167	243	222	78	208	161	253	321	174	182	207
ENSMUSG00000008028	1700008O03Rik	RIKEN cDNA 1700008O03 gene [Source:MGI Symbol;Acc:MGI:1916599]	40	56	43	66	54	16	55	56	46	55	47	57	76	23	60	113	85	55	69	59	85	57	53	77	45	69	67	54	68	62
ENSMUSG00000008035	Mid1ip1	Mid1 interacting protein 1 (gastrulation specific G12-like (zebrafish)) [Source:MGI Symbol;Acc:MGI:1915291]	426	621	589	744	664	209	654	833	581	567	559	732	1370	366	1022	1274	1410	839	913	1010	1097	765	681	978	487	1169	840	519	716	822
ENSMUSG00000008036	Ap2s1	adaptor-related protein complex 2, sigma 1 subunit [Source:MGI Symbol;Acc:MGI:2141861]	471	580	589	613	597	212	584	809	545	558	433	567	988	265	919	913	1294	679	676	743	773	576	593	608	363	922	656	406	491	570
ENSMUSG00000008090	Fgfrl1	fibroblast growth factor receptor-like 1 [Source:MGI Symbol;Acc:MGI:2150920]	100	139	114	117	119	34	160	189	107	112	125	147	280	87	209	243	347	144	212	205	223	150	130	169	80	203	130	102	96	166
ENSMUSG00000008129	4930432K21Rik	RIKEN cDNA 4930432K21 gene [Source:MGI Symbol;Acc:MGI:1921916]	8	10	7	14	11	2	14	14	5	9	4	10	11	1	19	20	21	15	14	30	21	10	12	13	6	33	14	8	10	16
ENSMUSG00000008136	Fhl2	four and a half LIM domains 2 [Source:MGI Symbol;Acc:MGI:1338762]	132	182	204	204	191	79	185	253	228	190	186	226	323	96	320	305	317	222	248	265	358	235	187	195	130	291	220	114	203	235
ENSMUSG00000008140	Emc10	ER membrane protein complex subunit 10 [Source:MGI Symbol;Acc:MGI:1916933]	1075	1328	1324	1416	1260	476	1286	1627	1235	1253	1183	1531	2492	675	2225	2478	2852	1604	1726	1991	1805	1589	1356	1788	890	2362	1816	1119	1357	1458
ENSMUSG00000008153	Clstn3	calsyntenin 3 [Source:MGI Symbol;Acc:MGI:2178323]	1853	2456	2194	2390	2198	836	2615	2868	2194	2123	1986	2565	4099	1185	3150	4209	5126	2572	2792	2932	3122	2422	1959	2808	1460	4085	2971	1835	2377	2462
ENSMUSG00000008167	Fbxw9	F-box and WD-40 domain protein 9 [Source:MGI Symbol;Acc:MGI:1915878]	87	114	99	95	98	36	96	135	102	97	82	124	184	49	146	199	194	115	104	140	151	112	93	109	64	158	110	68	80	88
ENSMUSG00000008193	Spib	Spi-B transcription factor (Spi-1/PU.1 related) [Source:MGI Symbol;Acc:MGI:892986]	1	0	0	1	2	0	0	0	0	0	0	0	3	0	1	1	0	0	0	0	1	0	0	0	1	0	1	0	0	0
ENSMUSG00000008200	Fnbp4	formin binding protein 4 [Source:MGI Symbol;Acc:MGI:1860513]	429	431	425	441	432	161	452	488	466	467	441	550	731	256	607	910	791	537	596	544	840	500	380	561	309	730	487	360	418	500
ENSMUSG00000008206	Cers4	ceramide synthase 4 [Source:MGI Symbol;Acc:MGI:1914510]	467	531	562	616	529	195	566	577	531	529	532	698	1034	339	612	1302	1201	748	773	807	1018	668	554	728	317	1208	743	583	494	707
ENSMUSG00000008226	Scrn3	secernin 3 [Source:MGI Symbol;Acc:MGI:1921866]	322	385	319	400	378	142	400	453	391	378	320	433	679	189	445	781	693	396	514	517	708	433	424	465	286	674	565	311	380	513
ENSMUSG00000008301	Phax	phosphorylated adaptor for RNA export [Source:MGI Symbol;Acc:MGI:1891839]	298	345	345	402	395	138	370	423	347	353	339	443	672	179	503	746	795	414	471	564	552	414	434	437	216	642	483	288	353	397
ENSMUSG00000008305	Tle1	transducin-like enhancer of split 1, homolog of Drosophila E(spl) [Source:MGI Symbol;Acc:MGI:104636]	345	418	393	456	477	153	458	472	409	367	363	480	797	248	689	965	956	562	668	669	673	532	396	555	289	1000	582	373	526	611
ENSMUSG00000008307	1700109H08Rik	RIKEN cDNA 1700109H08 gene [Source:MGI Symbol;Acc:MGI:1924286]	12	11	11	17	8	3	14	19	19	16	23	18	16	13	21	34	27	15	14	17	25	15	14	18	3	28	9	10	17	21
ENSMUSG00000008318	Relt	RELT tumor necrosis factor receptor [Source:MGI Symbol;Acc:MGI:2443373]	71	77	45	66	57	21	57	91	58	68	48	73	103	30	98	148	145	57	72	82	121	71	57	102	49	112	98	55	82	86
ENSMUSG00000008333	Snrpb2	U2 small nuclear ribonucleoprotein B [Source:MGI Symbol;Acc:MGI:104805]	193	228	218	279	268	86	226	328	248	248	198	294	426	109	274	485	439	305	337	408	387	310	293	356	151	385	303	198	242	320
ENSMUSG00000008348	Ubc	ubiquitin C [Source:MGI Symbol;Acc:MGI:98889]	5746	6321	5440	6236	5926	2040	6349	7455	5792	5912	5021	6371	10713	3121	8147	10890	12454	6421	7124	8145	8880	6518	5450	7326	3791	10810	7943	4426	6147	6582
ENSMUSG00000008373	Prpf31	PRP31 pre-mRNA processing factor 31 homolog (yeast) [Source:MGI Symbol;Acc:MGI:1916238]	275	275	240	322	305	98	292	330	275	270	209	354	521	148	388	574	568	362	356	379	437	318	245	359	183	465	365	236	321	313
ENSMUSG00000008384	Sertad1	SERTA domain containing 1 [Source:MGI Symbol;Acc:MGI:1913438]	39	44	32	53	42	9	48	50	35	29	59	50	77	23	82	85	95	45	64	57	80	59	36	60	46	69	49	33	44	47
ENSMUSG00000008393	Carhsp1	calcium regulated heat stable protein 1 [Source:MGI Symbol;Acc:MGI:1196368]	514	610	572	615	594	223	662	761	568	522	389	561	971	336	690	1105	965	729	620	782	782	575	451	664	352	880	732	404	506	612
ENSMUSG00000008398	Elk3	ELK3, member of ETS oncogene family [Source:MGI Symbol;Acc:MGI:101762]	112	89	115	95	112	30	105	135	105	84	82	125	177	60	119	192	193	130	121	140	158	99	98	126	54	166	118	93	80	111
ENSMUSG00000008429	Herpud2	HERPUD family member 2 [Source:MGI Symbol;Acc:MGI:1915393]	344	408	377	425	431	145	405	522	438	379	322	422	642	227	534	752	755	448	525	613	564	486	416	500	272	693	475	293	368	459
ENSMUSG00000008435	Rdh13	retinol dehydrogenase 13 (all-trans and 9-cis) [Source:MGI Symbol;Acc:MGI:1918732]	177	207	188	252	214	54	197	265	202	172	161	221	392	126	234	418	391	266	303	312	334	211	196	304	136	369	286	172	226	266
ENSMUSG00000008438	Adam21	a disintegrin and metallopeptidase domain 21 [Source:MGI Symbol;Acc:MGI:1861229]	10	11	12	11	8	7	7	16	10	11	5	14	16	1	12	25	17	7	21	15	10	12	5	13	2	14	4	9	10	6
ENSMUSG00000008450	Nutf2	nuclear transport factor 2 [Source:MGI Symbol;Acc:MGI:1915301]	242	334	301	346	339	107	345	411	307	325	290	339	581	172	435	631	597	384	412	498	517	344	347	386	217	533	414	264	302	384
ENSMUSG00000008461	Fut1	fucosyltransferase 1 [Source:MGI Symbol;Acc:MGI:109375]	0	1	0	1	1	0	0	1	0	0	1	0	1	0	1	2	0	0	2	2	2	1	1	3	0	0	2	2	0	0
ENSMUSG00000008475	Arpc5	actin related protein 2/3 complex, subunit 5 [Source:MGI Symbol;Acc:MGI:1915021]	1440	1703	1590	1625	1754	595	1653	1972	1631	1485	1295	1638	2579	792	1819	3034	2422	1781	1944	2232	2260	1548	1457	1819	878	2649	1933	1157	1521	1679
ENSMUSG00000008482	Rnf151	ring finger protein 151 [Source:MGI Symbol;Acc:MGI:1914754]	0	0	0	0	0	0	0	0	0	0	0	0	0	0	0	0	0	0	0	0	0	0	1	0	0	0	0	0	0	0
ENSMUSG00000008489	Elavl2	ELAV (embryonic lethal, abnormal vision, Drosophila)-like 2 (Hu antigen B) [Source:MGI Symbol;Acc:MGI:1100887]	1072	1064	882	1015	1125	427	1204	1346	1026	903	864	1125	1766	555	927	1988	1483	1232	1359	1554	1658	1161	1081	1277	766	1526	1477	892	984	1345
ENSMUSG00000008496	Pou2f2	POU domain, class 2, transcription factor 2 [Source:MGI Symbol;Acc:MGI:101897]	42	36	35	27	43	11	43	50	45	46	37	62	84	29	62	100	118	62	64	86	75	47	44	52	19	93	50	38	25	59
ENSMUSG00000008540	Mgst1	microsomal glutathione S-transferase 1 [Source:MGI Symbol;Acc:MGI:1913850]	50	75	52	92	65	14	52	82	79	102	57	85	127	35	80	175	120	82	87	90	90	73	61	97	53	136	100	41	49	77
ENSMUSG00000008575	Nfib	nuclear factor I/B [Source:MGI Symbol;Acc:MGI:103188]	2915	3035	2954	2905	3067	1137	3417	3577	3089	2703	2264	3235	5145	1667	3182	5874	5365	3283	3569	4392	4798	3002	2935	3635	1763	4979	3635	2429	2539	3272
ENSMUSG00000008590	Htr3b	5-hydroxytryptamine (serotonin) receptor 3B [Source:MGI Symbol;Acc:MGI:1861899]	0	0	0	0	0	0	0	0	0	0	0	0	0	0	1	0	0	1	0	0	0	0	0	0	0	0	0	0	0	0
ENSMUSG00000008601	Rab25	RAB25, member RAS oncogene family [Source:MGI Symbol;Acc:MGI:1858203]	1	0	0	0	0	0	1	0	0	0	0	0	0	0	0	0	0	0	0	0	1	0	0	0	0	0	0	0	0	0
ENSMUSG00000008604	Ubqln4	ubiquilin 4 [Source:MGI Symbol;Acc:MGI:2150152]	716	921	921	971	874	327	922	1109	753	817	814	988	1597	543	1390	1721	2039	1184	1158	1375	1411	1159	930	1157	540	1699	1240	837	988	1116
ENSMUSG00000008658	Rbfox1	RNA binding protein, fox-1 homolog (C. elegans) 1 [Source:MGI Symbol;Acc:MGI:1926224]	3886	4409	4277	4592	4487	1709	4616	5008	4154	3835	3592	4925	7712	2452	5861	9189	8312	5286	5585	6576	7555	5251	4951	5516	2782	8734	5711	3589	4717	5549
ENSMUSG00000008668	Rps18	ribosomal protein S18 [Source:MGI Symbol;Acc:MGI:98146]	844	1172	1149	1193	1251	394	1107	1494	1072	1105	924	1241	2099	603	1751	2238	2468	1447	1390	1740	1712	1255	1247	1606	822	1742	1469	847	1109	1346
ENSMUSG00000008682	Rpl10	ribosomal protein L10 [Source:MGI Symbol;Acc:MGI:105943]	1560	1837	1719	1769	1993	680	1833	2150	1668	1744	1526	1986	3187	906	2469	3514	3189	2100	2295	2581	2859	2117	1963	2421	1311	3127	2417	1452	1779	2197
ENSMUSG00000008683	Rps15a	ribosomal protein S15A [Source:MGI Symbol;Acc:MGI:2389091]	1108	1197	1124	1205	1399	457	1309	1610	1159	1079	1019	1396	2171	663	1302	2442	1849	1528	1568	1625	2129	1458	1307	1559	842	1931	1598	948	1223	1476
ENSMUSG00000008690	Ncaph2	non-SMC condensin II complex, subunit H2 [Source:MGI Symbol;Acc:MGI:1289164]	558	720	669	791	727	263	745	878	702	641	593	789	1332	374	1051	1401	1626	838	943	1059	1099	820	687	941	485	1331	1005	576	783	842
ENSMUSG00000008730	Hipk1	homeodomain interacting protein kinase 1 [Source:MGI Symbol;Acc:MGI:1314873]	1543	1702	1451	1530	1700	580	1779	2142	1584	1393	1384	2037	3161	1001	1848	3805	3238	2032	2283	2257	2842	1887	1532	2255	1159	2895	2313	1533	1659	2172
ENSMUSG00000008734	Gprc5b	G protein-coupled receptor, family C, group 5, member B [Source:MGI Symbol;Acc:MGI:1927596]	1518	1971	1772	2159	2018	713	2004	2382	1911	1851	1702	2303	3596	1186	2923	4358	4094	2519	2583	2757	3259	2288	2008	2818	1328	3784	2601	1742	2093	2389
ENSMUSG00000008763	Man1a2	mannosidase, alpha, class 1A, member 2 [Source:MGI Symbol;Acc:MGI:104676]	1402	1507	1322	1376	1463	513	1711	1847	1416	1219	1123	1614	2575	834	1587	2931	2523	1623	1894	1804	2173	1487	1191	1777	909	2125	1802	1189	1375	1674
ENSMUSG00000008789	Ceacam5	carcinoembryonic antigen-related cell adhesion molecule 5 [Source:MGI Symbol;Acc:MGI:1920500]	0	0	0	0	0	0	0	0	0	0	0	0	0	0	0	0	0	0	0	0	0	0	0	0	0	0	0	0	0	0
ENSMUSG00000008813	Tppp2	tubulin polymerization-promoting protein family member 2 [Source:MGI Symbol;Acc:MGI:2684923]	0	0	0	0	0	0	0	0	0	0	0	0	0	0	0	0	0	0	0	0	0	0	0	0	0	0	0	0	0	0
ENSMUSG00000008822	Acyp1	acylphosphatase 1, erythrocyte (common) type [Source:MGI Symbol;Acc:MGI:1913454]	89	96	117	166	112	29	127	139	106	120	108	140	172	57	179	212	223	157	146	186	150	120	131	139	57	157	164	81	125	128
ENSMUSG00000008843	Cldn13	claudin 13 [Source:MGI Symbol;Acc:MGI:1913102]	0	0	0	0	0	0	0	0	0	0	0	0	0	0	0	0	0	0	0	0	0	0	0	0	0	0	0	0	0	0
ENSMUSG00000008845	Cd163	CD163 antigen [Source:MGI Symbol;Acc:MGI:2135946]	13	18	12	5	14	2	17	11	14	15	11	11	16	5	8	23	15	20	12	12	12	11	5	21	5	21	16	4	7	19
ENSMUSG00000008855	Hdac5	histone deacetylase 5 [Source:MGI Symbol;Acc:MGI:1333784]	857	1076	1076	1123	1057	299	971	1369	945	906	1007	1304	2044	583	1661	2013	2424	1214	1345	1497	1624	1270	1036	1387	665	2112	1303	892	1134	1284
ENSMUSG00000008859	Rala	v-ral simian leukemia viral oncogene homolog A (ras related) [Source:MGI Symbol;Acc:MGI:1927243]	747	895	754	814	920	331	936	1102	839	721	611	862	1432	412	914	1643	1347	945	1066	1204	1239	890	807	973	494	1286	1057	630	768	1003
ENSMUSG00000008874	Clec3a	C-type lectin domain family 3, member a [Source:MGI Symbol;Acc:MGI:2685642]	0	0	0	0	0	0	0	0	0	0	0	0	0	0	0	0	0	0	0	0	0	0	0	1	0	0	1	0	0	0
ENSMUSG00000008892	Vdac3	voltage-dependent anion channel 3 [Source:MGI Symbol;Acc:MGI:106922]	834	995	914	1128	1030	384	1052	1298	982	915	829	1164	1785	495	1405	1917	1891	1231	1289	1527	1554	1162	1065	1297	635	1597	1295	693	1098	1261
ENSMUSG00000008932	Slc1a7	solute carrier family 1 (glutamate transporter), member 7 [Source:MGI Symbol;Acc:MGI:2444087]	0	0	0	0	0	0	0	0	0	1	0	0	2	0	0	1	0	0	0	0	1	0	0	0	0	0	0	0	0	0
ENSMUSG00000008958	Vps72	vacuolar protein sorting 72 (yeast) [Source:MGI Symbol;Acc:MGI:1202305]	98	144	164	178	188	57	132	177	148	149	150	201	313	73	237	340	384	188	213	218	239	187	160	193	94	302	223	125	157	179
ENSMUSG00000008976	Gabpa	GA repeat binding protein, alpha [Source:MGI Symbol;Acc:MGI:95610]	492	470	403	451	442	143	477	597	453	451	386	485	833	271	470	1065	808	524	619	706	759	537	462	588	301	931	597	460	429	620
ENSMUSG00000008999	Bmp7	bone morphogenetic protein 7 [Source:MGI Symbol;Acc:MGI:103302]	53	65	60	82	88	28	93	118	86	91	111	125	162	49	62	166	194	103	133	94	108	71	70	96	86	195	101	59	47	101
ENSMUSG00000009013	Dynll1	dynein light chain LC8-type 1 [Source:MGI Symbol;Acc:MGI:1861457]	1619	2074	2101	2344	2302	700	1999	2540	1896	1777	1640	2223	3361	973	3013	4006	4270	2315	2485	3061	2886	2214	2149	2491	1332	3638	2624	1666	2173	2533
ENSMUSG00000009030	Pdcl	phosducin-like [Source:MGI Symbol;Acc:MGI:1914716]	343	353	254	320	322	102	374	406	315	276	256	335	519	153	364	663	502	371	413	427	460	319	317	399	181	469	409	273	258	340
ENSMUSG00000009035	Tmem184b	transmembrane protein 184b [Source:MGI Symbol;Acc:MGI:2445179]	381	488	429	492	466	173	472	640	425	413	414	572	958	257	711	970	1013	565	686	713	721	567	470	639	323	823	566	439	470	579
ENSMUSG00000009047	Gm5965	predicted gene 5965 [Source:MGI Symbol;Acc:MGI:3645197]	0	0	0	0	0	0	0	0	0	0	0	0	0	0	0	0	0	0	0	0	0	0	0	0	0	0	0	0	0	0
ENSMUSG00000009070	Rsph14	radial spoke head homolog 14 (Chlamydomonas) [Source:MGI Symbol;Acc:MGI:1918486]	0	1	1	0	2	0	4	2	1	0	1	5	6	0	2	12	9	4	3	4	6	0	0	4	3	3	1	2	0	0
ENSMUSG00000009073	Nf2	neurofibromatosis 2 [Source:MGI Symbol;Acc:MGI:97307]	930	1189	1085	1126	1073	423	1104	1337	1098	989	891	1200	1913	525	1464	2205	2399	1266	1279	1387	1544	1181	934	1290	603	1845	1339	867	1018	1204
ENSMUSG00000009075	Cabp7	calcium binding protein 7 [Source:MGI Symbol;Acc:MGI:2183437]	1606	2251	2249	2207	2179	801	2032	2419	1951	1815	1767	2410	3929	1162	3355	4364	4833	2639	2655	3426	3291	2445	2161	2732	1262	4530	3086	1899	2482	2592
ENSMUSG00000009076	Zmat5	zinc finger, matrin type 5 [Source:MGI Symbol;Acc:MGI:1914428]	347	488	492	492	475	160	424	541	436	425	370	518	839	237	702	1006	1015	620	533	761	701	530	466	630	297	996	668	407	526	533
ENSMUSG00000009079	Ewsr1	Ewing sarcoma breakpoint region 1 [Source:MGI Symbol;Acc:MGI:99960]	1432	1552	1573	1683	1683	612	1519	1857	1557	1439	1476	1985	2985	1015	2201	3701	3383	2053	2152	2340	2928	1768	1611	1997	1091	3009	1888	1436	1681	1877
ENSMUSG00000009090	Ap1b1	adaptor protein complex AP-1, beta 1 subunit [Source:MGI Symbol;Acc:MGI:1096368]	916	1055	913	1023	1056	383	1024	1283	972	946	895	1176	1916	533	1485	1911	2204	1237	1328	1356	1607	1168	987	1265	702	1892	1412	876	1034	1196
ENSMUSG00000009092	Derl3	Der1-like domain family, member 3 [Source:MGI Symbol;Acc:MGI:1917627]	3	7	13	9	5	2	4	8	4	4	3	4	5	3	9	14	8	3	8	4	6	5	4	8	3	21	13	10	5	12
ENSMUSG00000009093	Gstt4	glutathione S-transferase, theta 4 [Source:MGI Symbol;Acc:MGI:1923136]	0	0	0	0	0	0	0	0	0	0	0	0	0	0	0	1	0	0	0	0	0	0	0	0	0	1	0	0	0	0
ENSMUSG00000009097	Tbx1	T-box 1 [Source:MGI Symbol;Acc:MGI:98493]	4	8	3	7	4	1	5	10	14	4	3	7	9	1	11	13	15	8	13	11	17	4	2	13	3	15	5	2	2	7
ENSMUSG00000009108	Gnat2	guanine nucleotide binding protein, alpha transducing 2 [Source:MGI Symbol;Acc:MGI:95779]	0	0	0	1	0	0	0	2	4	1	3	0	3	0	2	0	6	0	0	1	2	0	0	0	0	6	0	0	0	0
ENSMUSG00000009112	Bcl2l13	BCL2-like 13 (apoptosis facilitator) [Source:MGI Symbol;Acc:MGI:2136959]	464	525	482	554	556	179	655	780	563	500	455	590	974	297	664	1078	1006	687	724	713	814	577	508	705	339	857	671	423	567	621
ENSMUSG00000009114	2610028H24Rik	RIKEN cDNA 2610028H24 gene [Source:MGI Symbol;Acc:MGI:1924214]	9	9	7	3	9	3	6	10	5	8	5	2	12	0	6	18	10	7	8	15	14	10	2	15	2	13	8	5	7	10
ENSMUSG00000009115	Spatc1l	spermatogenesis and centriole associated 1 like [Source:MGI Symbol;Acc:MGI:1923823]	0	0	0	0	0	0	0	0	0	1	0	0	0	0	1	1	0	1	0	0	2	0	0	3	1	0	0	0	0	0
ENSMUSG00000009145	Dqx1	DEAQ RNA-dependent ATPase [Source:MGI Symbol;Acc:MGI:2136388]	2	3	0	3	0	0	4	0	2	3	1	2	1	0	1	21	11	3	5	4	16	0	0	11	0	14	2	10	0	7
ENSMUSG00000009185	Ccl8	chemokine (C-C motif) ligand 8 [Source:MGI Symbol;Acc:MGI:101878]	0	0	0	0	0	0	0	0	0	0	0	0	1	0	0	0	0	0	0	0	0	0	0	0	0	0	3	0	0	0
ENSMUSG00000009207	Lnp	limb and neural patterns [Source:MGI Symbol;Acc:MGI:1918115]	571	540	427	518	563	204	657	707	555	480	430	637	856	308	530	1092	796	678	731	737	924	581	572	679	403	812	699	460	494	717
ENSMUSG00000009210	2310007L24Rik	RIKEN cDNA 2310007L24 gene [Source:MGI Symbol;Acc:MGI:1922823]	2	1	0	2	0	0	0	2	0	0	0	0	2	0	4	1	2	1	1	0	2	1	0	5	0	1	1	1	0	3
ENSMUSG00000009214	Tmem8c	transmembrane protein 8C [Source:MGI Symbol;Acc:MGI:1913389]	1	2	0	0	2	0	0	1	1	0	0	2	2	1	0	0	3	0	4	0	1	3	4	0	1	1	0	1	0	2
ENSMUSG00000009216	Fam163b	family with sequence similarity 163, member B [Source:MGI Symbol;Acc:MGI:1926106]	1002	1252	1261	1273	1160	473	1226	1553	1215	1160	1193	1553	2475	751	2424	2682	2990	1533	1542	2005	2222	1482	1308	1589	767	2483	1535	1043	1381	1452
ENSMUSG00000009246	Trpm5	transient receptor potential cation channel, subfamily M, member 5 [Source:MGI Symbol;Acc:MGI:1861718]	13	11	9	12	10	3	9	10	12	5	3	13	9	5	7	11	16	7	10	7	10	0	2	3	5	6	4	7	6	1
ENSMUSG00000009248	Ascl2	achaete-scute complex homolog 2 (Drosophila) [Source:MGI Symbol;Acc:MGI:96920]	1	0	2	0	0	0	0	1	0	2	3	0	3	0	1	2	3	0	3	5	2	1	0	2	1	5	1	0	4	2
ENSMUSG00000009281	Rarres2	retinoic acid receptor responder (tazarotene induced) 2 [Source:MGI Symbol;Acc:MGI:1918910]	33	57	66	61	61	17	53	91	61	64	52	79	140	41	107	165	154	84	103	101	112	79	46	97	38	94	100	45	39	62
ENSMUSG00000009291	Pttg1ip	pituitary tumor-transforming 1 interacting protein [Source:MGI Symbol;Acc:MGI:2652132]	509	549	520	592	544	182	535	667	499	565	467	645	896	265	724	1200	871	653	669	753	882	585	541	703	367	865	671	428	471	674
ENSMUSG00000009292	Trpm2	transient receptor potential cation channel, subfamily M, member 2 [Source:MGI Symbol;Acc:MGI:1351901]	237	354	254	368	294	99	364	341	257	264	242	359	487	153	357	566	537	367	354	375	502	334	289	462	208	555	379	256	327	359
ENSMUSG00000009293	Ube2g2	ubiquitin-conjugating enzyme E2G 2 [Source:MGI Symbol;Acc:MGI:1343188]	348	458	458	455	464	158	470	550	431	381	308	479	832	250	636	927	1011	513	541	722	529	508	466	543	268	875	632	373	490	525
ENSMUSG00000009350	Mpo	myeloperoxidase [Source:MGI Symbol;Acc:MGI:97137]	0	1	3	0	3	0	2	1	0	0	1	0	6	1	4	0	2	3	0	4	1	0	2	0	0	1	1	0	0	1
ENSMUSG00000009356	Lpo	lactoperoxidase [Source:MGI Symbol;Acc:MGI:1923363]	5	6	1	9	0	0	0	5	0	4	0	0	7	4	1	2	6	3	7	6	4	2	5	4	0	2	0	1	0	3
ENSMUSG00000009376	Met	met proto-oncogene [Source:MGI Symbol;Acc:MGI:96969]	71	75	63	85	68	11	85	75	93	60	58	71	166	33	55	145	92	67	98	79	103	62	49	80	34	69	70	40	53	50
ENSMUSG00000009378	Slc16a12	solute carrier family 16 (monocarboxylic acid transporters), member 12 [Source:MGI Symbol;Acc:MGI:2147716]	47	43	45	45	63	15	53	74	67	53	59	74	97	35	29	156	111	93	83	81	106	45	53	56	44	115	75	33	20	78
ENSMUSG00000009394	Syn2	synapsin II [Source:MGI Symbol;Acc:MGI:103020]	5932	6827	6471	6857	6522	2444	7146	8561	6428	6163	5409	6917	11397	3224	8895	11078	12110	7233	8084	9156	9326	7518	6729	8432	4335	9634	8296	5346	6654	7370
ENSMUSG00000009406	Elk1	ELK1, member of ETS oncogene family [Source:MGI Symbol;Acc:MGI:101833]	635	800	703	672	722	247	736	830	655	581	554	738	1212	393	975	1521	1551	785	938	921	1174	813	674	815	404	1362	966	632	691	765
ENSMUSG00000009418	Nav1	neuron navigator 1 [Source:MGI Symbol;Acc:MGI:2183683]	1886	2027	1922	1893	1850	690	1966	2183	1823	1644	1382	1905	3045	978	2025	3394	3280	1958	2026	2071	2544	1668	1401	1896	949	2215	1735	1281	1567	1660
ENSMUSG00000009470	Tnpo1	transportin 1 [Source:MGI Symbol;Acc:MGI:2681523]	1053	988	852	928	1094	391	1183	1350	1039	873	805	1237	1882	558	876	2309	1522	1194	1446	1373	1799	1092	929	1229	670	1874	1331	871	862	1327
ENSMUSG00000009471	Myod1	myogenic differentiation 1 [Source:MGI Symbol;Acc:MGI:97275]	0	1	3	0	0	1	0	1	0	1	0	0	0	0	1	3	3	0	0	2	0	0	1	0	0	4	3	3	0	1
ENSMUSG00000009487	Otog	otogelin [Source:MGI Symbol;Acc:MGI:1202064]	0	0	0	0	0	0	0	2	0	0	0	0	0	0	1	0	0	0	0	0	0	0	0	0	0	0	0	0	0	0
ENSMUSG00000009535	Rnmt	RNA (guanine-7-) methyltransferase [Source:MGI Symbol;Acc:MGI:1915147]	632	674	642	700	673	235	755	823	659	573	555	710	1271	394	782	1349	1182	788	887	926	1033	751	645	847	472	1125	897	530	680	788
ENSMUSG00000009545	Kcnq1	potassium voltage-gated channel, subfamily Q, member 1 [Source:MGI Symbol;Acc:MGI:108083]	5	2	0	1	3	0	3	2	3	6	2	6	7	0	1	4	12	4	5	5	1	1	2	2	3	4	1	1	1	1
ENSMUSG00000009549	Srp14	signal recognition particle 14 [Source:MGI Symbol;Acc:MGI:107169]	333	447	463	441	529	164	506	590	436	430	379	527	812	229	634	861	956	521	558	685	675	486	522	587	304	719	585	317	413	528
ENSMUSG00000009551	6330409D20Rik	RIKEN cDNA 6330409D20 gene [Source:MGI Symbol;Acc:MGI:1917980]	1	6	10	8	13	5	4	16	8	9	6	5	13	0	8	11	12	7	10	10	10	17	8	9	3	13	11	2	7	12
ENSMUSG00000009555	Cdk9	cyclin-dependent kinase 9 (CDC2-related kinase) [Source:MGI Symbol;Acc:MGI:1328368]	411	531	578	533	563	190	527	675	488	487	471	690	1027	285	857	1193	1260	684	796	903	971	662	633	777	369	1168	777	495	583	705
ENSMUSG00000009563	Tor2a	torsin family 2, member A [Source:MGI Symbol;Acc:MGI:1353596]	116	152	169	163	153	60	166	212	148	141	136	183	287	86	237	312	302	212	229	230	217	170	141	202	103	294	204	118	161	168
ENSMUSG00000009566	Fpgs	folylpolyglutamyl synthetase [Source:MGI Symbol;Acc:MGI:95576]	36	37	51	53	33	13	41	46	26	30	44	47	75	23	64	90	83	46	60	81	71	52	32	48	25	67	42	35	37	35
ENSMUSG00000009569	Mkl2	MKL/myocardin-like 2 [Source:MGI Symbol;Acc:MGI:3050795]	2095	2429	2281	2368	2554	876	2424	2798	2242	1986	2114	2895	4820	1513	3217	5265	4868	2883	3143	3156	4316	2914	2082	3164	1561	4399	3365	2138	2725	2924
ENSMUSG00000009575	Cbx5	chromobox 5 [Source:MGI Symbol;Acc:MGI:109372]	3014	3192	2826	3029	3387	1169	3575	4192	3180	2681	2737	3857	5956	1909	3569	6781	5720	3588	4029	3876	5100	3588	2773	3884	1970	5161	4366	2722	3002	3611
ENSMUSG00000009580	Odam	odontogenic, ameloblast asssociated [Source:MGI Symbol;Acc:MGI:1916842]	0	0	0	0	0	0	0	0	0	0	0	0	0	0	0	0	0	0	0	0	0	0	0	0	0	0	0	0	0	0
ENSMUSG00000009585	Apobec3	apolipoprotein B mRNA editing enzyme, catalytic polypeptide 3 [Source:MGI Symbol;Acc:MGI:1933111]	73	61	61	80	69	24	72	65	71	57	49	74	121	27	85	153	153	71	78	98	99	53	75	76	37	131	107	53	52	78
ENSMUSG00000009588	St6galnac1	ST6 (alpha-N-acetyl-neuraminyl-2,3-beta-galactosyl-1,3)-N-acetylgalactosaminide alpha-2,6-sialyltransferase 1 [Source:MGI Symbol;Acc:MGI:1341826]	0	0	0	0	0	0	0	0	0	0	0	0	0	0	1	0	0	0	0	0	0	0	0	0	0	0	0	0	0	0
ENSMUSG00000009596	Taf7l	TAF7-like RNA polymerase II, TATA box binding protein (TBP)-associated factor [Source:MGI Symbol;Acc:MGI:1921719]	0	0	1	0	0	0	3	1	1	0	2	0	2	0	1	6	2	2	1	2	1	2	2	0	0	3	0	0	0	2
ENSMUSG00000009614	Sardh	sarcosine dehydrogenase [Source:MGI Symbol;Acc:MGI:2183102]	46	100	95	94	73	26	69	108	71	99	59	72	156	40	147	149	161	77	84	101	85	73	61	114	58	144	67	55	69	72
ENSMUSG00000009621	Vav2	vav 2 oncogene [Source:MGI Symbol;Acc:MGI:102718]	103	120	96	113	122	32	118	131	95	108	80	113	194	52	121	182	218	94	121	118	112	83	56	102	52	133	109	81	79	116
ENSMUSG00000009628	Tex15	testis expressed gene 15 [Source:MGI Symbol;Acc:MGI:1934816]	18	15	23	23	19	13	30	32	14	20	11	25	33	11	26	27	35	16	23	10	27	24	12	15	8	19	22	13	11	13
ENSMUSG00000009630	Ppp2cb	protein phosphatase 2 (formerly 2A), catalytic subunit, beta isoform [Source:MGI Symbol;Acc:MGI:1321161]	750	765	652	750	774	283	955	1047	750	654	592	769	1196	394	838	1400	1215	901	961	1270	1262	805	946	1034	551	1347	973	610	652	1076
ENSMUSG00000009633	G0s2	G0/G1 switch gene 2 [Source:MGI Symbol;Acc:MGI:1316737]	19	32	24	48	40	11	31	30	25	31	19	44	65	9	54	72	69	38	24	43	44	26	36	38	27	79	39	28	30	33
ENSMUSG00000009640	Dmap1	DNA methyltransferase 1-associated protein 1 [Source:MGI Symbol;Acc:MGI:1913483]	125	159	150	146	135	56	156	194	139	134	127	178	275	76	208	262	312	160	169	191	216	185	147	160	109	259	179	114	155	152
ENSMUSG00000009646	Pla2g12b	phospholipase A2, group XIIB [Source:MGI Symbol;Acc:MGI:1917086]	0	0	0	0	0	0	0	0	0	0	0	0	0	0	0	0	0	0	0	0	0	0	0	0	0	0	1	0	0	0
ENSMUSG00000009647	Mcu	mitochondrial calcium uniporter [Source:MGI Symbol;Acc:MGI:3026965]	345	424	373	384	413	138	414	413	350	368	382	457	716	210	436	771	711	458	494	579	587	398	380	478	279	642	497	306	380	437
ENSMUSG00000009654	Oit3	oncoprotein induced transcript 3 [Source:MGI Symbol;Acc:MGI:1201782]	0	0	1	0	0	0	0	0	0	0	0	0	0	0	0	2	0	0	1	0	1	0	0	0	0	2	2	1	0	1
ENSMUSG00000009670	Tex11	testis expressed gene 11 [Source:MGI Symbol;Acc:MGI:1933237]	0	0	0	0	0	0	0	1	0	0	1	0	1	1	1	1	0	0	2	2	0	0	3	2	0	4	0	1	0	2
ENSMUSG00000009681	Bcr	breakpoint cluster region [Source:MGI Symbol;Acc:MGI:88141]	977	1268	1120	1109	1149	411	1179	1428	1018	937	888	1245	2196	659	1633	2605	2984	1382	1543	1664	1848	1363	1183	1610	743	2286	1693	1117	1349	1404
ENSMUSG00000009687	Fxyd5	FXYD domain-containing ion transport regulator 5 [Source:MGI Symbol;Acc:MGI:1201785]	46	55	48	50	48	10	42	42	57	63	54	67	85	31	72	97	118	51	66	72	93	66	47	58	56	110	71	62	53	68
ENSMUSG00000009731	Kcnd1	potassium voltage-gated channel, Shal-related family, member 1 [Source:MGI Symbol;Acc:MGI:96671]	73	78	89	83	96	26	83	93	72	83	71	92	159	56	122	162	173	93	120	144	124	109	84	125	63	176	112	91	96	99
ENSMUSG00000009733	Tfcp2	transcription factor CP2 [Source:MGI Symbol;Acc:MGI:98509]	132	186	166	163	187	65	178	216	163	156	109	171	329	102	223	364	335	205	224	244	274	184	165	206	115	330	210	124	152	194
ENSMUSG00000009734	Pou6f2	POU domain, class 6, transcription factor 2 [Source:MGI Symbol;Acc:MGI:2443631]	12	16	17	14	16	9	17	6	14	12	24	7	29	8	19	31	31	22	13	9	36	17	17	14	12	40	17	18	9	15
ENSMUSG00000009739	Pou6f1	POU domain, class 6, transcription factor 1 [Source:MGI Symbol;Acc:MGI:102935]	901	1039	1046	1055	1000	361	1136	1230	989	958	825	1237	1892	632	1404	2057	2148	1348	1341	1458	1770	1215	999	1369	681	1754	1408	926	1210	1314
ENSMUSG00000009741	Ubp1	upstream binding protein 1 [Source:MGI Symbol;Acc:MGI:104889]	690	801	857	850	751	295	833	974	784	779	687	928	1398	453	967	1716	1478	977	1043	1246	1425	967	852	1085	540	1330	1007	705	842	1059
ENSMUSG00000009772	Nuak2	NUAK family, SNF1-like kinase, 2 [Source:MGI Symbol;Acc:MGI:1921387]	7	8	8	14	17	4	11	12	11	11	11	17	23	5	16	30	20	26	18	13	37	17	10	8	3	24	9	6	11	19
ENSMUSG00000009828	Ick	intestinal cell kinase [Source:MGI Symbol;Acc:MGI:1934157]	478	540	456	556	502	170	569	634	520	450	292	390	588	174	436	684	690	374	469	463	475	314	270	414	215	521	425	300	330	357
ENSMUSG00000009863	Sdhb	succinate dehydrogenase complex, subunit B, iron sulfur (Ip) [Source:MGI Symbol;Acc:MGI:1914930]	488	624	617	659	631	235	539	832	610	564	551	695	1157	313	968	1116	1323	751	785	927	841	698	631	777	415	1006	752	437	637	732
ENSMUSG00000009876	Cox4i2	cytochrome c oxidase subunit IV isoform 2 [Source:MGI Symbol;Acc:MGI:2135755]	6	4	3	1	10	3	10	4	2	1	1	4	11	0	5	4	10	6	4	8	5	4	8	8	2	6	2	0	6	3
ENSMUSG00000009894	Snap47	synaptosomal-associated protein, 47 [Source:MGI Symbol;Acc:MGI:1915076]	1703	2186	2038	2289	2216	792	2193	2711	2074	1979	1779	2380	3862	1068	3360	3778	4504	2465	2640	3066	3060	2558	2190	2584	1463	3638	2823	1667	2230	2407
ENSMUSG00000009900	Wnt3a	wingless-type MMTV integration site family, member 3A [Source:MGI Symbol;Acc:MGI:98956]	0	0	0	0	1	0	0	1	0	1	0	0	0	0	0	6	3	2	1	0	0	1	3	5	0	0	2	0	0	2
ENSMUSG00000009905	Kdsr	3-ketodihydrosphingosine reductase [Source:MGI Symbol;Acc:MGI:1918000]	420	450	399	427	459	149	468	515	418	397	360	472	780	239	444	899	720	524	577	596	720	474	436	518	294	739	538	340	417	571
ENSMUSG00000009907	Vps4b	vacuolar protein sorting 4b (yeast) [Source:MGI Symbol;Acc:MGI:1100499]	494	492	449	493	551	196	541	627	490	477	453	651	923	284	636	1046	868	607	703	744	905	590	466	671	329	844	653	400	511	652
ENSMUSG00000009927	Rps25	ribosomal protein S25 [Source:MGI Symbol;Acc:MGI:1922867]	525	742	783	850	874	288	714	980	736	751	692	963	1656	379	1413	1704	1864	1038	1077	1192	1327	1010	895	1156	588	1333	1049	626	770	1010
ENSMUSG00000009941	Nxf2	nuclear RNA export factor 2 [Source:MGI Symbol;Acc:MGI:1933192]	0	0	0	0	0	0	0	1	0	0	0	0	0	0	0	0	0	0	0	0	0	0	0	0	0	0	0	0	0	0
ENSMUSG00000009995	Taz	tafazzin [Source:MGI Symbol;Acc:MGI:109626]	304	358	344	350	349	126	336	398	375	337	297	424	590	182	459	745	725	374	460	440	653	367	360	454	237	660	414	325	367	374
ENSMUSG00000010021	Kif19a	kinesin family member 19A [Source:MGI Symbol;Acc:MGI:2447024]	38	69	31	26	35	10	42	56	33	47	15	27	55	8	36	72	67	28	43	31	41	28	15	30	10	39	31	8	14	18
ENSMUSG00000010025	Aldh3a2	aldehyde dehydrogenase family 3, subfamily A2 [Source:MGI Symbol;Acc:MGI:1353452]	426	483	426	516	481	163	497	636	469	435	428	546	797	228	592	882	940	538	571	644	737	560	452	622	289	812	613	402	479	488
ENSMUSG00000010044	Zmynd10	zinc finger, MYND domain containing 10 [Source:MGI Symbol;Acc:MGI:2387863]	10	20	10	19	19	2	15	22	13	20	14	32	34	8	32	41	66	30	29	28	33	17	14	29	8	43	29	16	14	13
ENSMUSG00000010045	Tmem115	transmembrane protein 115 [Source:MGI Symbol;Acc:MGI:1930765]	189	228	235	228	236	90	250	266	199	214	191	264	428	115	341	456	526	265	268	315	334	232	213	283	146	410	289	182	261	246
ENSMUSG00000010047	Hyal2	hyaluronoglucosaminidase 2 [Source:MGI Symbol;Acc:MGI:1196334]	46	68	64	57	57	10	60	75	60	57	63	84	117	40	98	121	153	91	83	111	100	63	60	93	38	93	71	39	54	86
ENSMUSG00000010048	Ifrd2	interferon-related developmental regulator 2 [Source:MGI Symbol;Acc:MGI:1316708]	32	28	43	42	46	7	32	47	34	48	31	53	100	22	68	87	107	56	55	68	71	55	43	56	28	78	52	41	52	57
ENSMUSG00000010051	Hyal1	hyaluronoglucosaminidase 1 [Source:MGI Symbol;Acc:MGI:96298]	91	94	110	105	90	32	102	119	94	86	92	142	204	56	123	198	235	115	159	136	161	126	65	120	83	249	143	116	73	108
ENSMUSG00000010054	Tusc2	tumor suppressor candidate 2 [Source:MGI Symbol;Acc:MGI:1931086]	401	470	478	476	497	154	521	576	432	435	406	571	849	272	714	885	1026	658	686	752	695	540	532	648	332	837	654	412	516	632
ENSMUSG00000010057	Nprl2	nitrogen permease regulator-like 2 [Source:MGI Symbol;Acc:MGI:1914482]	108	125	130	124	131	37	113	182	138	121	126	139	266	68	199	282	314	176	167	196	224	140	131	167	96	277	168	115	152	145
ENSMUSG00000010064	Slc38a3	solute carrier family 38, member 3 [Source:MGI Symbol;Acc:MGI:1923507]	369	406	406	624	392	92	355	532	475	639	453	659	832	241	545	1135	1102	554	633	569	724	473	387	501	274	929	462	323	278	489
ENSMUSG00000010066	Cacna2d2	calcium channel, voltage-dependent, alpha 2/delta subunit 2 [Source:MGI Symbol;Acc:MGI:1929813]	178	217	195	215	256	55	288	269	243	227	137	213	496	123	222	598	480	267	268	192	321	206	134	353	112	319	239	131	135	206
ENSMUSG00000010067	Rassf1	Ras association (RalGDS/AF-6) domain family member 1 [Source:MGI Symbol;Acc:MGI:1928386]	79	106	121	125	126	38	119	124	114	106	116	148	229	61	171	267	227	110	142	185	217	168	139	163	91	173	134	91	138	140
ENSMUSG00000010080	Epn3	epsin 3 [Source:MGI Symbol;Acc:MGI:1919139]	73	45	52	51	74	10	38	86	71	86	95	154	173	47	60	239	242	127	128	109	133	81	58	64	38	222	80	66	17	112
ENSMUSG00000010086	Rnf112	ring finger protein 112 [Source:MGI Symbol;Acc:MGI:106611]	2418	2922	3088	2808	2690	999	2670	2783	2379	2258	2487	3449	4828	1598	4122	6101	5924	3212	3402	4037	4558	3267	2760	3375	1509	6042	3316	2640	2921	2886
ENSMUSG00000010095	Slc3a2	solute carrier family 3 (activators of dibasic and neutral amino acid transport), member 2 [Source:MGI Symbol;Acc:MGI:96955]	602	782	779	848	772	254	768	955	738	730	653	906	1406	430	1133	1497	1556	930	943	1015	1059	824	783	887	525	1355	919	614	744	818
ENSMUSG00000010097	Nxf1	nuclear RNA export factor 1 [Source:MGI Symbol;Acc:MGI:1858330]	294	365	297	329	351	121	358	393	292	276	289	415	617	220	494	774	764	430	485	462	564	388	332	399	201	690	458	296	326	398
ENSMUSG00000010110	Stx5a	syntaxin 5A [Source:MGI Symbol;Acc:MGI:1928483]	457	514	523	536	470	182	495	571	504	493	418	628	860	255	667	1149	954	554	640	658	839	572	471	614	346	1048	639	481	559	603
ENSMUSG00000010122	Slc47a1	solute carrier family 47, member 1 [Source:MGI Symbol;Acc:MGI:1914723]	11	13	20	22	29	3	14	20	15	27	30	13	27	9	21	27	26	18	27	29	23	22	15	31	30	29	26	5	11	21
ENSMUSG00000010136	Pifo	primary cilia formation [Source:MGI Symbol;Acc:MGI:1923670]	5	3	5	6	11	1	4	15	10	15	10	21	28	7	10	41	35	25	17	17	30	9	9	12	3	21	12	14	3	10
ENSMUSG00000010142	Tnfrsf13b	tumor necrosis factor receptor superfamily, member 13b [Source:MGI Symbol;Acc:MGI:1889411]	13	18	16	16	18	5	23	16	10	12	12	13	21	5	18	20	29	7	13	11	31	13	5	11	7	14	18	6	7	9
ENSMUSG00000010154	Spire2	spire homolog 2 (Drosophila) [Source:MGI Symbol;Acc:MGI:2446256]	41	79	63	83	70	18	69	114	66	51	69	83	142	31	117	148	187	89	100	132	95	80	67	104	44	132	96	45	88	89
ENSMUSG00000010175	Prox1	prospero homeobox 1 [Source:MGI Symbol;Acc:MGI:97772]	1472	1634	1548	1674	1817	716	1783	1822	1598	1498	1223	1693	2475	886	1847	3473	3129	1589	1885	1926	2530	1521	1295	1654	779	2709	1682	1140	1378	1544
ENSMUSG00000010205	Raver1	ribonucleoprotein, PTB-binding 1 [Source:MGI Symbol;Acc:MGI:1919016]	257	275	251	284	274	79	257	322	295	249	266	318	490	145	360	548	616	306	354	406	405	280	271	334	155	532	328	214	238	315
ENSMUSG00000010277	2610507B11Rik	RIKEN cDNA 2610507B11 gene [Source:MGI Symbol;Acc:MGI:1919753]	2245	2737	2493	2810	2601	968	2754	3085	2483	2358	2199	2816	4589	1362	3086	5303	5259	2967	3109	3188	3919	2749	2056	3075	1506	4452	3186	2131	2486	2878
ENSMUSG00000010290	AI597479	expressed sequence AI597479 [Source:MGI Symbol;Acc:MGI:2138299]	368	436	385	438	427	140	496	552	377	336	344	512	755	273	488	882	691	510	537	632	707	484	450	604	312	753	577	360	466	569
ENSMUSG00000010307	Tmem86a	transmembrane protein 86A [Source:MGI Symbol;Acc:MGI:1915143]	85	114	104	136	132	50	139	154	118	158	129	168	237	68	138	274	253	160	180	147	158	121	116	152	83	212	126	90	72	122
ENSMUSG00000010311	Optc	opticin [Source:MGI Symbol;Acc:MGI:2151113]	1	2	3	1	0	0	0	6	1	2	0	0	5	0	12	2	4	2	0	5	4	2	4	2	0	8	0	1	2	6
ENSMUSG00000010342	Tex14	testis expressed gene 14 [Source:MGI Symbol;Acc:MGI:1933227]	2	3	0	0	2	0	0	2	1	1	1	0	5	1	0	0	3	0	1	0	0	0	1	7	0	0	2	1	0	0
ENSMUSG00000010358	Ifi35	interferon-induced protein 35 [Source:MGI Symbol;Acc:MGI:1917360]	15	14	23	24	22	6	24	24	16	29	21	27	38	3	16	51	63	34	39	29	28	30	25	27	11	58	26	16	8	22
ENSMUSG00000010362	Rdm1	RAD52 motif 1 [Source:MGI Symbol;Acc:MGI:1913849]	14	28	17	37	39	4	22	29	23	40	23	44	47	14	48	75	66	36	41	48	38	28	32	48	15	60	34	25	26	45
ENSMUSG00000010376	Nedd8	neural precursor cell expressed, developmentally down-regulated gene 8 [Source:MGI Symbol;Acc:MGI:97301]	290	472	405	492	485	162	445	535	414	391	357	456	670	216	667	731	1007	515	518	688	629	444	447	539	308	677	526	286	418	443
ENSMUSG00000010392	Gosr1	golgi SNAP receptor complex member 1 [Source:MGI Symbol;Acc:MGI:1858260]	475	611	456	537	593	174	576	694	530	436	458	595	977	263	690	1156	1055	609	744	791	875	619	520	633	354	961	695	501	487	669
ENSMUSG00000010406	Mrpl52	mitochondrial ribosomal protein L52 [Source:MGI Symbol;Acc:MGI:1916086]	43	65	68	50	71	16	55	76	51	64	47	61	99	25	104	105	140	75	77	95	89	79	59	82	43	99	84	46	60	68
ENSMUSG00000010435	Spaca7	sperm acrosome associated 7 [Source:MGI Symbol;Acc:MGI:1925884]	0	0	0	0	0	0	0	0	0	0	0	0	0	0	0	0	0	0	0	0	0	0	0	0	0	0	0	0	0	0
ENSMUSG00000010453	Kansl3	KAT8 regulatory NSL complex subunit 3 [Source:MGI Symbol;Acc:MGI:1918055]	610	716	684	699	641	215	612	804	608	528	566	768	1181	376	845	1407	1489	869	926	980	984	764	643	900	453	1344	900	588	673	851
ENSMUSG00000010461	Eya4	eyes absent 4 homolog (Drosophila) [Source:MGI Symbol;Acc:MGI:1337104]	28	30	33	24	35	6	53	40	34	34	25	41	65	19	26	91	42	61	56	50	70	40	26	38	25	44	43	32	27	54
ENSMUSG00000010476	Ebf3	early B cell factor 3 [Source:MGI Symbol;Acc:MGI:894289]	18	19	12	29	21	3	11	24	13	13	10	28	58	18	45	98	32	37	25	16	71	23	7	18	11	17	19	8	7	11
ENSMUSG00000010492	Uckl1os	uridine-cytidine kinase 1-like 1, opposite strand [Source:MGI Symbol;Acc:MGI:3801877]	61	65	61	47	52	17	72	70	56	48	58	76	101	28	84	121	106	71	77	72	104	77	55	93	33	112	67	52	64	71
ENSMUSG00000010505	Myt1	myelin transcription factor 1 [Source:MGI Symbol;Acc:MGI:1100535]	128	154	120	115	138	46	177	191	113	107	90	167	232	59	187	261	245	115	177	136	243	126	102	175	75	176	140	93	85	124
ENSMUSG00000010517	Faf1	Fas-associated factor 1 [Source:MGI Symbol;Acc:MGI:109419]	169	211	186	213	225	77	218	258	216	179	175	213	395	96	270	412	408	245	268	313	329	223	190	248	113	371	296	146	192	197
ENSMUSG00000010529	Gm266	predicted gene 266 [Source:MGI Symbol;Acc:MGI:2685112]	22	34	30	16	28	5	29	29	23	9	25	16	42	10	41	45	45	33	31	35	52	34	24	36	12	54	18	21	25	30
ENSMUSG00000010538	Tsacc	TSSK6 activating co-chaperone [Source:MGI Symbol;Acc:MGI:1924177]	8	19	7	11	11	10	16	10	12	8	15	10	14	8	13	17	31	5	18	11	14	3	7	3	1	24	1	9	3	6
ENSMUSG00000010554	Mettl16	methyltransferase like 16 [Source:MGI Symbol;Acc:MGI:1914743]	375	403	362	472	437	128	414	448	388	344	348	501	762	248	429	901	843	473	542	549	611	446	424	566	272	709	594	395	405	538
ENSMUSG00000010592	Dazl	deleted in azoospermia-like [Source:MGI Symbol;Acc:MGI:1342328]	51	49	31	35	32	14	49	48	45	54	30	41	52	21	34	62	46	53	40	68	81	45	46	49	21	70	44	27	40	61
ENSMUSG00000010601	Apol7a	apolipoprotein L 7a [Source:MGI Symbol;Acc:MGI:1923011]	0	0	0	1	1	0	3	2	3	3	1	0	5	2	1	3	3	1	0	1	5	1	1	2	2	1	5	2	0	5
ENSMUSG00000010607	Pigyl	phosphatidylinositol glycan anchor biosynthesis, class Y-like [Source:MGI Symbol;Acc:MGI:1913518]	115	139	139	154	151	40	148	172	121	139	110	151	239	63	243	275	280	148	160	189	176	144	104	159	88	209	156	100	119	129
ENSMUSG00000010608	Rbm25	RNA binding motif protein 25 [Source:MGI Symbol;Acc:MGI:1914289]	1324	1429	1445	1521	1551	557	1469	1646	1367	1394	1332	1734	2566	817	1655	3095	2535	1867	1940	2219	2606	1639	1692	2011	933	2832	1659	1219	1486	1788
ENSMUSG00000010609	Psen2	presenilin 2 [Source:MGI Symbol;Acc:MGI:109284]	93	139	123	129	133	42	107	156	120	125	104	143	216	70	179	244	250	141	156	162	168	111	118	167	76	177	124	83	122	145
ENSMUSG00000010651	Acaa1b	acetyl-Coenzyme A acyltransferase 1B [Source:MGI Symbol;Acc:MGI:3605455]	65	86	79	79	71	11	73	84	64	71	58	100	125	41	107	130	130	91	94	107	90	75	75	78	61	120	83	45	69	83
ENSMUSG00000010660	Plcd1	phospholipase C, delta 1 [Source:MGI Symbol;Acc:MGI:97614]	46	52	54	51	62	22	56	81	52	65	59	82	121	20	85	145	122	56	81	71	109	72	54	51	41	98	75	53	31	49
ENSMUSG00000010663	Fads1	fatty acid desaturase 1 [Source:MGI Symbol;Acc:MGI:1923517]	1681	2126	1851	2199	2084	681	2153	2478	2148	1951	1634	2372	3836	1111	2694	4344	3999	2574	2640	2852	3257	2222	1810	2732	1259	3498	2577	1540	1948	2366
ENSMUSG00000010721	Lmbr1	limb region 1 [Source:MGI Symbol;Acc:MGI:1861746]	300	339	314	349	364	121	384	360	338	285	271	339	634	189	352	651	508	381	382	480	500	377	319	409	198	517	395	232	289	383
ENSMUSG00000010751	Tnfrsf22	tumor necrosis factor receptor superfamily, member 22 [Source:MGI Symbol;Acc:MGI:1930270]	208	204	201	212	184	62	179	215	206	200	187	261	348	107	235	431	425	198	280	210	336	205	149	265	111	351	202	191	202	194
ENSMUSG00000010755	Cars	cysteinyl-tRNA synthetase [Source:MGI Symbol;Acc:MGI:1351477]	158	205	184	196	196	75	180	223	211	172	144	247	380	99	277	400	513	220	262	262	340	225	188	215	143	358	265	175	172	207
ENSMUSG00000010760	Phlda2	pleckstrin homology-like domain, family A, member 2 [Source:MGI Symbol;Acc:MGI:1202307]	0	0	0	0	0	0	0	0	0	0	0	0	0	0	0	0	1	0	0	0	0	0	0	0	0	0	0	0	0	0
ENSMUSG00000010796	Asz1	ankyrin repeat, SAM and basic leucine zipper domain containing 1 [Source:MGI Symbol;Acc:MGI:1921318]	0	0	0	0	0	0	0	0	0	1	0	0	0	0	0	0	0	0	0	0	0	0	0	0	0	0	0	0	0	0
ENSMUSG00000010797	Wnt2	wingless-type MMTV integration site family, member 2 [Source:MGI Symbol;Acc:MGI:98954]	26	36	32	26	29	16	33	34	32	30	32	38	57	16	46	76	73	24	44	41	42	34	39	26	16	64	60	35	37	52
ENSMUSG00000010803	Gabra1	gamma-aminobutyric acid (GABA) A receptor, subunit alpha 1 [Source:MGI Symbol;Acc:MGI:95613]	3568	3564	2887	3516	3660	1412	4475	4912	3684	3225	3029	3962	6243	1978	3700	7224	5440	4361	4740	5684	6813	4516	3960	4925	2694	5892	5355	3077	3783	5484
ENSMUSG00000010825	Grid2ip	glutamate receptor, ionotropic, delta 2 (Grid2) interacting protein 1 [Source:MGI Symbol;Acc:MGI:2176213]	11	12	13	15	17	1	9	12	17	12	6	12	36	4	20	50	44	14	15	9	25	11	6	5	0	26	13	12	11	15
ENSMUSG00000010830	Kdelr3	KDEL (Lys-Asp-Glu-Leu) endoplasmic reticulum protein retention receptor 3 [Source:MGI Symbol;Acc:MGI:2145953]	5	7	4	2	11	2	10	6	11	7	5	9	10	1	3	7	12	5	11	14	11	2	4	5	4	9	3	2	8	2
ENSMUSG00000010841	1700006E09Rik	RIKEN cDNA 1700006E09 gene [Source:MGI Symbol;Acc:MGI:1922687]	0	0	0	0	0	0	0	0	1	0	0	0	0	1	1	0	1	0	0	0	0	0	0	0	0	0	1	0	0	0
ENSMUSG00000010911	Apip	APAF1 interacting protein [Source:MGI Symbol;Acc:MGI:1926788]	51	61	72	69	72	24	98	94	63	62	54	79	102	28	76	152	117	88	88	108	97	71	74	78	40	101	85	38	58	86
ENSMUSG00000010914	Pdhx	pyruvate dehydrogenase complex, component X [Source:MGI Symbol;Acc:MGI:1351627]	383	431	362	435	443	146	458	499	439	397	283	400	687	199	477	729	726	461	504	614	601	408	373	474	231	652	496	296	363	473
ENSMUSG00000010936	Vac14	Vac14 homolog (S. cerevisiae) [Source:MGI Symbol;Acc:MGI:2157980]	88	116	119	128	128	42	120	148	104	95	89	133	225	56	215	229	291	129	146	181	181	142	110	161	72	181	150	85	112	116
ENSMUSG00000011008	Mcoln2	mucolipin 2 [Source:MGI Symbol;Acc:MGI:1915529]	0	0	0	0	0	0	0	0	0	0	0	0	2	0	0	1	0	1	0	0	0	0	0	0	0	2	0	0	0	0
ENSMUSG00000011034	Slc5a1	solute carrier family 5 (sodium/glucose cotransporter), member 1 [Source:MGI Symbol;Acc:MGI:107678]	2	3	1	0	4	0	1	0	2	1	1	1	6	0	3	8	9	4	5	0	9	3	3	2	1	6	6	1	2	4
ENSMUSG00000011052	1700049J03Rik	RIKEN cDNA 1700049J03 gene [Source:MGI Symbol;Acc:MGI:1920615]	0	0	0	0	0	0	0	0	0	0	0	0	0	0	0	0	0	0	0	0	0	0	0	0	0	2	0	0	0	0
ENSMUSG00000011096	Akt1s1	AKT1 substrate 1 (proline-rich) [Source:MGI Symbol;Acc:MGI:1914855]	249	304	330	302	296	101	284	381	316	275	239	320	506	157	486	597	683	337	394	454	417	321	293	362	189	580	367	245	284	265
ENSMUSG00000011114	Tbrg1	transforming growth factor beta regulated gene 1 [Source:MGI Symbol;Acc:MGI:1100877]	231	245	299	236	282	101	270	343	266	255	242	314	513	138	429	552	613	327	335	387	399	297	316	315	170	480	373	201	248	341
ENSMUSG00000011118	Panx3	pannexin 3 [Source:MGI Symbol;Acc:MGI:1918881]	0	0	0	0	0	0	0	0	0	0	0	0	0	1	0	0	0	0	0	0	0	0	0	0	0	0	0	0	0	0
ENSMUSG00000011148	Adssl1	adenylosuccinate synthetase like 1 [Source:MGI Symbol;Acc:MGI:87947]	54	75	84	103	83	23	90	106	79	73	66	87	150	38	118	175	162	106	82	105	121	75	62	62	39	97	94	46	68	69
ENSMUSG00000011154	1700026D08Rik	RIKEN cDNA 1700026D08 gene [Source:MGI Symbol;Acc:MGI:1922806]	10	12	10	8	17	1	7	8	11	12	6	13	40	13	17	35	27	12	28	18	33	15	6	25	5	18	13	4	4	10
ENSMUSG00000011158	Brf1	BRF1 homolog, subunit of RNA polymerase III transcription initiation factor IIIB (S. cerevisiae) [Source:MGI Symbol;Acc:MGI:1919558]	233	251	259	284	257	95	273	332	274	207	206	267	446	125	312	497	515	296	348	379	383	270	225	324	151	419	311	164	216	311
ENSMUSG00000011171	Vipr2	vasoactive intestinal peptide receptor 2 [Source:MGI Symbol;Acc:MGI:107166]	3	7	4	3	4	1	4	8	11	6	0	6	2	3	4	7	7	7	4	2	6	6	5	2	3	5	7	0	3	2
ENSMUSG00000011179	Odc1	ornithine decarboxylase, structural 1 [Source:MGI Symbol;Acc:MGI:97402]	380	427	438	587	479	137	488	645	493	617	446	583	855	260	644	1114	1151	649	682	710	692	513	478	615	306	877	644	407	450	588
ENSMUSG00000011254	Thg1l	tRNA-histidine guanylyltransferase 1-like (S. cerevisiae) [Source:MGI Symbol;Acc:MGI:1913878]	50	70	54	85	74	24	65	88	71	69	62	97	136	39	109	159	136	86	84	103	135	54	58	83	39	105	89	64	67	70
ENSMUSG00000011256	Adam19	a disintegrin and metallopeptidase domain 19 (meltrin beta) [Source:MGI Symbol;Acc:MGI:105377]	188	207	177	203	200	57	232	288	166	182	148	205	325	72	192	304	341	185	202	206	215	207	118	169	83	213	197	119	152	175
ENSMUSG00000011257	Pabpc4	poly(A) binding protein, cytoplasmic 4 [Source:MGI Symbol;Acc:MGI:2385206]	289	374	342	409	380	131	424	410	348	326	312	454	683	207	544	784	870	413	475	521	603	425	369	452	240	726	503	299	371	430
ENSMUSG00000011263	Exoc3l2	exocyst complex component 3-like 2 [Source:MGI Symbol;Acc:MGI:1921713]	8	6	2	9	4	0	6	5	13	15	11	5	8	1	4	23	13	7	2	5	14	3	8	1	5	17	3	5	1	7
ENSMUSG00000011267	Zfp296	zinc finger protein 296 [Source:MGI Symbol;Acc:MGI:1926956]	4	7	2	4	3	0	3	6	0	3	2	4	11	4	3	10	6	11	2	5	1	6	4	5	7	31	6	6	3	7
ENSMUSG00000011305	Plin5	perilipin 5 [Source:MGI Symbol;Acc:MGI:1914218]	5	4	1	2	3	2	4	2	9	5	5	7	13	2	6	15	9	11	6	10	5	5	4	6	2	11	10	4	2	10
ENSMUSG00000011306	Sugp1	SURP and G patch domain containing 1 [Source:MGI Symbol;Acc:MGI:1917866]	208	201	229	230	215	64	240	274	193	210	218	283	413	127	367	421	552	236	300	318	360	238	194	280	147	332	270	178	236	213
ENSMUSG00000011349	Dmrtc2	doublesex and mab-3 related transcription factor like family C2 [Source:MGI Symbol;Acc:MGI:1918491]	0	1	0	0	0	0	0	0	0	1	0	0	0	0	0	0	0	0	0	0	0	0	1	0	0	0	0	0	0	0
ENSMUSG00000011350	Gm5893	predicted gene 5893 [Source:MGI Symbol;Acc:MGI:3645761]	0	0	0	0	0	0	0	0	0	0	0	0	0	0	0	0	0	0	0	0	0	0	0	1	0	0	0	0	0	0
ENSMUSG00000011382	Dhdh	dihydrodiol dehydrogenase (dimeric) [Source:MGI Symbol;Acc:MGI:1919005]	57	78	96	105	91	33	103	108	90	75	108	109	183	61	130	222	194	124	128	110	192	118	94	170	72	217	124	87	102	118
ENSMUSG00000011427	Zfp790	zinc finger protein 790 [Source:MGI Symbol;Acc:MGI:1923431]	180	212	187	238	208	56	196	259	199	164	174	223	377	133	256	446	459	258	310	338	335	242	217	291	141	382	288	162	224	279
ENSMUSG00000011463	Cpb1	carboxypeptidase B1 (tissue) [Source:MGI Symbol;Acc:MGI:1923953]	0	0	0	0	1	0	0	0	0	0	0	0	1	0	0	0	1	0	0	0	2	0	0	0	0	0	0	0	0	0
ENSMUSG00000011486	Slc25a41	solute carrier family 25, member 41 [Source:MGI Symbol;Acc:MGI:2144215]	0	1	0	0	0	0	0	2	2	0	0	0	1	0	0	1	3	0	1	1	0	0	2	1	0	0	0	0	0	0
ENSMUSG00000011589	Fsd1	fibronectin type 3 and SPRY domain-containing protein [Source:MGI Symbol;Acc:MGI:1934858]	122	175	182	203	181	71	162	209	159	150	158	182	290	87	246	302	378	196	204	282	276	199	151	197	106	295	231	147	160	178
ENSMUSG00000011632	Pinlyp	phospholipase A2 inhibitor and LY6/PLAUR domain containing [Source:MGI Symbol;Acc:MGI:3615324]	1	0	0	1	0	0	0	0	0	0	0	0	0	0	0	0	0	0	0	0	0	0	0	0	0	0	0	1	0	0
ENSMUSG00000011658	Fuz	fuzzy homolog (Drosophila) [Source:MGI Symbol;Acc:MGI:1917550]	520	598	531	608	549	172	530	711	576	557	489	645	912	290	772	1111	1130	703	734	809	851	622	529	706	374	907	697	402	513	600
ENSMUSG00000011751	Sptbn4	spectrin beta, non-erythrocytic 4 [Source:MGI Symbol;Acc:MGI:1890574]	1202	1381	1420	1495	1264	521	1336	1557	1291	1204	1167	1585	2395	744	1952	2751	3299	1647	1693	1804	2106	1625	1270	1664	790	2956	1794	1241	1501	1475
ENSMUSG00000011752	Pgam1	phosphoglycerate mutase 1 [Source:MGI Symbol;Acc:MGI:97552]	3652	4566	4286	4581	4530	1629	4498	5536	4221	4052	3559	4974	7683	2224	5816	8030	8039	5191	5581	6542	6330	4930	4280	5572	3024	7002	5760	3500	4224	5167
ENSMUSG00000011831	Evi5	ecotropic viral integration site 5 [Source:MGI Symbol;Acc:MGI:104736]	739	680	653	746	728	272	835	905	849	688	586	815	1349	443	765	1555	1263	904	975	969	1277	854	796	918	535	1195	953	588	700	961
ENSMUSG00000011832	Evi5l	ecotropic viral integration site 5 like [Source:MGI Symbol;Acc:MGI:2442167]	676	896	795	859	793	281	824	1028	780	650	643	854	1419	412	1164	1533	1686	904	997	972	1052	835	666	948	462	1256	941	581	750	796
ENSMUSG00000011837	Snapc2	small nuclear RNA activating complex, polypeptide 2 [Source:MGI Symbol;Acc:MGI:1914861]	105	112	127	153	145	51	135	166	129	102	119	142	239	62	199	235	304	133	162	198	206	160	126	156	106	227	183	104	129	116
ENSMUSG00000011877	Git1	G protein-coupled receptor kinase-interactor 1 [Source:MGI Symbol;Acc:MGI:1927140]	1762	2294	2197	2092	2193	843	2304	2800	1952	1831	2093	2658	4569	1271	4188	5147	6369	3044	3183	3720	3670	2827	2270	3091	1584	5530	3496	2200	2857	3218
ENSMUSG00000011884	Gltp	glycolipid transfer protein [Source:MGI Symbol;Acc:MGI:1929253]	342	446	371	470	390	159	425	511	343	356	232	288	508	174	439	615	582	362	378	424	386	301	212	347	179	397	319	172	208	298
ENSMUSG00000011958	Bnip2	BCL2/adenovirus E1B interacting protein 2 [Source:MGI Symbol;Acc:MGI:109327]	273	264	242	294	272	95	307	391	303	263	237	309	511	167	326	567	544	302	367	371	482	287	285	365	207	520	331	231	245	334
ENSMUSG00000011960	Ccnt1	cyclin T1 [Source:MGI Symbol;Acc:MGI:1328363]	692	714	630	680	726	275	706	854	627	528	542	782	1164	346	740	1366	1094	814	891	930	1032	701	656	826	425	1111	874	556	640	809
ENSMUSG00000012017	Scarf2	scavenger receptor class F, member 2 [Source:MGI Symbol;Acc:MGI:1858430]	17	15	19	21	28	11	24	27	29	30	21	16	42	4	33	36	41	20	31	17	21	22	21	27	16	17	24	7	12	20
ENSMUSG00000012042	4930579F01Rik	RIKEN cDNA 4930579F01 gene [Source:MGI Symbol;Acc:MGI:1914991]	0	0	0	0	0	0	0	0	0	0	0	0	0	0	0	0	0	1	0	0	0	0	0	0	0	0	0	0	0	0
ENSMUSG00000012076	Brms1l	breast cancer metastasis-suppressor 1-like [Source:MGI Symbol;Acc:MGI:1196337]	430	507	472	547	528	180	541	667	519	419	409	579	939	267	653	1088	858	607	642	772	858	597	548	664	358	935	677	450	551	679
ENSMUSG00000012114	Med15	mediator complex subunit 15 [Source:MGI Symbol;Acc:MGI:2137379]	298	328	358	367	356	105	372	421	365	310	303	394	697	190	617	770	878	451	448	503	555	421	302	463	205	722	430	291	375	385
ENSMUSG00000012117	Dhdds	dehydrodolichyl diphosphate synthase [Source:MGI Symbol;Acc:MGI:1914672]	495	554	541	614	580	202	616	709	575	559	474	617	939	259	777	999	1068	623	720	746	889	605	510	686	349	908	730	465	518	620
ENSMUSG00000012123	Aim1l	absent in melanoma 1-like [Source:MGI Symbol;Acc:MGI:1334463]	4	7	5	3	5	0	6	4	6	4	5	4	11	3	6	12	5	3	4	4	8	5	1	8	4	12	9	5	4	4
ENSMUSG00000012126	Ubxn11	UBX domain protein 11 [Source:MGI Symbol;Acc:MGI:1914836]	108	120	135	146	143	35	140	148	130	146	130	193	251	80	275	339	386	181	205	195	236	175	133	187	82	250	160	102	106	155
ENSMUSG00000012187	Mogat1	monoacylglycerol O-acyltransferase 1 [Source:MGI Symbol;Acc:MGI:1915643]	0	0	0	0	0	0	0	0	0	0	0	1	1	0	1	5	0	1	2	1	2	0	0	0	0	1	1	0	2	2
ENSMUSG00000012211	Tex22	testis expressed gene 22 [Source:MGI Symbol;Acc:MGI:1922921]	0	0	0	0	0	0	0	0	0	1	0	1	1	0	0	0	0	0	0	0	0	0	0	1	0	0	0	0	0	0
ENSMUSG00000012282	Wnt8a	wingless-type MMTV integration site family, member 8A [Source:MGI Symbol;Acc:MGI:107924]	0	0	0	0	0	0	0	0	1	0	0	0	0	0	0	2	0	1	0	1	1	0	0	0	0	0	0	0	0	0
ENSMUSG00000012296	Tjap1	tight junction associated protein 1 [Source:MGI Symbol;Acc:MGI:1921344]	148	150	143	168	139	49	123	162	111	141	114	144	198	67	183	302	303	181	182	206	179	94	131	182	86	296	157	115	107	146
ENSMUSG00000012350	Ehf	ets homologous factor [Source:MGI Symbol;Acc:MGI:1270840]	0	1	0	5	2	0	0	5	0	1	7	6	8	2	0	11	6	11	6	4	4	3	5	3	0	13	4	2	1	2
ENSMUSG00000012396	Nanog	Nanog homeobox [Source:MGI Symbol;Acc:MGI:1919200]	0	0	0	4	3	0	1	1	1	1	1	4	0	1	0	3	1	0	1	0	0	1	0	1	0	2	0	2	0	3
ENSMUSG00000012405	Rpl15	ribosomal protein L15 [Source:MGI Symbol;Acc:MGI:1913730]	1374	1560	1574	1695	1762	585	1622	2091	1592	1513	1364	1839	2892	802	2072	3127	2821	2098	2064	2462	2664	1843	1805	2163	1071	2602	2159	1233	1559	1960
ENSMUSG00000012422	Tmem167	transmembrane protein 167 [Source:MGI Symbol;Acc:MGI:1913324]	652	705	654	778	779	271	874	1007	734	674	573	755	1167	380	722	1365	1055	767	869	872	1043	730	582	838	440	988	920	483	583	778
ENSMUSG00000012428	Steap4	STEAP family member 4 [Source:MGI Symbol;Acc:MGI:1923560]	17	14	15	19	29	3	9	34	18	16	23	29	35	14	9	91	60	45	25	31	35	10	18	25	10	49	35	28	5	31
ENSMUSG00000012429	Mplkip	M-phase specific PLK1 intereacting protein [Source:MGI Symbol;Acc:MGI:1913558]	110	120	88	134	119	43	128	146	128	115	100	134	185	50	140	218	166	149	148	154	185	126	114	136	82	151	125	79	97	118
ENSMUSG00000012443	Kif11	kinesin family member 11 [Source:MGI Symbol;Acc:MGI:1098231]	19	20	17	11	28	7	18	27	20	17	12	17	39	4	18	45	29	20	29	22	15	15	7	26	5	22	15	15	22	13
ENSMUSG00000012483	Rpa3	replication protein A3 [Source:MGI Symbol;Acc:MGI:1915490]	27	30	28	36	43	21	46	60	55	33	28	42	61	17	47	80	59	48	36	67	63	32	40	44	25	52	50	27	30	56
ENSMUSG00000012519	Mlkl	mixed lineage kinase domain-like [Source:MGI Symbol;Acc:MGI:1921818]	0	2	1	0	1	0	0	3	1	1	1	3	0	0	2	1	2	0	1	0	6	0	1	1	0	0	2	0	3	2
ENSMUSG00000012520	Phox2b	paired-like homeobox 2b [Source:MGI Symbol;Acc:MGI:1100882]	0	0	0	0	0	0	0	0	0	0	0	0	0	0	0	0	0	0	0	0	0	0	0	0	0	0	0	0	0	0
ENSMUSG00000012535	Tnpo3	transportin 3 [Source:MGI Symbol;Acc:MGI:1196412]	664	749	655	859	797	250	744	934	710	633	683	944	1405	380	1010	1619	1515	906	1011	1017	1135	898	770	911	444	1369	967	667	777	903
ENSMUSG00000012609	Ttll5	tubulin tyrosine ligase-like family, member 5 [Source:MGI Symbol;Acc:MGI:2443657]	212	266	227	267	237	72	257	296	233	216	220	346	463	166	362	623	642	327	386	296	466	319	203	314	156	497	396	220	252	302
ENSMUSG00000012640	Zfp715	zinc finger protein 715 [Source:MGI Symbol;Acc:MGI:1917180]	384	392	342	362	425	154	417	485	432	369	295	473	669	232	426	830	611	435	521	541	667	390	366	483	245	665	485	345	378	495
ENSMUSG00000012705	Retn	resistin [Source:MGI Symbol;Acc:MGI:1888506]	0	0	1	2	1	0	0	0	0	1	1	0	1	0	5	3	1	1	0	1	3	0	2	0	0	1	4	1	1	3
ENSMUSG00000012777	Acpt	acid phosphatase, testicular [Source:MGI Symbol;Acc:MGI:3644563]	15	27	23	26	19	11	25	27	35	27	16	32	42	13	49	59	46	42	30	43	40	29	27	42	16	34	29	22	22	26
ENSMUSG00000012819	Cdh23	cadherin 23 (otocadherin) [Source:MGI Symbol;Acc:MGI:1890219]	5	8	7	6	10	2	10	7	1	9	4	2	15	4	15	18	15	8	9	8	15	2	8	12	12	15	8	11	1	7
ENSMUSG00000012848	Rps5	ribosomal protein S5 [Source:MGI Symbol;Acc:MGI:1097682]	547	801	792	862	821	255	780	1065	707	729	685	946	1502	403	1435	1543	1961	903	1018	1188	1168	945	859	1087	552	1339	1096	644	793	941
ENSMUSG00000012889	Podnl1	podocan-like 1 [Source:MGI Symbol;Acc:MGI:2685352]	1	0	0	0	1	0	1	1	0	0	0	2	2	0	0	0	0	1	0	1	3	0	0	0	1	3	0	0	0	0
ENSMUSG00000013033	Adgrl1	adhesion G protein-coupled receptor L1 [Source:MGI Symbol;Acc:MGI:1929461]	4018	5041	4874	4918	4882	1736	4936	6024	4506	4056	4070	5263	9145	2718	6614	9701	10443	5808	6161	6684	7165	5240	4495	6044	3097	8266	6076	4056	4830	5332
ENSMUSG00000013076	Amotl1	angiomotin-like 1 [Source:MGI Symbol;Acc:MGI:1922973]	328	356	354	389	428	88	390	457	347	321	351	496	729	216	388	864	839	406	546	435	643	418	339	442	214	714	493	305	314	456
ENSMUSG00000013083	2200002J24Rik	RIKEN cDNA 2200002J24 gene [Source:MGI Symbol;Acc:MGI:1916397]	0	0	0	0	0	0	0	0	0	0	0	0	0	0	0	0	0	0	0	0	0	0	0	0	0	0	0	0	0	0
ENSMUSG00000013089	Etv5	ets variant 5 [Source:MGI Symbol;Acc:MGI:1096867]	788	904	796	914	805	301	1020	1111	805	804	703	928	1489	493	948	1672	1659	1010	1039	1191	1246	985	861	1058	554	1334	1155	744	834	1019
ENSMUSG00000013091	Tmem190	transmembrane protein 190 [Source:MGI Symbol;Acc:MGI:1925302]	0	0	0	0	1	0	1	0	0	0	0	0	2	0	0	1	2	1	0	0	0	1	1	0	1	0	1	0	0	0
ENSMUSG00000013150	Gfod2	glucose-fructose oxidoreductase domain containing 2 [Source:MGI Symbol;Acc:MGI:1917825]	131	195	173	198	182	72	185	222	149	151	137	183	328	93	226	325	369	238	218	253	215	176	164	223	120	305	232	145	173	205
ENSMUSG00000013155	Enkd1	enkurin domain containing 1 [Source:MGI Symbol;Acc:MGI:2142593]	25	35	41	39	46	12	35	42	42	43	28	45	85	19	66	88	92	37	43	71	61	43	42	45	30	91	52	41	40	43
ENSMUSG00000013158	4933405L10Rik	RIKEN cDNA 4933405L10 gene [Source:MGI Symbol;Acc:MGI:1918296]	1	0	2	2	3	0	0	4	1	1	1	4	1	0	2	1	0	1	1	2	2	0	1	1	0	4	1	2	0	0
ENSMUSG00000013160	Atp6v0d1	ATPase, H+ transporting, lysosomal V0 subunit D1 [Source:MGI Symbol;Acc:MGI:1201778]	1069	1311	1282	1360	1290	488	1348	1607	1279	1238	1089	1397	2293	636	1704	2279	2271	1488	1537	1788	1807	1465	1249	1548	815	2048	1587	1001	1243	1422
ENSMUSG00000013236	Ptprs	protein tyrosine phosphatase, receptor type, S [Source:MGI Symbol;Acc:MGI:97815]	3697	4405	4117	4628	4162	1553	4458	5092	4279	3712	3368	4329	7422	2125	6222	7509	9204	4510	5089	4995	5746	4064	3402	4835	2438	6391	4608	3344	3942	4014
ENSMUSG00000013275	Slc41a1	solute carrier family 41, member 1 [Source:MGI Symbol;Acc:MGI:2444823]	605	767	696	877	746	255	784	856	732	790	668	813	1417	396	997	1487	1547	815	867	947	949	762	605	834	469	1203	921	579	721	743
ENSMUSG00000013338	Fer1l4	fer-1-like 4 (C. elegans) [Source:MGI Symbol;Acc:MGI:1921812]	0	0	0	0	0	0	0	0	0	0	0	0	0	0	0	0	1	1	0	0	0	0	0	0	0	0	0	0	0	0
ENSMUSG00000013353	4931406B18Rik	RIKEN cDNA 4931406B18 gene [Source:MGI Symbol;Acc:MGI:1921304]	0	0	0	0	1	0	1	0	0	0	0	0	0	0	1	2	1	0	0	0	0	0	0	0	0	0	0	0	0	0
ENSMUSG00000013367	Iglon5	IgLON family member 5 [Source:MGI Symbol;Acc:MGI:2686277]	142	191	180	189	189	63	181	198	164	166	145	181	331	83	273	351	350	216	188	236	269	160	150	211	102	263	202	157	171	185
ENSMUSG00000013415	Igf2bp1	insulin-like growth factor 2 mRNA binding protein 1 [Source:MGI Symbol;Acc:MGI:1890357]	3	0	0	1	4	0	0	0	0	0	1	0	3	1	1	5	0	2	3	4	0	0	0	1	1	0	2	1	0	1
ENSMUSG00000013418	B4galnt2	beta-1,4-N-acetyl-galactosaminyl transferase 2 [Source:MGI Symbol;Acc:MGI:1342058]	1	2	0	0	0	0	0	1	1	0	0	0	1	1	0	0	0	0	0	1	0	1	0	0	0	4	3	0	1	0
ENSMUSG00000013419	Zfp651	zinc finger protein 651 [Source:MGI Symbol;Acc:MGI:2670992]	676	864	851	892	818	289	819	978	727	610	645	856	1426	388	1025	1574	1718	983	1006	1210	1123	799	682	902	470	1392	957	629	784	844
ENSMUSG00000013465	Nelfb	negative elongation factor complex member B [Source:MGI Symbol;Acc:MGI:1931035]	260	375	322	363	316	116	319	446	309	305	294	410	653	176	499	665	690	416	411	478	518	408	352	397	212	609	450	266	356	352
ENSMUSG00000013483	Card14	caspase recruitment domain family, member 14 [Source:MGI Symbol;Acc:MGI:2386258]	14	15	19	29	30	1	26	18	29	28	26	34	35	16	33	36	46	25	27	24	36	24	19	33	9	43	21	18	11	21
ENSMUSG00000013495	Tmem175	transmembrane protein 175 [Source:MGI Symbol;Acc:MGI:1919642]	270	314	305	286	297	102	362	358	308	291	270	347	504	154	441	567	514	329	378	430	481	339	281	398	204	501	372	258	271	331
ENSMUSG00000013523	Bcas1	breast carcinoma amplified sequence 1 [Source:MGI Symbol;Acc:MGI:1924210]	1319	1702	1465	1776	1596	618	1814	2058	1459	1409	1361	1789	3082	963	2362	3774	3279	1869	1954	2157	2658	1740	1521	2036	992	2368	1813	1102	1406	1871
ENSMUSG00000013539	Tango2	transport and golgi organization 2 [Source:MGI Symbol;Acc:MGI:101825]	353	512	467	476	417	189	468	517	433	494	345	523	763	245	629	856	948	522	514	573	663	433	453	531	346	806	598	356	453	545
ENSMUSG00000013562	4833413E03Rik	RIKEN cDNA 4833413E03 gene [Source:MGI Symbol;Acc:MGI:1925354]	0	0	0	0	0	0	0	0	0	0	0	0	1	0	0	0	0	1	0	0	0	0	0	0	0	0	0	0	0	0
ENSMUSG00000013584	Aldh1a2	aldehyde dehydrogenase family 1, subfamily A2 [Source:MGI Symbol;Acc:MGI:107928]	24	46	18	59	31	14	45	57	31	50	39	55	87	9	42	36	69	51	57	69	82	50	32	37	77	72	57	36	40	46
ENSMUSG00000013593	Ndufs2	NADH dehydrogenase (ubiquinone) Fe-S protein 2 [Source:MGI Symbol;Acc:MGI:2385112]	835	1075	1051	1156	1022	385	1140	1235	999	1047	844	1188	1881	505	1634	1929	2179	1190	1280	1510	1485	1111	1074	1192	642	1752	1317	794	1020	1122
ENSMUSG00000013611	Snx31	sorting nexin 31 [Source:MGI Symbol;Acc:MGI:1913946]	2	0	1	0	0	0	0	4	0	0	0	0	5	0	1	0	0	3	1	0	0	1	0	1	0	0	1	0	1	0
ENSMUSG00000013622	Atraid	all-trans retinoic acid induced differentiation factor [Source:MGI Symbol;Acc:MGI:1918918]	301	368	370	406	376	129	372	444	343	343	313	400	563	194	470	706	659	419	435	522	579	423	375	501	227	608	443	278	359	410
ENSMUSG00000013629	Cad	carbamoyl-phosphate synthetase 2, aspartate transcarbamylase, and dihydroorotase [Source:MGI Symbol;Acc:MGI:1916969]	81	112	87	129	92	28	112	107	99	105	78	108	211	39	179	254	301	126	143	139	170	124	89	127	67	256	134	93	105	116
ENSMUSG00000013643	Lypd8	LY6/PLAUR domain containing 8 [Source:MGI Symbol;Acc:MGI:1917413]	0	0	0	0	0	0	0	0	0	0	0	0	0	0	0	1	1	0	0	0	0	0	0	0	0	0	0	0	0	0
ENSMUSG00000013646	Sh3bp5l	SH3 binding domain protein 5 like [Source:MGI Symbol;Acc:MGI:1933124]	353	456	383	439	427	148	450	501	381	364	309	418	706	227	486	714	799	453	446	529	522	381	357	450	237	674	498	327	397	426
ENSMUSG00000013653	1810065E05Rik	RIKEN cDNA 1810065E05 gene [Source:MGI Symbol;Acc:MGI:1917114]	0	0	0	0	0	0	0	0	0	0	0	0	0	0	0	0	0	0	0	0	0	0	0	0	0	0	0	0	0	0
ENSMUSG00000013662	Atad1	ATPase family, AAA domain containing 1 [Source:MGI Symbol;Acc:MGI:1915229]	1103	1232	1008	1217	1259	450	1401	1495	1219	1099	928	1262	2025	685	1350	2389	1839	1414	1547	1605	1917	1310	1203	1408	816	1840	1498	872	1026	1406
ENSMUSG00000013663	Pten	phosphatase and tensin homolog [Source:MGI Symbol;Acc:MGI:109583]	2540	2532	2332	2543	2645	990	3057	3425	2773	2226	2029	2836	4352	1394	2525	5079	3901	3087	3397	3731	4152	2841	2541	3136	1729	3971	3426	2080	2355	3288
ENSMUSG00000013668	4933402N03Rik	RIKEN cDNA 4933402N03 gene [Source:MGI Symbol;Acc:MGI:1914681]	0	0	0	0	0	0	0	0	0	0	0	0	0	0	0	0	0	0	0	0	0	0	0	0	0	0	0	0	0	0
ENSMUSG00000013698	Pea15a	phosphoprotein enriched in astrocytes 15A [Source:MGI Symbol;Acc:MGI:104799]	3623	4728	4488	4984	4663	1587	4755	5931	4387	4409	3836	4847	8175	2257	6634	8451	8969	5111	5586	6461	6655	4959	4425	6160	2980	6910	5824	3735	4380	4970
ENSMUSG00000013701	Timm23	translocase of inner mitochondrial membrane 23 [Source:MGI Symbol;Acc:MGI:1858317]	373	443	443	510	456	144	416	557	411	451	370	514	758	221	661	885	1012	543	574	743	669	501	496	542	282	740	596	358	446	543
ENSMUSG00000013707	Tnfaip8l2	tumor necrosis factor, alpha-induced protein 8-like 2 [Source:MGI Symbol;Acc:MGI:1917019]	11	17	14	8	14	5	7	10	11	10	12	12	22	4	34	22	32	11	11	17	15	9	16	15	2	20	12	4	10	16
ENSMUSG00000013736	Trnt1	tRNA nucleotidyl transferase, CCA-adding, 1 [Source:MGI Symbol;Acc:MGI:1917297]	500	500	459	505	562	169	595	663	515	442	380	592	889	261	592	964	905	615	669	729	817	585	528	637	349	834	669	431	469	646
ENSMUSG00000013766	Ly6g6e	lymphocyte antigen 6 complex, locus G6E [Source:MGI Symbol;Acc:MGI:1917524]	31	17	21	33	23	6	40	39	30	30	25	25	37	10	19	29	34	29	34	33	27	28	30	28	16	21	25	12	25	41
ENSMUSG00000013787	Ehmt2	euchromatic histone lysine N-methyltransferase 2 [Source:MGI Symbol;Acc:MGI:2148922]	844	1097	1079	1101	968	383	1049	1261	950	914	937	1263	2073	569	1685	2176	2818	1285	1421	1591	1563	1187	1008	1373	690	2165	1378	871	1158	1200
ENSMUSG00000013822	Elof1	elongation factor 1 homolog (ELF1, S. cerevisiae) [Source:MGI Symbol;Acc:MGI:1913376]	169	228	192	244	230	73	201	244	187	231	167	200	367	89	325	383	423	264	281	284	282	219	172	244	149	334	248	138	171	217
ENSMUSG00000013833	Med16	mediator complex subunit 16 [Source:MGI Symbol;Acc:MGI:2158394]	267	327	325	331	296	122	323	410	333	290	289	406	618	178	549	633	818	395	466	447	478	372	330	404	205	551	434	252	308	353
ENSMUSG00000013846	St3gal1	ST3 beta-galactoside alpha-2,3-sialyltransferase 1 [Source:MGI Symbol;Acc:MGI:98304]	257	286	242	292	280	89	296	391	282	285	233	369	509	166	448	561	647	388	382	376	492	355	356	410	198	507	422	278	317	362
ENSMUSG00000013858	Tmem259	transmembrane protein 259 [Source:MGI Symbol;Acc:MGI:2177957]	467	594	590	603	567	177	538	755	593	544	526	694	1035	284	1053	1024	1396	669	727	785	792	657	534	690	366	1105	743	453	569	605
ENSMUSG00000013878	Rnf170	ring finger protein 170 [Source:MGI Symbol;Acc:MGI:1924983]	449	398	400	473	468	163	470	571	493	411	370	471	744	270	505	862	699	527	524	640	783	483	460	601	285	699	611	348	397	564
ENSMUSG00000013921	Clip3	CAP-GLY domain containing linker protein 3 [Source:MGI Symbol;Acc:MGI:1923936]	3116	4057	3838	4271	3527	1461	3999	4689	3636	3446	3021	4074	6663	1997	5756	6699	8475	4418	4508	4910	5303	4135	3295	4544	2196	5953	4546	2896	3952	4073
ENSMUSG00000013928	Thap8	THAP domain containing 8 [Source:MGI Symbol;Acc:MGI:1922879]	0	1	0	0	0	0	0	0	0	0	1	0	2	0	0	0	2	1	1	0	0	0	0	4	0	0	0	0	1	0
ENSMUSG00000013936	Myl2	myosin, light polypeptide 2, regulatory, cardiac, slow [Source:MGI Symbol;Acc:MGI:97272]	2	0	0	0	1	0	0	1	1	0	1	1	0	0	0	1	1	0	1	0	1	0	0	0	0	0	0	0	0	0
ENSMUSG00000013973	Dedd	death effector domain-containing [Source:MGI Symbol;Acc:MGI:1333874]	222	247	286	275	310	92	262	354	244	216	254	320	487	149	396	571	535	331	377	406	419	321	269	318	170	528	342	257	290	314
ENSMUSG00000013974	Mcemp1	mast cell expressed membrane protein 1 [Source:MGI Symbol;Acc:MGI:1916439]	0	3	1	0	0	0	0	0	0	0	0	1	0	0	3	0	1	0	3	0	0	0	0	1	0	2	2	0	0	0
ENSMUSG00000013997	Nit1	nitrilase 1 [Source:MGI Symbol;Acc:MGI:1350916]	430	496	494	499	522	179	466	601	488	421	438	559	852	241	726	1017	993	593	649	712	735	586	462	576	307	921	642	447	502	536
ENSMUSG00000014030	Pax5	paired box 5 [Source:MGI Symbol;Acc:MGI:97489]	0	0	0	0	0	0	0	1	0	0	0	1	1	0	0	1	0	0	0	1	0	0	0	0	0	0	1	0	0	0
ENSMUSG00000014039	Prdm15	PR domain containing 15 [Source:MGI Symbol;Acc:MGI:1930121]	180	193	187	163	187	70	216	232	169	160	157	206	359	129	254	444	425	247	259	294	306	179	162	261	141	368	281	184	223	265
ENSMUSG00000014074	Rnf168	ring finger protein 168 [Source:MGI Symbol;Acc:MGI:1917488]	428	519	485	559	538	193	583	597	534	469	389	564	888	261	614	1034	883	577	669	751	763	510	525	612	328	862	670	385	497	599
ENSMUSG00000014075	Tctex1d2	Tctex1 domain containing 2 [Source:MGI Symbol;Acc:MGI:1913311]	64	86	66	73	90	28	88	98	85	76	69	91	135	45	89	155	141	111	101	124	140	81	93	114	61	141	96	57	79	93
ENSMUSG00000014077	Chp1	calcineurin-like EF hand protein 1 [Source:MGI Symbol;Acc:MGI:1927185]	1254	1335	1264	1493	1390	510	1460	1784	1352	1297	1232	1685	2634	767	1767	2777	2553	1792	1774	2064	2187	1617	1523	1816	972	2252	1954	1227	1407	1819
ENSMUSG00000014104	Sval2	seminal vesicle antigen-like 2 [Source:MGI Symbol;Acc:MGI:1934254]	0	0	0	0	0	0	0	0	0	0	0	0	1	0	0	0	0	0	0	1	0	0	0	0	0	0	0	0	0	0
ENSMUSG00000014158	Trpv4	transient receptor potential cation channel, subfamily V, member 4 [Source:MGI Symbol;Acc:MGI:1926945]	83	63	61	44	83	7	52	117	67	96	116	167	142	54	43	352	421	183	168	111	150	84	63	89	51	389	86	65	9	135
ENSMUSG00000014164	Klhl3	kelch-like 3 [Source:MGI Symbol;Acc:MGI:2445185]	244	336	320	315	305	120	311	344	287	236	235	347	499	183	357	625	754	326	406	337	427	291	214	351	188	500	389	281	314	333
ENSMUSG00000014177	Tvp23b	trans-golgi network vesicle protein 23B [Source:MGI Symbol;Acc:MGI:1914760]	245	242	228	267	265	82	281	352	227	243	225	294	421	120	285	526	476	315	337	392	408	328	317	355	177	488	355	208	238	365
ENSMUSG00000014195	Dnajc7	DnaJ (Hsp40) homolog, subfamily C, member 7 [Source:MGI Symbol;Acc:MGI:1928373]	888	1153	1090	1253	1129	402	1120	1382	1065	1002	942	1345	2005	622	1528	2315	2293	1364	1393	1676	1842	1356	1139	1444	698	2024	1422	920	1186	1299
ENSMUSG00000014198	Zfp385c	zinc finger protein 385C [Source:MGI Symbol;Acc:MGI:3608347]	0	2	4	6	5	0	2	5	3	4	1	6	7	0	1	8	8	2	2	3	1	7	1	4	0	6	7	2	4	5
ENSMUSG00000014226	Cacybp	calcyclin binding protein [Source:MGI Symbol;Acc:MGI:1270839]	629	686	600	661	808	227	745	943	646	555	578	782	1217	401	804	1417	1287	835	983	1152	1043	805	819	895	444	1302	982	582	752	1061
ENSMUSG00000014232	Cluap1	clusterin associated protein 1 [Source:MGI Symbol;Acc:MGI:1924029]	129	174	165	148	153	54	168	205	151	172	142	197	339	102	229	364	319	211	246	248	276	172	188	221	103	336	223	145	171	164
ENSMUSG00000014243	Zswim7	zinc finger SWIM-type containing 7 [Source:MGI Symbol;Acc:MGI:1916997]	22	36	32	32	28	13	30	36	37	37	30	36	49	22	58	63	66	39	38	50	49	22	36	36	24	66	53	26	27	40
ENSMUSG00000014245	Pigl	phosphatidylinositol glycan anchor biosynthesis, class L [Source:MGI Symbol;Acc:MGI:2681271]	83	70	64	73	88	23	99	99	90	74	53	87	135	39	93	155	145	110	93	117	146	96	87	113	48	144	92	54	78	105
ENSMUSG00000014294	Ndufa2	NADH dehydrogenase (ubiquinone) 1 alpha subcomplex, 2 [Source:MGI Symbol;Acc:MGI:1343103]	140	223	225	230	254	75	220	313	241	234	199	261	412	111	371	449	518	293	277	317	322	235	264	302	135	379	281	153	180	288
ENSMUSG00000014301	Pam16	presequence translocase-asssociated motor 16 homolog (S. cerevisiae) [Source:MGI Symbol;Acc:MGI:1913699]	99	129	145	162	126	42	119	169	152	124	130	161	254	63	194	306	301	159	188	202	207	143	148	192	119	237	178	114	146	170
ENSMUSG00000014303	Glis2	GLIS family zinc finger 2 [Source:MGI Symbol;Acc:MGI:1932535]	125	128	132	129	120	35	124	165	101	128	151	145	215	48	154	233	266	141	172	181	199	135	85	111	59	203	127	93	99	136
ENSMUSG00000014313	Cox6c	cytochrome c oxidase subunit VIc [Source:MGI Symbol;Acc:MGI:104614]	1256	1812	1911	1970	2127	656	1766	2376	1820	1675	1514	2142	3380	956	2278	3830	3032	2396	2489	2717	2966	2175	2117	2478	1292	2861	2336	1459	1749	2244
ENSMUSG00000014329	Bicc1	bicaudal C homolog 1 (Drosophila) [Source:MGI Symbol;Acc:MGI:1933388]	78	97	76	112	106	25	107	129	110	116	83	123	179	65	104	210	226	100	142	120	167	112	114	113	84	144	115	81	69	112
ENSMUSG00000014349	Ube2z	ubiquitin-conjugating enzyme E2Z (putative) [Source:MGI Symbol;Acc:MGI:1343160]	794	884	926	978	969	306	925	1176	936	838	833	1107	1748	504	1216	1873	1861	1163	1177	1392	1395	1022	972	1212	628	1650	1215	772	954	1103
ENSMUSG00000014351	Gip	gastric inhibitory polypeptide [Source:MGI Symbol;Acc:MGI:107504]	0	0	0	0	0	0	0	0	0	0	0	0	0	0	0	0	0	0	0	0	0	0	0	0	0	0	0	0	0	0
ENSMUSG00000014353	Tmem87b	transmembrane protein 87B [Source:MGI Symbol;Acc:MGI:1919727]	438	451	382	470	473	160	505	565	450	384	394	519	755	244	534	938	824	520	624	571	694	522	411	586	304	767	552	338	382	506
ENSMUSG00000014355	Anapc1	anaphase promoting complex subunit 1 [Source:MGI Symbol;Acc:MGI:103097]	711	828	728	817	847	292	913	969	767	718	680	947	1508	441	985	1670	1513	898	1037	1039	1326	892	644	955	524	1418	1041	642	719	931
ENSMUSG00000014361	Mertk	c-mer proto-oncogene tyrosine kinase [Source:MGI Symbol;Acc:MGI:96965]	305	300	284	376	326	146	436	348	430	346	265	350	521	189	344	629	652	418	381	453	464	425	269	390	217	629	577	309	334	452
ENSMUSG00000014402	Tsg101	tumor susceptibility gene 101 [Source:MGI Symbol;Acc:MGI:106581]	350	375	355	389	391	139	406	518	370	406	319	455	724	194	536	792	747	469	482	557	553	422	427	480	280	678	503	295	422	504
ENSMUSG00000014418	Hps5	Hermansky-Pudlak syndrome 5 homolog (human) [Source:MGI Symbol;Acc:MGI:2180307]	189	166	169	189	155	47	198	213	152	170	163	195	272	84	199	352	266	201	242	203	290	154	152	213	105	325	189	131	147	158
ENSMUSG00000014426	Map3k4	mitogen-activated protein kinase kinase kinase 4 [Source:MGI Symbol;Acc:MGI:1346875]	304	320	343	412	394	140	385	347	325	300	315	432	643	211	500	782	885	464	455	438	515	413	294	459	213	755	508	327	379	430
ENSMUSG00000014444	Piezo1	piezo-type mechanosensitive ion channel component 1 [Source:MGI Symbol;Acc:MGI:3603204]	80	73	62	83	88	15	72	101	81	87	94	144	184	48	73	212	210	89	106	99	127	83	63	120	63	243	89	54	26	96
ENSMUSG00000014453	Blk	B lymphoid kinase [Source:MGI Symbol;Acc:MGI:88169]	1	0	0	0	0	0	0	1	0	0	0	0	0	0	1	0	2	0	0	0	0	0	0	0	0	0	0	0	0	0
ENSMUSG00000014470	Rnf166	ring finger protein 166 [Source:MGI Symbol;Acc:MGI:1915968]	185	209	166	178	207	66	195	225	171	180	157	241	369	108	282	407	505	237	242	335	299	241	236	252	123	396	266	179	210	261
ENSMUSG00000014496	Ankrd28	ankyrin repeat domain 28 [Source:MGI Symbol;Acc:MGI:2145661]	481	550	480	558	543	195	633	679	537	526	409	580	915	256	588	1038	775	554	656	630	892	548	403	604	331	811	582	412	453	539
ENSMUSG00000014498	Ankrd52	ankyrin repeat domain 52 [Source:MGI Symbol;Acc:MGI:2444029]	620	746	690	792	714	217	708	880	670	630	558	703	1238	353	853	1352	1479	739	863	742	933	680	497	808	378	1077	778	582	627	675
ENSMUSG00000014503	Pkd2l2	polycystic kidney disease 2-like 2 [Source:MGI Symbol;Acc:MGI:1858231]	220	170	154	152	179	68	206	208	164	167	137	204	316	104	184	363	327	199	239	245	294	214	165	222	132	272	220	135	163	207
ENSMUSG00000014504	Srp19	signal recognition particle 19 [Source:MGI Symbol;Acc:MGI:1913634]	239	300	304	310	357	118	313	341	291	260	237	324	550	164	367	579	558	371	367	437	447	305	356	392	198	480	415	229	313	389
ENSMUSG00000014529	Tmbim7	transmembrane BAX inhibitor motif containing 7 [Source:MGI Symbol;Acc:MGI:1922305]	0	0	0	0	0	0	0	0	0	0	0	0	0	0	0	0	0	0	0	0	0	0	0	0	0	0	0	0	0	0
ENSMUSG00000014542	Clec4f	C-type lectin domain family 4, member f [Source:MGI Symbol;Acc:MGI:1859834]	0	0	0	0	0	0	0	0	0	0	0	0	0	0	0	0	0	0	0	0	0	0	0	0	0	0	0	0	0	0
ENSMUSG00000014543	Klra17	killer cell lectin-like receptor, subfamily A, member 17 [Source:MGI Symbol;Acc:MGI:2180674]	0	0	0	0	0	0	0	0	0	0	0	0	0	0	0	0	0	0	0	0	0	0	0	0	0	0	0	0	0	0
ENSMUSG00000014547	Wdfy2	WD repeat and FYVE domain containing 2 [Source:MGI Symbol;Acc:MGI:2442811]	38	53	35	46	56	11	44	57	38	40	38	51	97	29	58	112	150	53	76	33	63	43	34	74	23	91	66	43	37	65
ENSMUSG00000014550	Rbsn	rabenosyn, RAB effector [Source:MGI Symbol;Acc:MGI:1925537]	481	579	517	593	585	210	611	735	581	499	439	680	1055	329	754	1258	1091	713	758	826	994	677	516	763	386	1052	866	512	671	720
ENSMUSG00000014551	Mrps25	mitochondrial ribosomal protein S25 [Source:MGI Symbol;Acc:MGI:1928140]	1140	1325	1184	1197	1250	470	1426	1544	1242	1145	1050	1374	2147	703	1398	2414	2052	1513	1707	1830	2140	1452	1357	1619	878	2082	1607	1052	1172	1574
ENSMUSG00000014554	Dguok	deoxyguanosine kinase [Source:MGI Symbol;Acc:MGI:1351602]	84	101	109	117	94	30	85	109	95	79	76	124	177	51	167	223	209	124	122	148	153	101	103	135	66	225	126	75	84	113
ENSMUSG00000014592	Camta1	calmodulin binding transcription activator 1 [Source:MGI Symbol;Acc:MGI:2140230]	3395	3740	3341	3695	3726	1370	4126	4257	3824	3177	3140	4355	6822	2110	4604	8017	7554	4605	5085	5679	6429	4376	3980	5221	2684	7153	5609	3531	4010	4832
ENSMUSG00000014599	Csf1	colony stimulating factor 1 (macrophage) [Source:MGI Symbol;Acc:MGI:1339753]	210	250	224	269	223	69	219	254	228	215	198	280	468	132	370	528	537	245	340	325	402	246	231	333	160	443	328	198	241	267
ENSMUSG00000014601	Strip1	striatin interacting protein 1 [Source:MGI Symbol;Acc:MGI:2443884]	449	488	491	537	522	169	506	595	487	440	454	586	960	231	743	946	1065	539	651	771	784	573	471	644	359	889	654	430	563	546
ENSMUSG00000014602	Kif1a	kinesin family member 1A [Source:MGI Symbol;Acc:MGI:108391]	5903	7404	6803	7571	6928	2557	7601	8804	6987	6326	5897	8034	13489	3876	9465	13867	15179	8487	9030	8414	10936	8434	6025	9196	4820	11662	9753	6277	7890	8241
ENSMUSG00000014603	Alx3	aristaless-like homeobox 3 [Source:MGI Symbol;Acc:MGI:1277097]	3	2	6	4	4	1	1	6	4	9	4	3	8	0	7	8	11	4	6	5	4	2	3	6	3	14	5	0	0	2
ENSMUSG00000014606	Slc25a11	solute carrier family 25 (mitochondrial carrier oxoglutarate carrier), member 11 [Source:MGI Symbol;Acc:MGI:1915113]	598	755	767	760	805	288	722	889	682	775	650	880	1321	349	1149	1494	1485	951	954	1088	1088	861	707	992	504	1179	897	513	712	797
ENSMUSG00000014609	Chrne	cholinergic receptor, nicotinic, epsilon polypeptide [Source:MGI Symbol;Acc:MGI:87894]	0	0	0	0	1	0	0	1	0	0	0	0	2	1	1	0	1	1	0	0	1	1	0	2	0	0	1	0	0	1
ENSMUSG00000014633	Cmc2	COX assembly mitochondrial protein 2 [Source:MGI Symbol;Acc:MGI:1913781]	72	80	63	97	79	26	85	91	63	72	53	81	140	42	120	133	174	85	104	112	124	86	85	99	47	175	103	77	70	99
ENSMUSG00000014668	Chfr	checkpoint with forkhead and ring finger domains [Source:MGI Symbol;Acc:MGI:2444898]	256	280	252	301	315	80	314	321	296	273	195	292	424	159	297	570	460	325	302	390	395	246	242	299	146	467	298	213	269	347
ENSMUSG00000014686	Ceacam16	carcinoembryonic antigen-related cell adhesion molecule 16 [Source:MGI Symbol;Acc:MGI:2685615]	4	2	3	7	8	2	6	10	7	10	6	4	11	1	5	8	15	2	8	5	11	5	2	5	4	9	5	7	1	6
ENSMUSG00000014704	Hoxa2	homeobox A2 [Source:MGI Symbol;Acc:MGI:96174]	0	0	0	0	0	0	0	0	0	0	0	0	0	0	0	0	0	0	0	0	0	0	0	0	0	1	0	0	0	0
ENSMUSG00000014725	Adam28	a disintegrin and metallopeptidase domain 28 [Source:MGI Symbol;Acc:MGI:105988]	4	7	1	3	5	0	6	0	1	6	4	3	7	2	4	11	3	3	2	7	11	7	5	6	1	6	6	1	15	6
ENSMUSG00000014747	Ankrd53	ankyrin repeat domain 53 [Source:MGI Symbol;Acc:MGI:1922555]	11	12	4	6	1	1	5	9	6	2	16	12	14	10	18	14	9	6	11	13	16	6	7	9	2	15	7	4	18	15
ENSMUSG00000014748	Tex261	testis expressed gene 261 [Source:MGI Symbol;Acc:MGI:1096575]	345	385	409	402	376	124	437	450	368	378	318	446	707	199	537	853	794	472	547	581	583	446	411	478	212	706	476	351	335	415
ENSMUSG00000014763	Fam120b	family with sequence similarity 120, member B [Source:MGI Symbol;Acc:MGI:1914794]	529	570	521	623	616	193	672	676	644	507	557	713	1203	337	828	1360	1273	680	807	758	1020	696	618	783	411	1177	870	559	618	773
ENSMUSG00000014767	Tbp	TATA box binding protein [Source:MGI Symbol;Acc:MGI:101838]	349	420	380	414	408	131	407	499	439	345	341	399	731	203	486	834	670	470	586	597	710	462	414	524	269	727	480	325	388	493
ENSMUSG00000014769	Psmb1	proteasome (prosome, macropain) subunit, beta type 1 [Source:MGI Symbol;Acc:MGI:104884]	513	590	607	676	656	204	626	765	545	555	494	701	1099	307	824	1141	1042	709	733	932	893	664	640	784	419	857	730	435	607	776
ENSMUSG00000014771	Pdcd2	programmed cell death 2 [Source:MGI Symbol;Acc:MGI:104643]	93	99	87	98	98	30	94	140	93	78	86	88	174	47	115	210	172	112	131	149	177	115	116	131	71	207	114	73	84	120
ENSMUSG00000014773	Dll1	delta-like 1 (Drosophila) [Source:MGI Symbol;Acc:MGI:104659]	41	68	62	59	48	14	53	98	46	40	73	61	135	35	92	142	150	73	97	101	105	86	61	67	46	112	113	46	57	82
ENSMUSG00000014776	Nol3	nucleolar protein 3 (apoptosis repressor with CARD domain) [Source:MGI Symbol;Acc:MGI:1925938]	192	225	235	252	239	73	178	259	228	241	197	254	450	139	328	379	482	294	282	326	344	287	249	332	133	404	278	197	220	254
ENSMUSG00000014778	Fhod1	formin homology 2 domain containing 1 [Source:MGI Symbol;Acc:MGI:2679008]	42	46	39	33	47	6	39	36	48	44	36	57	73	24	50	114	121	47	61	66	80	47	44	54	33	135	64	52	48	52
ENSMUSG00000014782	Plekhg4	pleckstrin homology domain containing, family G (with RhoGef domain) member 4 [Source:MGI Symbol;Acc:MGI:2142544]	8	9	2	6	11	0	7	6	3	17	4	5	16	0	7	17	20	11	14	16	14	9	6	16	0	12	9	7	5	7
ENSMUSG00000014786	Slc9a5	solute carrier family 9 (sodium/hydrogen exchanger), member 5 [Source:MGI Symbol;Acc:MGI:2685542]	75	104	97	89	111	21	114	97	95	102	86	102	207	46	154	250	243	131	128	142	169	90	80	134	62	172	126	80	92	91
ENSMUSG00000014791	Elmo3	engulfment and cell motility 3 [Source:MGI Symbol;Acc:MGI:2679007]	30	21	23	27	22	5	27	32	36	20	28	42	51	12	27	63	52	27	37	32	41	20	24	33	14	68	19	21	11	19
ENSMUSG00000014813	Stc1	stanniocalcin 1 [Source:MGI Symbol;Acc:MGI:109131]	47	43	37	51	48	17	70	54	43	41	33	56	85	21	59	109	88	45	67	71	64	43	41	61	33	63	58	43	54	44
ENSMUSG00000014837	4931428F04Rik	RIKEN cDNA 4931428F04 gene [Source:MGI Symbol;Acc:MGI:1921606]	215	251	237	252	254	75	210	268	237	234	185	230	451	128	307	421	477	306	304	308	365	298	235	309	132	405	289	191	199	262
ENSMUSG00000014846	Tppp3	tubulin polymerization-promoting protein family member 3 [Source:MGI Symbol;Acc:MGI:1915221]	121	164	158	194	169	67	176	198	196	155	142	194	306	71	250	394	341	182	183	231	242	226	125	210	111	337	239	168	133	201
ENSMUSG00000014850	Msh3	mutS homolog 3 (E. coli) [Source:MGI Symbol;Acc:MGI:109519]	163	186	172	174	200	68	193	230	173	133	151	205	351	89	220	342	312	183	235	195	296	169	148	225	118	250	187	133	157	166
ENSMUSG00000014852	Adamts13	a disintegrin-like and metallopeptidase (reprolysin type) with thrombospondin type 1 motif, 13 [Source:MGI Symbol;Acc:MGI:2685556]	110	139	162	164	138	34	113	128	134	136	133	172	249	109	237	294	292	153	158	201	200	173	146	185	67	220	188	133	132	140
ENSMUSG00000014856	Tmem208	transmembrane protein 208 [Source:MGI Symbol;Acc:MGI:1913570]	107	127	120	122	127	43	132	169	126	125	88	125	183	76	164	279	259	162	146	169	176	116	126	148	86	228	157	103	117	127
ENSMUSG00000014859	E2f4	E2F transcription factor 4 [Source:MGI Symbol;Acc:MGI:103012]	131	151	178	154	207	58	193	173	162	132	155	183	304	103	270	383	360	216	242	277	244	200	187	230	106	389	222	162	180	215
ENSMUSG00000014867	Surf4	surfeit gene 4 [Source:MGI Symbol;Acc:MGI:98445]	595	674	597	699	679	231	681	901	658	640	586	753	1167	343	858	1418	1351	778	831	977	1000	686	594	824	428	1261	885	517	607	732
ENSMUSG00000014873	Surf2	surfeit gene 2 [Source:MGI Symbol;Acc:MGI:98444]	188	196	205	235	230	72	189	258	191	171	178	233	365	115	308	433	448	275	287	274	328	230	213	280	129	405	278	178	247	217
ENSMUSG00000014905	Dnajb9	DnaJ (Hsp40) homolog, subfamily B, member 9 [Source:MGI Symbol;Acc:MGI:1351618]	426	449	401	467	512	154	563	604	464	497	381	543	805	252	530	1053	795	554	650	750	753	473	508	637	322	824	723	357	461	681
ENSMUSG00000014907	Naf1	nuclear assembly factor 1 homolog (S. cerevisiae) [Source:MGI Symbol;Acc:MGI:2682306]	227	164	166	209	204	74	201	282	199	214	165	257	384	98	208	385	290	205	265	290	304	236	199	281	125	294	194	138	167	246
ENSMUSG00000014932	Yes1	Yamaguchi sarcoma viral (v-yes) oncogene homolog 1 [Source:MGI Symbol;Acc:MGI:99147]	201	208	172	216	192	60	240	289	247	186	158	237	336	112	182	430	295	226	271	280	353	220	209	255	127	274	218	159	152	240
ENSMUSG00000014956	Ppp1cb	protein phosphatase 1, catalytic subunit, beta isoform [Source:MGI Symbol;Acc:MGI:104871]	3795	3792	3334	3765	4169	1504	4156	4977	3814	3328	3008	4247	6504	2072	3754	7637	4961	4421	5033	5885	6210	4307	3992	4871	2584	6292	5070	3120	3634	4886
ENSMUSG00000014959	Gorasp2	golgi reassembly stacking protein 2 [Source:MGI Symbol;Acc:MGI:2135962]	600	731	725	736	769	255	801	935	737	661	622	822	1365	363	1034	1543	1484	820	930	1062	1119	848	717	906	460	1250	919	566	737	852
ENSMUSG00000014980	Tsen15	tRNA splicing endonuclease 15 homolog (S. cerevisiae) [Source:MGI Symbol;Acc:MGI:1913887]	115	149	134	181	167	60	175	193	139	130	108	185	275	66	197	349	293	176	230	229	282	206	196	189	120	292	248	152	135	198
ENSMUSG00000015001	Oc90	otoconin 90 [Source:MGI Symbol;Acc:MGI:1313269]	1	0	0	0	0	0	0	0	0	2	0	0	0	0	0	2	2	0	0	2	1	0	0	1	1	2	1	0	0	0
ENSMUSG00000015002	Efr3a	EFR3 homolog A (S. cerevisiae) [Source:MGI Symbol;Acc:MGI:1923990]	1727	1693	1418	1487	1636	645	2112	2237	1665	1448	1434	1872	2884	924	1904	3345	2825	2357	2373	2494	2996	2214	1827	2124	1430	2883	2519	1501	1728	2427
ENSMUSG00000015013	Trappc2l	trafficking protein particle complex 2-like [Source:MGI Symbol;Acc:MGI:1916295]	81	122	119	108	99	32	101	165	97	85	86	129	176	49	194	202	221	137	151	171	144	131	131	157	61	175	136	68	100	108
ENSMUSG00000015016	Acsf3	acyl-CoA synthetase family member 3 [Source:MGI Symbol;Acc:MGI:2182591]	63	90	80	94	68	29	84	98	72	86	73	103	152	39	124	161	191	108	101	122	131	97	64	111	58	163	97	65	75	82
ENSMUSG00000015023	Ddx19a	DEAD (Asp-Glu-Ala-Asp) box polypeptide 19a [Source:MGI Symbol;Acc:MGI:99526]	200	248	260	249	257	95	279	302	265	252	182	271	439	125	356	513	500	303	326	317	373	264	222	324	166	429	306	204	226	249
ENSMUSG00000015027	Galns	galactosamine (N-acetyl)-6-sulfate sulfatase [Source:MGI Symbol;Acc:MGI:1355303]	40	47	55	45	43	19	38	57	52	52	52	88	103	27	100	116	119	52	68	85	90	71	51	71	21	80	57	43	50	61
ENSMUSG00000015053	Gata2	GATA binding protein 2 [Source:MGI Symbol;Acc:MGI:95662]	23	38	32	44	31	18	47	43	26	34	30	47	70	19	41	64	67	36	32	45	64	34	31	48	20	69	30	24	26	38
ENSMUSG00000015083	C8g	complement component 8, gamma polypeptide [Source:MGI Symbol;Acc:MGI:88237]	8	8	6	9	8	5	8	11	11	19	6	11	15	5	19	32	10	11	20	12	17	9	9	10	9	16	7	4	9	6
ENSMUSG00000015085	Entpd2	ectonucleoside triphosphate diphosphohydrolase 2 [Source:MGI Symbol;Acc:MGI:1096863]	47	60	73	37	73	19	72	69	42	35	66	78	122	29	93	136	123	71	77	117	93	75	60	90	33	109	97	44	54	73
ENSMUSG00000015087	Rabl6	RAB, member RAS oncogene family-like 6 [Source:MGI Symbol;Acc:MGI:2442633]	1040	1268	1159	1303	1256	466	1236	1366	1065	1113	970	1266	2099	619	1726	2453	2660	1433	1472	1636	1774	1393	1131	1594	782	2356	1597	1034	1296	1367
ENSMUSG00000015090	Ptgds	prostaglandin D2 synthase (brain) [Source:MGI Symbol;Acc:MGI:99261]	1353	2417	2077	3892	2968	822	2683	3458	2488	3113	3786	3825	5269	1036	3318	3943	5377	2791	3500	3506	4506	2851	2324	3016	4515	4088	4670	1772	2678	2812
ENSMUSG00000015092	Edf1	endothelial differentiation-related factor 1 [Source:MGI Symbol;Acc:MGI:1891227]	364	521	563	684	539	198	517	723	477	508	464	620	994	292	919	1108	1291	686	696	837	826	613	585	700	368	930	740	418	510	587
ENSMUSG00000015093	Clic3	chloride intracellular channel 3 [Source:MGI Symbol;Acc:MGI:1916704]	6	6	1	6	7	1	8	8	4	10	7	5	11	2	7	23	29	10	11	11	10	11	5	7	3	31	13	6	7	10
ENSMUSG00000015094	Npdc1	neural proliferation, differentiation and control 1 [Source:MGI Symbol;Acc:MGI:1099802]	1055	1351	1399	1303	1305	514	1299	1570	1278	1206	1230	1494	2392	689	2218	2594	2864	1601	1620	1904	1842	1533	1238	1650	804	2692	1687	1067	1295	1509
ENSMUSG00000015095	Fbxw5	F-box and WD-40 domain protein 5 [Source:MGI Symbol;Acc:MGI:1354731]	425	538	531	510	526	191	520	614	530	483	425	572	905	240	777	991	1054	617	653	724	681	526	430	664	313	918	597	368	472	503
ENSMUSG00000015112	Slc25a13	solute carrier family 25 (mitochondrial carrier, adenine nucleotide translocator), member 13 [Source:MGI Symbol;Acc:MGI:1354721]	21	16	26	23	28	6	17	23	33	26	17	45	49	14	25	79	52	40	39	28	45	25	16	30	9	70	30	22	13	42
ENSMUSG00000015120	Ube2i	ubiquitin-conjugating enzyme E2I [Source:MGI Symbol;Acc:MGI:107365]	679	834	754	776	849	289	806	1002	773	697	697	930	1444	430	1120	1684	1537	960	1024	1051	1266	913	734	1010	508	1366	988	638	805	916
ENSMUSG00000015126	Tsr3	TSR3 20S rRNA accumulation [Source:MGI Symbol;Acc:MGI:1915577]	75	109	101	132	92	31	103	140	107	112	90	134	199	48	161	203	214	128	141	149	176	125	100	146	70	184	144	87	123	128
ENSMUSG00000015127	Unkl	unkempt-like (Drosophila) [Source:MGI Symbol;Acc:MGI:1921404]	507	591	545	580	582	181	605	775	558	518	487	642	1031	342	709	1121	1051	677	761	889	941	640	547	840	413	955	752	498	602	737
ENSMUSG00000015133	Lrrk1	leucine-rich repeat kinase 1 [Source:MGI Symbol;Acc:MGI:2142227]	28	36	23	22	31	7	16	27	38	31	19	31	63	8	43	60	76	23	47	32	41	21	23	26	26	67	30	17	32	33
ENSMUSG00000015134	Aldh1a3	aldehyde dehydrogenase family 1, subfamily A3 [Source:MGI Symbol;Acc:MGI:1861722]	10	12	12	11	12	1	4	8	13	11	10	9	17	8	7	22	34	8	11	13	19	14	19	18	11	9	12	12	10	22
ENSMUSG00000015143	Actn1	actinin, alpha 1 [Source:MGI Symbol;Acc:MGI:2137706]	449	547	499	555	579	170	566	628	592	505	471	638	953	278	754	1263	1483	660	658	758	828	563	510	629	317	1256	664	481	494	614
ENSMUSG00000015149	Sirt2	sirtuin 2 [Source:MGI Symbol;Acc:MGI:1927664]	1342	1843	1587	1759	1711	581	1667	2047	1441	1453	813	1154	1875	603	1789	2153	2390	1318	1324	1450	1451	1079	869	1225	605	1417	1155	677	910	1086
ENSMUSG00000015165	Hnrnpl	heterogeneous nuclear ribonucleoprotein L [Source:MGI Symbol;Acc:MGI:104816]	1419	1647	1751	1752	1610	643	1774	2048	1711	1539	1572	2075	3132	976	2461	3521	3498	1988	2253	2353	2717	1893	1662	2128	1153	3140	2004	1359	1603	1968
ENSMUSG00000015176	Nolc1	nucleolar and coiled-body phosphoprotein 1 [Source:MGI Symbol;Acc:MGI:1918019]	461	561	493	567	515	198	554	621	488	466	456	676	1091	300	773	1077	1202	602	715	825	838	636	534	709	366	1043	802	494	630	647
ENSMUSG00000015189	Casd1	CAS1 domain containing 1 [Source:MGI Symbol;Acc:MGI:2384865]	667	681	678	651	769	272	770	877	694	622	606	843	1341	478	868	1480	1268	860	967	1098	1148	822	730	889	406	1212	922	563	620	840
ENSMUSG00000015202	Cnksr3	Cnksr family member 3 [Source:MGI Symbol;Acc:MGI:2674130]	117	116	94	102	122	36	106	133	78	73	48	62	107	35	63	130	108	84	80	84	71	39	35	65	23	95	44	22	34	46
ENSMUSG00000015214	Mtmr1	myotubularin related protein 1 [Source:MGI Symbol;Acc:MGI:1858271]	593	628	578	564	609	205	670	760	645	518	492	695	1100	361	697	1336	1013	742	812	901	1019	637	560	717	377	1146	824	522	600	750
ENSMUSG00000015217	Hmgb3	high mobility group box 3 [Source:MGI Symbol;Acc:MGI:1098219]	131	200	167	222	204	56	256	300	224	216	153	202	341	95	234	330	308	258	257	256	266	176	160	267	111	220	209	114	136	209
ENSMUSG00000015222	Map2	microtubule-associated protein 2 [Source:MGI Symbol;Acc:MGI:97175]	12619	13966	11470	13093	13759	5262	15719	16396	13356	10417	11197	15072	23796	7428	15098	26391	25076	14903	17963	15834	20504	14593	11243	16578	8491	21971	18317	11400	13637	15991
ENSMUSG00000015224	Cyp2j9	cytochrome P450, family 2, subfamily j, polypeptide 9 [Source:MGI Symbol;Acc:MGI:1921769]	149	179	166	246	179	48	195	216	198	218	142	219	305	92	207	351	331	190	227	238	288	210	175	214	138	291	247	160	179	226
ENSMUSG00000015242	Nipsnap3a	nipsnap homolog 3A (C. elegans) [Source:MGI Symbol;Acc:MGI:1920648]	0	0	0	0	0	0	0	0	0	0	0	0	0	0	0	0	0	1	0	0	0	0	0	0	0	0	0	0	0	0
ENSMUSG00000015243	Abca1	ATP-binding cassette, sub-family A (ABC1), member 1 [Source:MGI Symbol;Acc:MGI:99607]	489	509	395	402	443	135	483	602	379	335	395	505	934	236	552	963	875	490	583	561	854	554	338	600	270	712	591	328	366	477
ENSMUSG00000015247	Nipsnap3b	nipsnap homolog 3B (C. elegans) [Source:MGI Symbol;Acc:MGI:1913786]	97	143	119	74	115	30	112	136	98	102	74	100	148	56	134	174	181	123	111	159	171	116	100	128	69	135	134	76	103	118
ENSMUSG00000015289	Lage3	L antigen family, member 3 [Source:MGI Symbol;Acc:MGI:1913442]	46	89	72	112	82	35	94	90	87	90	77	92	127	34	121	140	133	92	108	99	113	99	78	98	45	119	81	49	59	78
ENSMUSG00000015290	Ubl4	ubiquitin-like 4 [Source:MGI Symbol;Acc:MGI:95049]	620	733	680	705	754	256	757	868	627	593	524	633	1045	306	904	1201	1154	732	751	923	922	674	601	721	446	1058	865	518	550	723
ENSMUSG00000015291	Gdi1	guanosine diphosphate (GDP) dissociation inhibitor 1 [Source:MGI Symbol;Acc:MGI:99846]	3476	4359	4140	4504	4223	1495	4581	5078	4219	3766	3555	4730	7516	2259	5910	7953	8249	5023	5395	5780	6103	4444	4058	5275	2710	6667	5231	3345	4325	4623
ENSMUSG00000015305	Sash1	SAM and SH3 domain containing 1 [Source:MGI Symbol;Acc:MGI:1917347]	975	1229	987	1069	952	359	1091	1236	929	853	884	1147	1852	609	1346	2136	2097	1226	1320	1252	1742	1157	946	1311	628	1688	1325	821	1076	1262
ENSMUSG00000015312	Gadd45b	growth arrest and DNA-damage-inducible 45 beta [Source:MGI Symbol;Acc:MGI:107776]	80	116	97	128	98	15	62	127	67	58	98	123	243	68	188	176	195	105	131	160	164	131	108	142	78	142	102	73	104	126
ENSMUSG00000015314	Slamf6	SLAM family member 6 [Source:MGI Symbol;Acc:MGI:1353620]	0	0	4	0	1	2	0	0	0	1	0	0	2	0	0	4	0	0	0	1	0	0	1	0	0	0	0	0	1	0
ENSMUSG00000015316	Slamf1	signaling lymphocytic activation molecule family member 1 [Source:MGI Symbol;Acc:MGI:1351314]	1	0	0	0	0	0	0	1	0	0	0	0	3	0	0	1	0	0	2	0	2	1	0	0	0	0	0	0	1	2
ENSMUSG00000015335	Zdhhc12	zinc finger, DHHC domain containing 12 [Source:MGI Symbol;Acc:MGI:1913470]	40	36	30	51	44	17	36	47	36	46	38	41	67	23	66	89	78	49	53	46	52	39	55	33	19	73	34	26	38	35
ENSMUSG00000015337	Endog	endonuclease G [Source:MGI Symbol;Acc:MGI:1261433]	77	123	112	138	116	36	112	126	120	106	96	127	206	59	182	198	235	148	129	158	157	133	100	145	80	178	160	84	100	128
ENSMUSG00000015340	Cybb	cytochrome b-245, beta polypeptide [Source:MGI Symbol;Acc:MGI:88574]	7	15	15	7	16	5	8	12	8	15	9	12	17	3	6	16	15	9	16	13	22	14	20	10	4	31	19	3	3	10
ENSMUSG00000015341	Golga7	golgi autoantigen, golgin subfamily a, 7 [Source:MGI Symbol;Acc:MGI:1931029]	991	1103	910	1179	1086	370	1194	1468	1003	919	675	916	1544	517	1091	1849	1393	1111	1080	1293	1330	931	893	1065	555	1253	1027	628	742	986
ENSMUSG00000015342	Xk	Kell blood group precursor (McLeod phenotype) homolog [Source:MGI Symbol;Acc:MGI:103569]	278	253	234	237	254	116	290	380	270	256	252	329	497	144	317	559	420	311	351	398	474	340	272	373	197	521	403	259	297	367
ENSMUSG00000015354	Pcolce2	procollagen C-endopeptidase enhancer 2 [Source:MGI Symbol;Acc:MGI:1923727]	52	45	61	47	85	10	57	81	83	85	126	166	162	75	77	333	255	158	160	112	156	90	95	97	50	264	119	87	28	125
ENSMUSG00000015355	Cd48	CD48 antigen [Source:MGI Symbol;Acc:MGI:88339]	1	0	1	1	1	2	4	6	1	1	3	4	8	1	4	2	4	3	1	2	9	0	6	4	1	12	5	2	7	4
ENSMUSG00000015357	Clpx	caseinolytic mitochondrial matrix peptidase chaperone subunit [Source:MGI Symbol;Acc:MGI:1346017]	245	270	240	270	288	92	293	324	264	231	224	339	480	142	331	579	552	338	352	404	397	310	256	304	168	462	350	201	251	267
ENSMUSG00000015363	Trabd	TraB domain containing [Source:MGI Symbol;Acc:MGI:1915226]	139	155	165	174	158	56	144	210	129	150	144	193	322	97	223	372	377	200	194	250	238	196	168	240	108	298	228	140	137	231
ENSMUSG00000015365	Mov10l1	Moloney leukemia virus 10-like 1 [Source:MGI Symbol;Acc:MGI:1891384]	0	0	0	0	0	0	1	0	1	0	0	2	0	0	0	1	1	0	0	0	0	0	0	0	0	0	0	0	0	1
ENSMUSG00000015377	Dennd6b	DENN/MADD domain containing 6B [Source:MGI Symbol;Acc:MGI:1916690]	189	213	215	273	210	75	224	260	255	262	229	289	439	140	335	595	462	326	273	320	498	309	239	365	166	485	287	205	257	255
ENSMUSG00000015396	Cd83	CD83 antigen [Source:MGI Symbol;Acc:MGI:1328316]	86	94	93	108	105	38	114	121	88	96	92	104	193	59	184	207	203	109	125	157	181	132	125	167	75	206	141	75	107	134
ENSMUSG00000015401	Tmem27	transmembrane protein 27 [Source:MGI Symbol;Acc:MGI:1926234]	1	2	2	3	1	0	0	7	6	8	7	16	14	6	1	21	14	8	15	6	23	10	8	7	4	37	10	1	0	12
ENSMUSG00000015405	Ace2	angiotensin I converting enzyme (peptidyl-dipeptidase A) 2 [Source:MGI Symbol;Acc:MGI:1917258]	8	12	15	13	15	5	18	20	11	10	6	12	30	8	12	22	23	9	20	22	21	7	9	16	4	20	14	1	4	9
ENSMUSG00000015437	Gzmb	granzyme B [Source:MGI Symbol;Acc:MGI:109267]	0	0	1	0	0	0	0	0	0	0	0	0	0	0	0	0	0	0	0	0	0	1	0	0	0	0	0	0	0	0
ENSMUSG00000015441	Gzmf	granzyme F [Source:MGI Symbol;Acc:MGI:109254]	0	0	0	0	0	0	0	0	0	0	0	0	0	0	0	0	0	0	0	0	0	0	0	0	0	0	0	0	0	0
ENSMUSG00000015443	Gzmn	granzyme N [Source:MGI Symbol;Acc:MGI:2675494]	0	0	0	0	0	0	0	0	0	0	0	0	0	0	0	0	0	0	0	0	0	0	0	0	0	0	0	0	0	0
ENSMUSG00000015451	C4a	complement component 4A (Rodgers blood group) [Source:MGI Symbol;Acc:MGI:98320]	18	10	14	20	18	2	11	12	16	27	25	36	56	15	32	61	59	31	36	29	63	39	27	55	19	81	40	25	29	35
ENSMUSG00000015452	Ager	advanced glycosylation end product-specific receptor [Source:MGI Symbol;Acc:MGI:893592]	1	2	1	2	2	0	4	2	4	4	2	2	2	1	8	10	4	1	1	5	4	0	2	4	0	9	0	2	0	2
ENSMUSG00000015461	Atf6b	activating transcription factor 6 beta [Source:MGI Symbol;Acc:MGI:105121]	382	431	449	451	431	154	435	492	453	375	380	462	723	204	579	867	976	528	528	593	558	451	392	455	250	794	510	338	421	441
ENSMUSG00000015467	Egfl8	EGF-like domain 8 [Source:MGI Symbol;Acc:MGI:1932094]	10	16	18	30	20	3	24	24	10	15	14	25	25	11	32	51	41	25	29	32	39	21	30	32	15	30	20	10	25	23
ENSMUSG00000015468	Notch4	notch 4 [Source:MGI Symbol;Acc:MGI:107471]	32	49	48	34	44	15	66	65	55	33	33	49	99	28	66	130	139	60	72	74	57	50	31	59	26	107	66	49	49	47
ENSMUSG00000015474	Ppt2	palmitoyl-protein thioesterase 2 [Source:MGI Symbol;Acc:MGI:1860075]	145	174	174	186	223	74	175	216	151	177	160	194	336	91	239	390	345	252	250	290	285	214	169	258	96	386	216	155	171	188
ENSMUSG00000015476	Prrt1	proline-rich transmembrane protein 1 [Source:MGI Symbol;Acc:MGI:1932118]	1225	1457	1604	1655	1421	551	1416	1657	1349	1340	1395	1673	2572	748	2393	3029	3648	1767	1765	2229	2044	1647	1375	1799	839	3119	1828	1311	1502	1428
ENSMUSG00000015478	Rnf5	ring finger protein 5 [Source:MGI Symbol;Acc:MGI:1860076]	338	396	378	410	396	155	361	526	354	392	308	406	651	171	514	701	762	447	487	567	534	425	370	499	259	557	476	287	384	414
ENSMUSG00000015484	Fam163a	family with sequence similarity 163, member A [Source:MGI Symbol;Acc:MGI:3618859]	125	167	169	155	145	52	163	185	116	138	136	173	253	63	206	289	242	143	180	187	213	163	129	202	88	203	171	116	148	147
ENSMUSG00000015488	Cacfd1	calcium channel flower domain containing 1 [Source:MGI Symbol;Acc:MGI:1924317]	299	351	352	326	373	123	345	422	331	299	280	384	601	162	437	639	735	408	405	443	516	363	351	425	229	548	425	296	298	358
ENSMUSG00000015501	Hivep2	human immunodeficiency virus type I enhancer binding protein 2 [Source:MGI Symbol;Acc:MGI:1338076]	3217	3663	3391	3764	3616	1301	3955	4224	3613	3125	2651	3592	5970	1973	3977	6799	6712	4215	4491	4342	5163	3766	2715	3977	2244	5619	4343	2851	3597	4232
ENSMUSG00000015519	2310057J18Rik	RIKEN cDNA 2310057J18 gene [Source:MGI Symbol;Acc:MGI:1914969]	0	0	0	0	0	0	0	0	0	0	0	0	0	0	0	0	0	0	0	0	0	0	0	0	0	0	0	0	1	0
ENSMUSG00000015522	Arnt	aryl hydrocarbon receptor nuclear translocator [Source:MGI Symbol;Acc:MGI:88071]	364	376	368	388	376	125	373	400	387	356	341	422	598	225	427	861	689	424	495	500	619	397	361	489	236	747	458	347	370	431
ENSMUSG00000015533	Itga2	integrin alpha 2 [Source:MGI Symbol;Acc:MGI:96600]	0	1	0	1	0	0	0	0	2	1	2	0	0	0	0	4	0	0	1	0	1	0	0	1	0	1	0	1	3	0
ENSMUSG00000015536	Mocs2	molybdenum cofactor synthesis 2 [Source:MGI Symbol;Acc:MGI:1336894]	333	425	372	497	477	144	426	556	405	387	328	452	727	200	546	825	762	476	498	584	640	440	428	536	267	629	524	304	451	494
ENSMUSG00000015542	Nat9	N-acetyltransferase 9 (GCN5-related, putative) [Source:MGI Symbol;Acc:MGI:1913426]	57	84	79	92	83	33	70	95	74	74	64	74	135	41	119	115	173	100	88	107	106	86	80	103	40	133	95	70	92	90
ENSMUSG00000015568	Lpl	lipoprotein lipase [Source:MGI Symbol;Acc:MGI:96820]	573	625	612	596	579	229	660	833	554	514	473	709	1067	291	631	1159	999	621	709	945	992	493	577	698	306	854	515	382	514	630
ENSMUSG00000015575	Atp6v0e	ATPase, H+ transporting, lysosomal V0 subunit E [Source:MGI Symbol;Acc:MGI:1328318]	197	190	216	249	235	56	197	283	263	261	217	300	345	135	255	508	402	284	281	296	338	222	205	286	159	518	238	191	184	259
ENSMUSG00000015579	Nkx2-5	NK2 homeobox 5 [Source:MGI Symbol;Acc:MGI:97350]	0	0	0	0	0	0	0	0	0	0	0	0	0	0	0	0	0	0	0	0	0	0	0	0	0	0	0	0	0	0
ENSMUSG00000015597	Zfp318	zinc finger protein 318 [Source:MGI Symbol;Acc:MGI:1889348]	515	621	540	656	582	232	621	730	612	508	521	665	1092	333	752	1088	1107	645	698	693	1012	658	457	680	368	931	682	420	620	635
ENSMUSG00000015599	Ttbk1	tau tubulin kinase 1 [Source:MGI Symbol;Acc:MGI:2147036]	704	911	785	843	858	283	885	1022	806	649	701	973	1677	471	1159	1727	2017	991	1097	992	1236	1002	710	1013	491	1565	1232	814	942	995
ENSMUSG00000015605	Srf	serum response factor [Source:MGI Symbol;Acc:MGI:106658]	438	549	528	594	557	157	495	723	473	411	459	589	960	251	688	1083	1153	586	643	812	776	503	569	661	334	984	628	433	552	650
ENSMUSG00000015619	Gata3	GATA binding protein 3 [Source:MGI Symbol;Acc:MGI:95663]	0	0	1	0	0	0	0	0	0	0	0	2	1	0	0	0	3	0	1	0	0	0	0	0	0	0	0	0	0	0
ENSMUSG00000015627	Gata5	GATA binding protein 5 [Source:MGI Symbol;Acc:MGI:109497]	0	0	0	0	0	0	0	0	0	0	0	0	0	0	0	0	0	0	0	0	0	0	0	0	0	0	1	0	0	0
ENSMUSG00000015647	Lama5	laminin, alpha 5 [Source:MGI Symbol;Acc:MGI:105382]	69	88	82	64	85	10	75	145	73	70	84	121	168	38	92	301	301	106	161	92	149	77	38	90	54	237	109	52	51	118
ENSMUSG00000015652	Steap1	six transmembrane epithelial antigen of the prostate 1 [Source:MGI Symbol;Acc:MGI:1917608]	33	21	23	23	40	2	26	46	53	61	65	95	67	27	18	167	152	87	96	59	75	47	32	34	30	153	44	41	2	63
ENSMUSG00000015653	Steap2	six transmembrane epithelial antigen of prostate 2 [Source:MGI Symbol;Acc:MGI:1921301]	283	227	247	260	323	60	251	438	371	385	455	550	541	179	178	1059	733	437	615	382	544	289	265	344	194	869	349	312	86	446
ENSMUSG00000015656	Hspa8	heat shock protein 8 [Source:MGI Symbol;Acc:MGI:105384]	16914	20898	18603	21144	20277	7079	19966	23970	17369	15954	16918	22005	36405	10179	28720	42268	47296	23443	25676	28956	27445	24098	19965	23529	12307	44211	30547	18179	23713	26112
ENSMUSG00000015659	Serac1	serine active site containing 1 [Source:MGI Symbol;Acc:MGI:2447813]	198	199	212	214	198	55	186	224	202	177	164	237	363	99	259	421	418	215	229	272	338	213	152	196	113	320	232	193	183	237
ENSMUSG00000015665	Awat1	acyl-CoA wax alcohol acyltransferase 1 [Source:MGI Symbol;Acc:MGI:3588200]	0	0	0	0	0	0	0	0	0	0	0	0	0	0	0	0	0	0	0	0	0	0	0	0	0	0	0	0	0	0
ENSMUSG00000015668	Pdzd11	PDZ domain containing 11 [Source:MGI Symbol;Acc:MGI:1919871]	133	149	152	144	172	52	152	196	141	139	118	170	293	72	213	331	291	179	178	218	260	178	150	166	116	247	200	120	143	155
ENSMUSG00000015671	Psma2	proteasome (prosome, macropain) subunit, alpha type 2 [Source:MGI Symbol;Acc:MGI:104885]	288	322	341	356	360	128	335	438	324	320	294	377	616	175	472	649	611	456	426	522	511	397	375	403	211	538	434	279	290	418
ENSMUSG00000015672	Mrpl32	mitochondrial ribosomal protein L32 [Source:MGI Symbol;Acc:MGI:2137226]	100	142	136	172	153	55	129	175	146	128	98	147	224	60	182	283	241	173	171	209	216	155	145	188	109	198	165	103	143	173
ENSMUSG00000015697	Setdb1	SET domain, bifurcated 1 [Source:MGI Symbol;Acc:MGI:1934229]	415	430	395	450	452	115	425	471	361	352	343	467	724	218	490	895	824	465	556	507	658	436	349	474	282	703	467	340	407	477
ENSMUSG00000015702	Anxa9	annexin A9 [Source:MGI Symbol;Acc:MGI:1923711]	10	3	5	13	5	0	3	10	9	8	3	6	15	1	7	15	19	3	6	7	12	7	6	9	2	14	7	10	5	10
ENSMUSG00000015709	Arnt2	aryl hydrocarbon receptor nuclear translocator 2 [Source:MGI Symbol;Acc:MGI:107188]	1931	2342	2273	2416	2190	832	2530	2860	2241	2112	2038	2634	4221	1215	2908	4386	4636	2761	2823	2969	3422	2666	2113	3086	1616	3191	3112	1998	2511	2725
ENSMUSG00000015711	Prune	prune homolog (Drosophila) [Source:MGI Symbol;Acc:MGI:1925152]	198	216	217	274	237	70	278	297	236	221	188	256	391	104	324	453	412	270	287	343	343	239	212	275	146	451	284	166	235	232
ENSMUSG00000015714	Cers2	ceramide synthase 2 [Source:MGI Symbol;Acc:MGI:1924143]	684	833	693	730	797	251	851	966	732	653	475	678	1019	330	731	1261	981	716	742	774	890	577	461	632	350	927	636	369	461	592
ENSMUSG00000015721	Nlrp5	NLR family, pyrin domain containing 5 [Source:MGI Symbol;Acc:MGI:1345193]	0	0	0	0	0	0	0	0	0	0	0	0	0	0	0	0	1	0	1	0	0	0	0	0	0	0	0	0	1	0
ENSMUSG00000015733	Capza2	capping protein (actin filament) muscle Z-line, alpha 2 [Source:MGI Symbol;Acc:MGI:106222]	2805	2838	2575	2849	3021	1126	3346	3637	2984	2622	2297	3182	5033	1469	3053	5773	4014	3363	3588	4351	4759	3131	2945	3634	1836	4798	3725	2304	2719	3544
ENSMUSG00000015745	Plekho1	pleckstrin homology domain containing, family O member 1 [Source:MGI Symbol;Acc:MGI:1914470]	102	142	133	171	120	58	158	183	115	156	128	156	226	69	241	259	308	162	175	191	231	164	115	173	97	245	169	108	139	178
ENSMUSG00000015747	Vps45	vacuolar protein sorting 45 (yeast) [Source:MGI Symbol;Acc:MGI:891965]	209	199	225	229	223	72	210	270	207	202	181	250	398	97	309	410	461	243	255	318	379	240	213	298	147	403	281	172	226	238
ENSMUSG00000015748	Prpf3	PRP3 pre-mRNA processing factor 3 homolog (yeast) [Source:MGI Symbol;Acc:MGI:1918017]	118	154	144	163	144	47	139	185	127	110	137	191	307	67	214	371	369	201	217	228	267	190	138	190	100	342	207	117	188	181
ENSMUSG00000015749	Anp32e	acidic (leucine-rich) nuclear phosphoprotein 32 family, member E [Source:MGI Symbol;Acc:MGI:1913721]	949	1128	1018	1317	1133	374	1135	1492	1192	1141	942	1328	2064	699	1213	2385	1920	1355	1547	1606	1931	1258	1156	1538	751	2080	1381	916	1098	1372
ENSMUSG00000015750	Aph1a	anterior pharynx defective 1a homolog (C. elegans) [Source:MGI Symbol;Acc:MGI:2385110]	402	488	446	468	490	165	461	619	439	469	405	559	789	234	551	934	932	586	604	668	666	488	432	621	314	843	556	361	377	469
ENSMUSG00000015755	Tab2	TGF-beta activated kinase 1/MAP3K7 binding protein 2 [Source:MGI Symbol;Acc:MGI:1915902]	739	813	701	774	795	244	878	953	756	597	610	898	1453	434	1022	1583	1564	888	980	1049	1259	873	778	1006	496	1320	975	582	759	980
ENSMUSG00000015757	Ppil4	peptidylprolyl isomerase (cyclophilin)-like 4 [Source:MGI Symbol;Acc:MGI:1914668]	508	573	484	607	538	162	607	629	572	498	458	611	925	320	657	1244	948	680	679	739	931	575	526	691	373	1045	694	483	504	701
ENSMUSG00000015759	Cnih1	cornichon homolog 1 (Drosophila) [Source:MGI Symbol;Acc:MGI:1277202]	463	549	442	521	579	207	570	692	513	515	400	576	840	313	595	1076	814	645	684	798	878	636	621	676	389	906	650	423	485	688
ENSMUSG00000015766	Eps8	epidermal growth factor receptor pathway substrate 8 [Source:MGI Symbol;Acc:MGI:104684]	348	430	357	427	473	121	443	490	366	315	315	378	669	220	522	774	710	430	481	523	573	374	318	462	208	549	535	312	368	428
ENSMUSG00000015776	Med22	mediator complex subunit 22 [Source:MGI Symbol;Acc:MGI:98446]	250	272	279	296	290	98	267	335	272	252	242	297	466	143	395	593	595	345	362	420	382	280	270	339	172	439	370	244	265	325
ENSMUSG00000015787	Abo	ABO blood group (transferase A, alpha 1-3-N-acetylgalactosaminyltransferase, transferase B, alpha 1-3-galactosyltransferase) [Source:MGI Symbol;Acc:MGI:2135738]	0	0	0	0	0	0	0	0	0	0	0	0	0	0	0	0	1	0	0	0	0	0	0	0	0	0	0	0	0	0
ENSMUSG00000015790	Surf1	surfeit gene 1 [Source:MGI Symbol;Acc:MGI:98443]	204	271	291	283	267	93	264	358	269	240	248	327	556	152	445	561	617	377	350	406	449	346	319	399	177	486	367	234	314	339
ENSMUSG00000015804	Med28	mediator complex subunit 28 [Source:MGI Symbol;Acc:MGI:1914249]	333	379	379	426	425	175	431	468	413	416	334	448	799	219	626	841	864	510	553	633	655	473	457	584	303	774	565	371	414	545
ENSMUSG00000015806	Qdpr	quinoid dihydropteridine reductase [Source:MGI Symbol;Acc:MGI:97836]	856	1138	1061	1200	1170	416	1234	1463	1011	908	1218	1638	2934	890	2392	3335	3046	1843	1930	2172	2297	1645	1625	1948	948	2270	1888	1027	1446	1773
ENSMUSG00000015812	Gnrh1	gonadotropin releasing hormone 1 [Source:MGI Symbol;Acc:MGI:95789]	0	0	2	0	1	0	0	1	0	0	0	0	3	1	1	4	5	1	2	2	1	1	1	2	0	3	3	1	0	1
ENSMUSG00000015829	Tnr	tenascin R [Source:MGI Symbol;Acc:MGI:99516]	402	494	401	502	418	191	547	558	472	359	370	534	848	251	579	925	1094	366	529	251	577	493	186	394	207	668	548	366	441	394
ENSMUSG00000015837	Sqstm1	sequestosome 1 [Source:MGI Symbol;Acc:MGI:107931]	2260	2923	2703	3110	2891	1016	2983	3678	2757	2693	2576	3265	5294	1506	4730	5670	6392	3312	3663	4085	4276	3329	2866	3818	1957	5341	3828	2432	3012	3398
ENSMUSG00000015839	Nfe2l2	nuclear factor, erythroid derived 2, like 2 [Source:MGI Symbol;Acc:MGI:108420]	149	159	154	245	153	57	161	180	200	233	148	216	347	92	178	415	438	208	216	268	285	206	183	204	117	376	259	155	182	241
ENSMUSG00000015843	Rxrg	retinoid X receptor gamma [Source:MGI Symbol;Acc:MGI:98216]	18	26	22	14	25	3	24	32	17	22	28	38	36	3	31	28	54	19	36	33	28	35	23	38	17	20	35	26	33	13
ENSMUSG00000015846	Rxra	retinoid X receptor alpha [Source:MGI Symbol;Acc:MGI:98214]	269	339	338	335	327	104	354	386	360	309	299	406	597	172	406	677	826	449	428	472	474	359	331	469	219	572	554	317	352	381
ENSMUSG00000015850	Adamtsl4	ADAMTS-like 4 [Source:MGI Symbol;Acc:MGI:2389008]	33	41	42	74	32	14	56	38	48	59	49	63	102	46	85	136	151	84	52	66	97	60	51	61	37	120	47	52	56	71
ENSMUSG00000015852	Fcrls	Fc receptor-like S, scavenger receptor [Source:MGI Symbol;Acc:MGI:1933397]	196	209	233	225	226	90	222	273	201	198	170	213	399	109	263	381	451	227	247	276	261	215	161	222	120	315	245	127	163	194
ENSMUSG00000015854	Cd5l	CD5 antigen-like [Source:MGI Symbol;Acc:MGI:1334419]	0	0	0	0	0	1	0	0	0	0	0	0	0	0	0	0	0	0	0	0	0	0	0	0	0	0	0	0	0	0
ENSMUSG00000015869	Prpsap1	phosphoribosyl pyrophosphate synthetase-associated protein 1 [Source:MGI Symbol;Acc:MGI:1915013]	231	268	293	275	284	85	264	353	238	241	260	319	491	163	378	558	563	338	372	413	416	317	244	358	188	579	344	240	256	321
ENSMUSG00000015879	Fam184b	family with sequence similarity 184, member B [Source:MGI Symbol;Acc:MGI:2442958]	55	68	57	46	53	20	50	68	54	45	52	68	105	20	74	111	88	60	65	66	102	54	59	77	29	57	56	40	40	47
ENSMUSG00000015880	Ncapg	non-SMC condensin I complex, subunit G [Source:MGI Symbol;Acc:MGI:1930197]	59	51	42	48	52	24	75	57	48	51	34	56	82	32	50	99	47	36	55	59	67	48	42	58	28	69	60	33	36	50
ENSMUSG00000015882	Lcorl	ligand dependent nuclear receptor corepressor-like [Source:MGI Symbol;Acc:MGI:2651932]	416	402	312	359	432	142	446	511	364	353	232	334	535	216	332	628	430	345	450	402	529	341	290	383	211	433	397	252	276	365
ENSMUSG00000015889	Lta4h	leukotriene A4 hydrolase [Source:MGI Symbol;Acc:MGI:96836]	137	159	145	195	172	52	157	218	169	159	156	207	309	92	229	292	330	214	219	227	297	184	176	215	111	318	199	124	152	199
ENSMUSG00000015890	Amdhd1	amidohydrolase domain containing 1 [Source:MGI Symbol;Acc:MGI:1919011]	0	1	2	1	2	0	2	0	2	0	0	1	0	0	0	0	0	3	1	1	1	1	0	4	0	3	1	0	0	0
ENSMUSG00000015932	Dstn	destrin [Source:MGI Symbol;Acc:MGI:1929270]	2079	2294	2195	2322	2469	794	2438	3002	2324	2213	1801	2633	3578	1135	2484	4327	3639	2673	2919	3081	3278	2316	2095	2575	1454	3306	2757	1604	1700	2550
ENSMUSG00000015937	H2afy	H2A histone family, member Y [Source:MGI Symbol;Acc:MGI:1349392]	545	667	617	629	634	247	677	764	607	558	577	749	1094	337	941	1227	1355	755	801	928	924	691	578	805	372	1049	765	486	617	663
ENSMUSG00000015942	Gtf2ird2	GTF2I repeat domain containing 2 [Source:MGI Symbol;Acc:MGI:2149780]	108	121	135	140	120	39	128	164	112	132	112	159	251	58	190	227	272	146	173	189	228	156	115	148	89	214	169	124	116	154
ENSMUSG00000015943	Bola1	bolA-like 1 (E. coli) [Source:MGI Symbol;Acc:MGI:1916418]	37	44	47	64	47	23	49	48	55	43	45	52	95	19	74	107	110	67	68	70	62	65	69	54	40	73	58	32	43	36
ENSMUSG00000015944	Gatsl2	GATS protein-like 2 [Source:MGI Symbol;Acc:MGI:1933384]	1275	1598	1499	1667	1602	544	1694	1910	1342	1236	1181	1601	2515	823	1767	3023	3231	1758	1894	2110	2173	1710	1500	1892	1039	2813	2254	1426	1598	1728
ENSMUSG00000015947	Fcgr1	Fc receptor, IgG, high affinity I [Source:MGI Symbol;Acc:MGI:95498]	17	19	25	39	32	11	28	27	16	19	23	21	41	13	33	57	36	21	24	35	29	32	23	40	10	47	29	25	31	32
ENSMUSG00000015950	Ncf1	neutrophil cytosolic factor 1 [Source:MGI Symbol;Acc:MGI:97283]	42	55	51	55	56	11	54	54	42	46	29	50	93	18	68	105	75	62	61	76	65	55	45	61	33	103	86	39	45	58
ENSMUSG00000015957	Wnt11	wingless-type MMTV integration site family, member 11 [Source:MGI Symbol;Acc:MGI:101948]	5	6	5	4	6	2	4	4	4	8	9	5	10	3	2	17	11	4	4	5	5	3	0	6	7	10	4	2	4	3
ENSMUSG00000015961	Adss	adenylosuccinate synthetase, non muscle [Source:MGI Symbol;Acc:MGI:87948]	634	689	647	760	682	257	754	830	714	597	590	820	1239	389	851	1397	1244	893	1011	1079	1223	851	780	900	500	1188	909	606	759	848
ENSMUSG00000015962	1700016C15Rik	RIKEN cDNA 1700016C15 gene [Source:MGI Symbol;Acc:MGI:1916678]	0	0	0	0	0	0	0	1	0	0	0	0	0	0	0	1	0	1	0	0	0	0	0	0	0	0	0	0	0	0
ENSMUSG00000015966	Il17rb	interleukin 17 receptor B [Source:MGI Symbol;Acc:MGI:1355292]	9	10	10	3	12	1	7	4	7	4	11	13	19	1	21	27	29	13	24	14	22	11	5	20	3	24	17	12	6	12
ENSMUSG00000015968	Cacna1d	calcium channel, voltage-dependent, L type, alpha 1D subunit [Source:MGI Symbol;Acc:MGI:88293]	494	469	443	460	430	155	477	523	450	412	377	514	782	248	564	864	849	483	593	497	787	503	433	561	282	726	574	438	465	518
ENSMUSG00000015970	Chdh	choline dehydrogenase [Source:MGI Symbol;Acc:MGI:1860776]	120	131	123	83	131	33	99	129	97	97	119	214	293	107	138	416	335	188	193	168	275	159	137	159	78	291	148	148	96	162
ENSMUSG00000015971	Actr8	ARP8 actin-related protein 8 [Source:MGI Symbol;Acc:MGI:1860775]	198	236	242	241	262	87	264	327	222	218	212	299	447	156	396	487	490	278	271	339	376	285	224	312	183	408	298	210	288	299
ENSMUSG00000015980	Lrrc27	leucine rich repeat containing 27 [Source:MGI Symbol;Acc:MGI:1923862]	32	19	28	46	29	5	24	37	25	40	28	26	66	17	58	51	67	34	41	35	50	35	30	25	13	50	29	28	35	39
ENSMUSG00000015981	Stk32c	serine/threonine kinase 32C [Source:MGI Symbol;Acc:MGI:2385336]	354	384	364	435	420	158	385	548	387	353	358	484	742	234	640	784	948	501	511	636	655	551	397	613	265	772	565	342	465	451
ENSMUSG00000015994	Fnta	farnesyltransferase, CAAX box, alpha [Source:MGI Symbol;Acc:MGI:104683]	266	331	289	324	357	104	356	430	312	305	249	341	619	181	447	616	682	390	395	499	446	386	301	393	197	542	414	225	326	377
ENSMUSG00000016018	Skiv2l2	superkiller viralicidic activity 2-like 2 (S. cerevisiae) [Source:MGI Symbol;Acc:MGI:1919448]	370	439	373	432	493	171	479	568	467	338	351	536	806	259	556	947	958	518	562	582	759	496	405	484	295	783	581	321	434	548
ENSMUSG00000016024	Lbp	lipopolysaccharide binding protein [Source:MGI Symbol;Acc:MGI:1098776]	130	110	106	114	159	16	80	199	178	176	200	269	308	67	85	446	413	210	275	168	230	139	108	142	85	476	135	107	17	181
ENSMUSG00000016028	Celsr1	cadherin, EGF LAG seven-pass G-type receptor 1 (flamingo homolog, Drosophila) [Source:MGI Symbol;Acc:MGI:1100883]	68	76	63	52	61	14	62	112	68	62	64	95	177	44	112	157	193	102	105	68	114	86	59	121	35	122	92	33	50	78
ENSMUSG00000016087	Fli1	Friend leukemia integration 1 [Source:MGI Symbol;Acc:MGI:95554]	43	59	43	46	36	13	51	68	32	39	40	59	98	22	60	113	97	62	64	81	76	48	53	65	31	100	62	35	49	51
ENSMUSG00000016128	Stard13	StAR-related lipid transfer (START) domain containing 13 [Source:MGI Symbol;Acc:MGI:2385331]	240	211	210	217	220	76	202	272	209	210	221	312	452	175	298	635	561	331	341	316	396	261	201	336	186	548	350	178	225	345
ENSMUSG00000016150	Tenm1	teneurin transmembrane protein 1 [Source:MGI Symbol;Acc:MGI:1345185]	582	696	601	722	657	253	795	839	760	586	551	828	1159	340	719	1177	1166	769	893	860	977	661	679	876	485	825	829	544	608	662
ENSMUSG00000016179	Camk1g	calcium/calmodulin-dependent protein kinase I gamma [Source:MGI Symbol;Acc:MGI:2388073]	172	205	193	201	197	67	192	240	195	184	147	181	304	101	252	374	394	247	238	267	191	197	141	201	135	312	218	127	182	196
ENSMUSG00000016181	Diexf	digestive organ expansion factor homolog (zebrafish) [Source:MGI Symbol;Acc:MGI:2138080]	162	156	164	177	177	85	164	201	168	124	118	197	295	101	230	378	342	258	212	253	303	152	155	211	116	330	195	101	166	211
ENSMUSG00000016194	Hsd11b1	hydroxysteroid 11-beta dehydrogenase 1 [Source:MGI Symbol;Acc:MGI:103562]	204	201	230	271	254	79	246	348	236	191	174	274	420	135	368	497	459	320	323	424	376	242	222	313	120	305	269	153	259	286
ENSMUSG00000016200	Syt14	synaptotagmin XIV [Source:MGI Symbol;Acc:MGI:2444490]	37	39	33	34	42	17	52	62	48	21	38	47	78	30	60	96	93	47	55	34	53	64	28	58	23	67	55	53	52	57
ENSMUSG00000016206	H2-M3	histocompatibility 2, M region locus 3 [Source:MGI Symbol;Acc:MGI:95915]	6	7	7	8	7	1	10	10	10	11	4	7	20	7	9	21	6	8	11	15	25	4	13	15	6	14	9	3	10	10
ENSMUSG00000016239	Lonrf3	LON peptidase N-terminal domain and ring finger 3 [Source:MGI Symbol;Acc:MGI:1921615]	67	75	73	79	89	27	76	77	70	63	54	91	165	47	91	198	188	103	131	92	100	105	58	102	46	151	133	62	84	110
ENSMUSG00000016252	Atp5e	ATP synthase, H+ transporting, mitochondrial F1 complex, epsilon subunit [Source:MGI Symbol;Acc:MGI:1855697]	366	589	589	609	682	196	571	800	580	558	508	681	973	273	692	1065	1041	703	687	827	841	615	603	705	450	850	703	444	501	651
ENSMUSG00000016253	Nelfcd	negative elongation factor complex member C/D, Th1l [Source:MGI Symbol;Acc:MGI:1926424]	179	223	208	229	209	79	221	256	225	211	191	278	415	98	348	440	473	274	271	313	303	232	192	275	160	387	267	168	217	189
ENSMUSG00000016255	Tubb1	tubulin, beta 1 class VI [Source:MGI Symbol;Acc:MGI:107814]	0	0	0	0	1	0	0	0	0	0	0	0	0	0	0	0	0	0	0	0	0	0	0	0	0	1	0	0	0	0
ENSMUSG00000016256	Ctsz	cathepsin Z [Source:MGI Symbol;Acc:MGI:1891190]	147	181	194	235	194	63	191	255	175	221	192	267	432	98	319	483	514	285	260	261	327	248	222	282	149	463	279	157	166	258
ENSMUSG00000016257	Slmo2	slowmo homolog 2 (Drosophila) [Source:MGI Symbol;Acc:MGI:1913640]	219	313	271	298	299	115	301	386	292	254	258	335	557	173	383	642	628	372	393	506	484	348	340	424	203	495	406	260	319	392
ENSMUSG00000016262	Sertad4	SERTA domain containing 4 [Source:MGI Symbol;Acc:MGI:2443496]	212	229	219	199	260	89	232	272	210	200	142	249	344	95	322	432	399	276	251	246	356	202	170	220	127	307	212	159	187	228
ENSMUSG00000016283	H2-M2	histocompatibility 2, M region locus 2 [Source:MGI Symbol;Acc:MGI:95914]	0	0	0	0	0	0	0	0	0	0	0	0	0	0	0	0	0	0	0	0	0	0	0	0	0	0	0	0	0	0
ENSMUSG00000016308	Ube2a	ubiquitin-conjugating enzyme E2A [Source:MGI Symbol;Acc:MGI:102959]	355	370	316	348	383	131	446	501	397	362	299	396	580	192	397	735	515	448	469	553	500	399	359	429	247	587	474	247	299	452
ENSMUSG00000016319	Slc25a5	solute carrier family 25 (mitochondrial carrier, adenine nucleotide translocator), member 5 [Source:MGI Symbol;Acc:MGI:1353496]	1722	2096	2085	2096	2267	752	2046	2555	1932	1932	1751	2307	3705	1064	2751	4213	3906	2637	2684	3147	3151	2292	1989	2426	1391	3472	2665	1434	1974	2430
ENSMUSG00000016327	Atp1b4	ATPase, (Na+)/K+ transporting, beta 4 polypeptide [Source:MGI Symbol;Acc:MGI:1915071]	0	0	0	0	0	0	0	0	0	0	0	0	0	0	0	0	0	0	0	0	1	0	0	0	0	0	0	0	0	0
ENSMUSG00000016344	Ppdpf	pancreatic progenitor cell differentiation and proliferation factor homolog (zebrafish)RIKEN cDNA 2700038C09 gene [Source:MGI Symbol;Acc:MGI:1913746]	216	268	284	332	301	96	258	331	283	305	271	285	472	143	423	479	545	314	305	373	369	220	236	341	156	366	250	202	210	237
ENSMUSG00000016346	Kcnq2	potassium voltage-gated channel, subfamily Q, member 2 [Source:MGI Symbol;Acc:MGI:1309503]	4679	5299	5186	5296	5317	1953	5513	5896	4750	4239	4551	6178	10097	3185	6957	11761	11528	6127	6960	6626	8107	6250	4580	6585	3326	10368	8019	5251	6050	6541
ENSMUSG00000016349	Eef1a2	eukaryotic translation elongation factor 1 alpha 2 [Source:MGI Symbol;Acc:MGI:1096317]	3935	5404	5293	5795	5244	2001	5090	6348	4814	4253	4604	5830	9622	2822	9065	9766	13350	6024	6634	7528	7686	6417	5170	6903	3341	9844	6959	4200	5950	5905
ENSMUSG00000016356	Col20a1	collagen, type XX, alpha 1 [Source:MGI Symbol;Acc:MGI:1920618]	15	22	22	17	20	4	17	19	30	14	16	28	35	5	24	46	55	24	17	31	41	27	19	22	12	48	39	25	18	17
ENSMUSG00000016382	Pls3	plastin 3 (T-isoform) [Source:MGI Symbol;Acc:MGI:104807]	2049	2469	2070	2321	2356	884	2463	2851	2296	2012	2033	2721	4212	1238	2823	4416	4261	2684	3090	3494	3522	2720	2376	2895	1546	3895	3225	1921	2442	2818
ENSMUSG00000016386	Mpped2	metallophosphoesterase domain containing 2 [Source:MGI Symbol;Acc:MGI:1924265]	291	314	297	319	334	99	355	404	344	280	254	370	557	163	435	624	575	392	441	500	541	380	336	403	222	585	386	241	327	380
ENSMUSG00000016409	Nkap	NFKB activating protein [Source:MGI Symbol;Acc:MGI:1914300]	237	193	200	194	222	71	251	274	227	193	141	198	350	105	186	428	289	256	235	318	337	217	197	266	120	347	264	129	189	271
ENSMUSG00000016427	Ndufa1	NADH dehydrogenase (ubiquinone) 1 alpha subcomplex, 1 [Source:MGI Symbol;Acc:MGI:1929511]	138	228	230	275	255	74	219	282	208	188	197	263	423	119	301	486	466	305	277	320	332	232	223	300	141	384	283	161	187	249
ENSMUSG00000016458	Wt1	Wilms tumor 1 homolog [Source:MGI Symbol;Acc:MGI:98968]	0	0	0	0	1	0	0	0	0	1	0	0	4	0	0	1	0	3	0	0	1	1	0	2	0	3	0	2	0	0
ENSMUSG00000016477	E2f3	E2F transcription factor 3 [Source:MGI Symbol;Acc:MGI:1096340]	384	364	335	365	443	128	431	480	372	295	340	449	713	239	480	824	679	520	479	579	608	417	388	556	254	629	444	247	381	451
ENSMUSG00000016481	Cr1l	complement component (3b/4b) receptor 1-like [Source:MGI Symbol;Acc:MGI:88513]	108	81	77	100	127	45	108	140	105	104	94	118	164	56	97	231	193	111	134	133	132	98	77	128	84	154	143	86	97	112
ENSMUSG00000016487	Ppfibp1	PTPRF interacting protein, binding protein 1 (liprin beta 1) [Source:MGI Symbol;Acc:MGI:1914783]	245	292	264	263	304	92	311	367	292	250	220	342	450	145	323	536	504	304	380	380	418	254	238	336	195	432	352	230	216	301
ENSMUSG00000016493	Cd46	CD46 antigen, complement regulatory protein [Source:MGI Symbol;Acc:MGI:1203290]	24	30	29	27	22	9	32	42	42	37	23	37	39	8	46	60	29	35	35	34	51	39	16	28	15	51	32	30	25	39
ENSMUSG00000016494	Cd34	CD34 antigen [Source:MGI Symbol;Acc:MGI:88329]	304	360	321	383	321	156	405	466	384	371	312	432	688	192	510	679	654	498	491	500	557	433	371	491	308	567	484	273	393	446
ENSMUSG00000016495	Plgrkt	plasminogen receptor, C-terminal lysine transmembrane protein [Source:MGI Symbol;Acc:MGI:1915009]	81	108	91	87	107	41	89	116	97	70	76	111	187	49	115	179	162	115	129	148	131	122	94	129	51	194	112	81	94	118
ENSMUSG00000016496	Cd274	CD274 antigen [Source:MGI Symbol;Acc:MGI:1926446]	18	20	19	20	23	6	17	20	15	19	15	26	38	13	30	49	39	15	21	31	47	27	31	47	13	38	17	32	18	36
ENSMUSG00000016498	Pdcd1lg2	programmed cell death 1 ligand 2 [Source:MGI Symbol;Acc:MGI:1930125]	1	0	0	0	0	0	0	0	0	0	0	1	0	0	1	0	0	0	0	0	0	0	0	0	0	0	0	0	0	0
ENSMUSG00000016503	Gtf3a	general transcription factor III A [Source:MGI Symbol;Acc:MGI:1913846]	123	185	168	196	170	60	192	210	146	158	150	190	291	91	236	263	381	214	192	244	234	205	158	218	111	268	196	132	178	181
ENSMUSG00000016510	Mtif3	mitochondrial translational initiation factor 3 [Source:MGI Symbol;Acc:MGI:1923616]	193	269	264	276	224	83	249	339	221	230	208	279	440	124	327	468	600	316	289	360	334	312	249	313	155	422	306	200	266	275
ENSMUSG00000016520	Lnx2	ligand of numb-protein X 2 [Source:MGI Symbol;Acc:MGI:2155959]	77	70	68	74	78	12	69	86	55	57	68	68	117	41	86	114	139	66	73	72	96	70	53	66	39	79	79	44	64	67
ENSMUSG00000016524	Il19	interleukin 19 [Source:MGI Symbol;Acc:MGI:1890472]	0	0	0	0	0	0	0	0	0	0	0	0	0	0	1	0	0	0	0	0	0	0	0	0	0	1	0	0	0	0
ENSMUSG00000016526	Dyrk3	dual-specificity tyrosine-(Y)-phosphorylation regulated kinase 3 [Source:MGI Symbol;Acc:MGI:1330300]	104	139	133	119	137	42	114	171	115	84	110	173	262	62	200	248	211	181	155	189	182	128	135	153	88	202	143	100	134	143
ENSMUSG00000016528	Mapkapk2	MAP kinase-activated protein kinase 2 [Source:MGI Symbol;Acc:MGI:109298]	191	239	193	192	209	55	208	266	184	169	198	246	412	112	264	345	417	252	275	313	327	233	225	283	143	324	292	160	205	239
ENSMUSG00000016529	Il10	interleukin 10 [Source:MGI Symbol;Acc:MGI:96537]	0	0	0	0	0	0	0	0	0	0	0	0	2	0	0	0	0	0	0	0	0	0	0	0	0	0	0	0	0	0
ENSMUSG00000016534	Lamp2	lysosomal-associated membrane protein 2 [Source:MGI Symbol;Acc:MGI:96748]	945	957	867	1062	1058	329	1020	1370	1074	1110	1031	1318	1793	569	889	2286	1752	1273	1475	1411	1745	1075	979	1227	614	1964	1379	753	721	1369
ENSMUSG00000016541	Atxn10	ataxin 10 [Source:MGI Symbol;Acc:MGI:1859293]	1311	1582	1563	1694	1662	571	1737	2127	1533	1521	1419	1756	2896	837	2374	2918	3008	1883	2118	2318	2339	1775	1542	2019	977	2590	2078	1220	1672	1756
ENSMUSG00000016552	Foxred2	FAD-dependent oxidoreductase domain containing 2 [Source:MGI Symbol;Acc:MGI:106315]	128	178	148	193	182	57	196	178	168	158	142	220	297	91	252	340	321	216	227	260	255	164	153	195	139	303	236	145	178	199
ENSMUSG00000016554	Eif3d	eukaryotic translation initiation factor 3, subunit D [Source:MGI Symbol;Acc:MGI:1933181]	251	356	321	382	366	125	363	443	310	335	324	385	663	198	569	692	832	407	454	479	523	399	362	428	210	644	410	292	362	363
ENSMUSG00000016559	H3f3b	H3 histone, family 3B [Source:MGI Symbol;Acc:MGI:1101768]	1706	2053	1793	2152	2234	780	2322	2536	2167	2073	1536	2107	3242	1003	2351	3704	3322	2308	2370	2725	3085	2003	1902	2360	1167	2808	2286	1403	1579	2107
ENSMUSG00000016619	Nup50	nucleoporin 50 [Source:MGI Symbol;Acc:MGI:1351502]	391	414	384	493	401	145	456	514	411	406	363	479	826	262	561	923	823	534	524	619	664	448	424	522	285	781	550	346	407	553
ENSMUSG00000016624	Phf21b	PHD finger protein 21B [Source:MGI Symbol;Acc:MGI:2443812]	63	75	65	89	48	21	59	84	52	74	51	68	123	32	78	152	136	82	84	92	98	71	58	79	45	126	64	44	63	91
ENSMUSG00000016626	Nlrp14	NLR family, pyrin domain containing 14 [Source:MGI Symbol;Acc:MGI:1924108]	0	0	0	0	0	0	0	0	0	0	0	0	0	0	0	0	0	0	0	0	0	0	0	0	0	0	0	0	0	0
ENSMUSG00000016637	Ift27	intraflagellar transport 27 [Source:MGI Symbol;Acc:MGI:1914292]	60	55	80	64	58	22	60	75	61	64	65	52	105	31	78	141	110	92	76	85	102	71	54	75	41	97	93	39	63	73
ENSMUSG00000016664	Pacsin2	protein kinase C and casein kinase substrate in neurons 2 [Source:MGI Symbol;Acc:MGI:1345153]	361	383	336	417	438	149	423	514	430	395	381	489	759	231	543	969	971	559	552	555	705	524	409	559	295	997	618	434	432	528
ENSMUSG00000016756	Cmah	cytidine monophospho-N-acetylneuraminic acid hydroxylase [Source:MGI Symbol;Acc:MGI:103227]	89	81	74	86	82	30	99	79	98	81	65	105	122	40	95	167	112	92	109	105	173	79	72	132	55	140	88	65	66	83
ENSMUSG00000016757	Ttll12	tubulin tyrosine ligase-like family, member 12 [Source:MGI Symbol;Acc:MGI:3039573]	98	113	100	103	122	35	114	160	95	98	82	123	199	36	151	192	212	122	139	149	150	120	84	140	76	182	122	78	101	127
ENSMUSG00000016758	Bik	BCL2-interacting killer [Source:MGI Symbol;Acc:MGI:1206591]	0	0	0	0	0	0	1	0	0	0	0	1	0	0	0	0	2	0	0	0	2	0	2	0	0	0	0	0	2	0
ENSMUSG00000016763	Scube1	signal peptide, CUB domain, EGF-like 1 [Source:MGI Symbol;Acc:MGI:1890616]	178	225	225	186	219	68	188	220	185	183	179	272	379	135	295	462	589	260	315	318	331	274	176	245	119	365	274	194	237	241
ENSMUSG00000016831	Tox4	TOX high mobility group box family member 4 [Source:MGI Symbol;Acc:MGI:1915389]	745	886	829	852	821	312	940	1005	807	775	726	992	1625	488	1158	1863	1809	993	1142	1249	1294	1027	824	1072	529	1572	1165	723	818	1067
ENSMUSG00000016833	Mrps18c	mitochondrial ribosomal protein S18C [Source:MGI Symbol;Acc:MGI:1915985]	73	112	109	123	109	32	123	135	108	106	83	125	188	60	134	215	183	118	130	159	167	110	120	131	68	161	120	85	122	118
ENSMUSG00000016918	Sulf1	sulfatase 1 [Source:MGI Symbol;Acc:MGI:2138563]	351	291	257	234	347	33	226	529	438	395	474	602	703	211	160	1196	1101	561	727	442	574	283	284	346	227	1014	346	255	25	439
ENSMUSG00000016921	Srsf6	serine/arginine-rich splicing factor 6 [Source:MGI Symbol;Acc:MGI:1915246]	1295	1300	1208	1164	1287	464	1326	1389	1285	1111	994	1450	2061	714	1355	2712	2234	1487	1605	1799	2103	1418	1214	1549	770	2265	1407	1082	1042	1391
ENSMUSG00000016933	Plcg1	phospholipase C, gamma 1 [Source:MGI Symbol;Acc:MGI:97615]	641	792	701	741	755	270	820	845	718	638	631	843	1269	401	885	1558	1520	891	884	957	1218	856	622	897	466	1272	898	582	685	784
ENSMUSG00000016940	Kctd2	potassium channel tetramerisation domain containing 2 [Source:MGI Symbol;Acc:MGI:1917632]	361	429	415	436	452	151	444	471	388	384	362	457	756	206	688	776	943	533	532	640	628	548	458	576	278	747	624	381	424	467
ENSMUSG00000016942	Tmprss6	transmembrane serine protease 6 [Source:MGI Symbol;Acc:MGI:1919003]	1	0	3	8	1	2	6	5	4	6	1	2	3	5	2	9	3	2	6	4	3	3	3	3	2	10	4	2	1	2
ENSMUSG00000016946	Kctd5	potassium channel tetramerisation domain containing 5 [Source:MGI Symbol;Acc:MGI:1916509]	222	250	261	275	261	88	234	280	250	203	155	237	381	140	287	410	380	259	268	291	260	201	202	269	117	328	261	139	190	237
ENSMUSG00000016982	Pom121l2	POM121 membrane glycoprotein-like 2 (rat) [Source:MGI Symbol;Acc:MGI:2684870]	0	1	0	0	0	0	0	0	0	1	0	0	0	0	0	1	0	0	1	0	0	0	0	0	1	0	0	0	0	0
ENSMUSG00000016984	Etaa1	Ewing tumor-associated antigen 1 [Source:MGI Symbol;Acc:MGI:1915395]	119	124	111	129	111	29	139	130	127	110	92	137	218	69	150	244	205	136	166	171	174	109	122	173	78	178	156	96	127	137
ENSMUSG00000016995	Matn4	matrilin 4 [Source:MGI Symbol;Acc:MGI:1328314]	94	108	95	102	92	23	85	115	91	84	78	88	169	42	113	173	193	94	110	120	139	87	71	115	53	157	91	66	87	87
ENSMUSG00000016998	Svs4	seminal vesicle secretory protein 4 [Source:MGI Symbol;Acc:MGI:98450]	0	0	0	0	0	0	0	0	0	0	0	0	0	0	0	0	0	0	0	0	0	0	0	0	0	0	0	0	0	0
ENSMUSG00000017000	Svs6	seminal vesicle secretory protein 6 [Source:MGI Symbol;Acc:MGI:106178]	0	0	0	0	0	0	0	0	0	0	0	0	0	0	0	0	0	0	0	0	0	0	0	0	0	0	0	0	0	0
ENSMUSG00000017002	Slpi	secretory leukocyte peptidase inhibitor [Source:MGI Symbol;Acc:MGI:109297]	2	2	4	0	2	2	3	4	0	1	5	4	2	0	0	4	3	3	1	2	3	2	3	2	2	5	2	0	1	1
ENSMUSG00000017003	Svs3a	seminal vesicle secretory protein 3A [Source:MGI Symbol;Acc:MGI:1927635]	0	0	0	0	0	0	0	0	0	0	0	0	0	0	0	0	0	0	0	0	0	0	0	0	0	0	0	0	0	0
ENSMUSG00000017004	Svs5	seminal vesicle secretory protein 5 [Source:MGI Symbol;Acc:MGI:98453]	0	0	0	0	0	0	0	0	1	0	0	0	0	0	0	0	0	0	0	0	0	0	0	0	0	0	0	0	0	0
ENSMUSG00000017007	Rbpjl	recombination signal binding protein for immunoglobulin kappa J region-like [Source:MGI Symbol;Acc:MGI:1196616]	7	8	9	5	13	2	4	8	7	6	6	11	16	4	7	18	16	11	9	8	15	5	10	6	6	20	10	9	7	11
ENSMUSG00000017009	Sdc4	syndecan 4 [Source:MGI Symbol;Acc:MGI:1349164]	606	801	638	668	760	291	896	880	864	658	603	877	1226	421	724	1682	1344	968	888	1047	1035	776	686	912	527	1492	1156	615	654	872
ENSMUSG00000017049	Ccdc70	coiled-coil domain containing 70 [Source:MGI Symbol;Acc:MGI:1915179]	0	0	0	0	0	0	0	0	0	0	0	0	0	0	0	0	0	0	0	0	0	0	0	0	0	0	0	0	0	0
ENSMUSG00000017057	Il13ra1	interleukin 13 receptor, alpha 1 [Source:MGI Symbol;Acc:MGI:105052]	63	65	49	73	92	16	63	88	73	64	66	81	144	26	52	126	100	74	80	90	113	57	60	95	49	78	91	51	67	70
ENSMUSG00000017064	Prl5a1	prolactin family 5, subfamily a, member 1 [Source:MGI Symbol;Acc:MGI:106332]	0	0	0	0	0	0	0	0	0	0	0	0	0	0	0	0	0	0	0	0	0	0	0	0	0	0	0	0	0	0
ENSMUSG00000017119	Nbr1	neighbor of Brca1 gene 1 [Source:MGI Symbol;Acc:MGI:108498]	1362	1560	1343	1690	1524	534	1643	1803	1509	1365	1317	1830	2574	825	1930	3211	3064	1750	1830	2023	2447	1751	1398	1925	1013	2761	2056	1308	1515	1722
ENSMUSG00000017132	Cyth1	cytohesin 1 [Source:MGI Symbol;Acc:MGI:1334257]	642	701	761	810	809	300	767	912	728	673	584	905	1365	426	1011	1618	1495	908	983	1091	1170	811	757	923	442	1392	996	607	715	949
ENSMUSG00000017144	Rnd3	Rho family GTPase 3 [Source:MGI Symbol;Acc:MGI:1921444]	155	181	136	163	171	66	161	212	143	124	135	183	313	75	171	337	299	178	230	253	276	163	159	246	113	204	182	101	139	178
ENSMUSG00000017146	Brca1	breast cancer 1 [Source:MGI Symbol;Acc:MGI:104537]	20	16	17	14	22	5	25	17	11	12	11	14	26	2	30	27	25	20	23	17	23	12	12	15	2	14	14	9	19	12
ENSMUSG00000017165	Gast	gastrin [Source:MGI Symbol;Acc:MGI:104768]	0	1	0	0	0	0	0	1	0	0	0	0	0	0	0	0	0	0	0	0	0	0	0	0	0	0	0	0	0	0
ENSMUSG00000017167	Cntnap1	contactin associated protein-like 1 [Source:MGI Symbol;Acc:MGI:1858201]	1299	1573	1396	1522	1414	570	1770	1950	1485	1407	1331	1690	2672	825	2338	2951	3182	1644	1846	1840	2332	1738	1295	1893	970	2801	1905	1329	1706	1679
ENSMUSG00000017176	Nt5c3b	5'-nucleotidase, cytosolic IIIB [Source:MGI Symbol;Acc:MGI:1915356]	189	230	212	214	207	70	225	276	227	203	185	280	373	129	337	443	442	248	298	281	291	246	213	250	135	394	271	172	213	231
ENSMUSG00000017188	Coa3	cytochrome C oxidase assembly factor 3 [Source:MGI Symbol;Acc:MGI:1098757]	324	402	379	355	430	128	375	490	364	347	302	394	628	191	556	712	761	437	517	544	498	439	395	492	276	585	404	287	360	382
ENSMUSG00000017195	Zpbp2	zona pellucida binding protein 2 [Source:MGI Symbol;Acc:MGI:1916626]	1	0	0	0	0	0	0	1	0	0	0	0	0	0	0	0	0	0	0	0	0	0	0	0	0	0	1	0	0	0
ENSMUSG00000017204	Gsdma	gasdermin A [Source:MGI Symbol;Acc:MGI:1889509]	0	0	0	0	0	0	0	0	0	0	0	0	0	0	0	0	0	2	1	1	0	0	0	0	0	0	0	0	0	1
ENSMUSG00000017210	Med24	mediator complex subunit 24 [Source:MGI Symbol;Acc:MGI:1344385]	538	618	534	560	566	210	603	692	565	483	500	663	1047	302	887	1182	1325	682	736	797	894	695	529	759	354	1179	719	509	671	624
ENSMUSG00000017211	Gsdma2	gasdermin A2 [Source:MGI Symbol;Acc:MGI:1921490]	0	0	0	1	1	0	0	0	0	0	0	0	1	0	0	0	2	0	0	0	0	0	0	1	0	1	2	0	0	0
ENSMUSG00000017221	Psmd3	proteasome (prosome, macropain) 26S subunit, non-ATPase, 3 [Source:MGI Symbol;Acc:MGI:98858]	618	804	695	801	771	288	766	981	721	731	623	843	1444	365	1240	1493	1618	883	961	1116	1148	834	756	957	474	1374	900	616	859	817
ENSMUSG00000017264	Exosc10	exosome component 10 [Source:MGI Symbol;Acc:MGI:1355322]	243	296	270	299	281	85	269	314	265	245	245	304	498	139	415	520	690	308	318	327	407	282	230	298	163	498	310	205	266	278
ENSMUSG00000017286	Glod4	glyoxalase domain containing 4 [Source:MGI Symbol;Acc:MGI:1914451]	453	514	456	568	555	167	548	700	540	480	446	584	945	299	671	1075	901	559	610	692	859	580	465	637	349	749	661	383	493	576
ENSMUSG00000017288	Vps53	vacuolar protein sorting 53 (yeast) [Source:MGI Symbol;Acc:MGI:1915549]	361	428	409	453	423	140	413	560	419	374	393	506	827	246	672	917	1005	498	512	599	607	479	391	534	250	809	519	363	444	450
ENSMUSG00000017291	Taok1	TAO kinase 1 [Source:MGI Symbol;Acc:MGI:1914490]	2910	3190	2664	3095	3226	1136	3694	3963	3288	2492	2239	3336	5095	1690	2851	6167	4653	3371	3941	3639	4753	3130	2716	3641	2038	4524	4007	2447	2612	3477
ENSMUSG00000017299	Dnttip1	deoxynucleotidyltransferase, terminal, interacting protein 1 [Source:MGI Symbol;Acc:MGI:1923483]	98	126	121	120	121	37	117	151	130	112	94	154	242	56	171	222	261	137	138	192	207	127	102	146	81	181	165	83	124	117
ENSMUSG00000017300	Tnnc2	troponin C2, fast [Source:MGI Symbol;Acc:MGI:98780]	0	0	0	0	0	0	0	1	0	0	0	0	0	0	0	0	1	0	0	0	0	0	1	0	0	0	0	0	0	0
ENSMUSG00000017307	Acot8	acyl-CoA thioesterase 8 [Source:MGI Symbol;Acc:MGI:2158201]	82	94	87	83	97	27	79	108	95	81	81	110	164	47	114	196	194	100	104	123	147	92	73	107	64	180	127	70	80	108
ENSMUSG00000017309	Cd300lg	CD300 antigen like family member G [Source:MGI Symbol;Acc:MGI:1289168]	3	0	4	0	10	0	6	12	8	7	3	8	12	1	4	26	19	8	4	5	5	0	7	13	3	15	5	5	0	3
ENSMUSG00000017310	Spint4	serine protease inhibitor, Kunitz type 4 [Source:MGI Symbol;Acc:MGI:1925489]	0	0	0	0	0	0	0	0	0	0	0	0	0	0	0	0	0	0	0	0	0	0	0	0	0	0	0	0	0	0
ENSMUSG00000017311	Pyy	peptide YY [Source:MGI Symbol;Acc:MGI:99924]	0	0	0	0	0	0	0	0	0	0	0	0	0	0	0	0	0	0	0	0	0	0	0	0	0	0	0	0	0	0
ENSMUSG00000017314	Mpp2	membrane protein, palmitoylated 2 (MAGUK p55 subfamily member 2) [Source:MGI Symbol;Acc:MGI:1858257]	1057	1406	1228	1271	1275	456	1326	1569	1214	1083	1138	1332	2402	680	1870	2457	2813	1529	1534	1693	1820	1379	1217	1614	818	2089	1582	1043	1288	1371
ENSMUSG00000017316	Ppy	pancreatic polypeptide [Source:MGI Symbol;Acc:MGI:97753]	0	0	0	0	0	0	0	0	0	0	0	0	0	0	0	0	0	0	0	0	0	0	0	0	0	0	0	0	0	0
ENSMUSG00000017344	Vtn	vitronectin [Source:MGI Symbol;Acc:MGI:98940]	357	500	459	651	472	159	520	630	467	453	478	603	889	250	721	779	1027	492	620	618	712	530	428	557	418	799	629	319	460	465
ENSMUSG00000017376	Nlk	nemo like kinase [Source:MGI Symbol;Acc:MGI:1201387]	721	733	627	752	728	259	943	972	725	621	546	711	1142	362	792	1321	1155	909	919	1033	1155	731	771	819	593	1253	990	585	698	929
ENSMUSG00000017386	Traf4	TNF receptor associated factor 4 [Source:MGI Symbol;Acc:MGI:1202880]	72	119	98	89	83	34	104	113	95	97	55	68	164	39	102	170	187	91	95	108	109	58	75	89	58	114	85	63	40	82
ENSMUSG00000017390	Aldoc	aldolase C, fructose-bisphosphate [Source:MGI Symbol;Acc:MGI:101863]	3644	4775	4692	6041	5113	1839	4830	5446	4724	4768	4248	5486	7853	2226	6837	8564	9572	5151	5284	6181	6619	5517	3961	5683	3180	7847	6435	3807	5080	4975
ENSMUSG00000017400	Stac2	SH3 and cysteine rich domain 2 [Source:MGI Symbol;Acc:MGI:2144518]	398	524	464	527	459	165	544	559	462	514	423	570	1019	300	807	1148	1112	641	682	753	814	570	448	671	328	943	760	421	530	629
ENSMUSG00000017404	Rpl19	ribosomal protein L19 [Source:MGI Symbol;Acc:MGI:98020]	946	1307	1363	1398	1405	435	1358	1562	1268	1281	1169	1541	2441	652	2423	2568	3363	1712	1668	2007	1988	1504	1487	1876	970	2180	1796	1052	1279	1615
ENSMUSG00000017405	Nek8	NIMA (never in mitosis gene a)-related expressed kinase 8 [Source:MGI Symbol;Acc:MGI:1890646]	25	26	38	32	36	11	21	45	25	38	18	37	55	21	47	54	78	36	37	39	49	27	32	36	21	51	31	11	15	32
ENSMUSG00000017412	Cacnb4	calcium channel, voltage-dependent, beta 4 subunit [Source:MGI Symbol;Acc:MGI:103301]	2306	2197	1900	2202	2105	833	2896	2973	2350	1939	1742	2329	3750	1247	2054	4206	3095	2695	2766	2896	3834	2605	2071	2707	1620	3365	2940	1768	2115	2980
ENSMUSG00000017417	Plxdc1	plexin domain containing 1 [Source:MGI Symbol;Acc:MGI:1919574]	51	79	55	80	60	25	112	127	91	76	63	82	158	35	114	152	135	132	107	99	118	129	115	124	76	139	125	62	94	128
ENSMUSG00000017418	Arl5b	ADP-ribosylation factor-like 5B [Source:MGI Symbol;Acc:MGI:1923119]	526	473	406	434	478	111	493	698	447	355	366	600	954	265	482	853	617	498	583	591	760	490	450	550	294	651	500	321	442	560
ENSMUSG00000017421	Zfp207	zinc finger protein 207 [Source:MGI Symbol;Acc:MGI:1340045]	1289	1268	1167	1221	1179	461	1336	1404	1206	1134	1027	1358	2057	694	1345	2856	2061	1292	1565	1702	2112	1377	1152	1560	755	2326	1558	1108	1204	1497
ENSMUSG00000017428	Psmd11	proteasome (prosome, macropain) 26S subunit, non-ATPase, 11 [Source:MGI Symbol;Acc:MGI:1916327]	467	631	551	636	643	203	714	741	645	574	479	681	1028	344	761	1245	1151	757	774	892	920	571	628	733	413	1013	794	523	591	699
ENSMUSG00000017446	C1qtnf1	C1q and tumor necrosis factor related protein 1 [Source:MGI Symbol;Acc:MGI:1919254]	23	37	25	27	18	9	44	36	21	37	21	32	53	9	31	49	57	40	46	32	43	28	21	24	20	38	26	18	21	33
ENSMUSG00000017453	Pipox	pipecolic acid oxidase [Source:MGI Symbol;Acc:MGI:1197006]	5	9	6	8	11	1	9	16	11	13	6	20	23	7	19	22	12	27	14	10	21	8	5	21	7	6	8	3	3	13
ENSMUSG00000017466	Timp2	tissue inhibitor of metalloproteinase 2 [Source:MGI Symbol;Acc:MGI:98753]	2665	3219	2709	3181	3180	1015	3458	4261	3114	2967	2631	3475	5475	1371	3591	4685	6070	3359	3830	3777	3941	3026	2793	4048	2223	3507	4019	2433	2486	2930
ENSMUSG00000017478	Zc3h18	zinc finger CCCH-type containing 18 [Source:MGI Symbol;Acc:MGI:1923264]	293	349	347	397	345	132	368	417	321	289	302	416	731	183	495	777	783	437	505	508	559	402	312	414	241	613	436	292	375	403
ENSMUSG00000017485	Top2b	topoisomerase (DNA) II beta [Source:MGI Symbol;Acc:MGI:98791]	960	1010	809	1072	1140	385	1121	1270	1079	854	862	1140	1833	506	1164	2159	1887	1097	1361	1328	1608	1081	849	1121	578	1592	1261	730	930	1177
ENSMUSG00000017491	Rarb	retinoic acid receptor, beta [Source:MGI Symbol;Acc:MGI:97857]	42	49	46	57	46	14	50	74	46	43	47	59	99	30	67	110	122	47	70	62	75	69	65	64	30	80	63	48	47	52
ENSMUSG00000017493	Igfbp4	insulin-like growth factor binding protein 4 [Source:MGI Symbol;Acc:MGI:96439]	572	680	738	807	655	246	735	896	718	771	544	724	1116	318	910	1368	1314	755	835	956	980	680	580	770	437	1153	861	486	699	778
ENSMUSG00000017499	Cdc6	cell division cycle 6 [Source:MGI Symbol;Acc:MGI:1345150]	10	5	1	0	4	0	6	8	2	4	6	8	11	8	8	8	5	4	8	11	2	3	13	7	3	13	7	4	3	12
ENSMUSG00000017548	Suz12	suppressor of zeste 12 homolog (Drosophila) [Source:MGI Symbol;Acc:MGI:1261758]	525	480	472	501	564	175	538	628	519	459	400	615	880	301	547	1141	899	688	759	776	918	565	500	693	329	943	699	457	483	695
ENSMUSG00000017550	Atad5	ATPase family, AAA domain containing 5 [Source:MGI Symbol;Acc:MGI:2442925]	60	59	47	59	68	21	66	58	47	63	35	66	107	38	77	141	91	70	69	62	95	64	45	84	32	88	73	47	34	50
ENSMUSG00000017561	Crlf3	cytokine receptor-like factor 3 [Source:MGI Symbol;Acc:MGI:1860086]	139	134	126	126	106	34	137	172	154	118	88	156	257	89	197	318	266	162	211	223	230	141	158	190	86	312	160	122	160	178
ENSMUSG00000017588	Krt27	keratin 27 [Source:MGI Symbol;Acc:MGI:1339999]	0	0	0	0	0	0	0	0	0	0	0	0	0	0	0	0	0	0	0	0	0	0	0	0	0	0	0	0	0	2
ENSMUSG00000017607	Tns4	tensin 4 [Source:MGI Symbol;Acc:MGI:2144377]	2	10	5	5	9	1	3	9	12	7	11	11	27	7	10	36	37	9	19	12	16	6	13	14	3	33	8	6	0	15
ENSMUSG00000017615	Tnfaip1	tumor necrosis factor, alpha-induced protein 1 (endothelial) [Source:MGI Symbol;Acc:MGI:104961]	424	508	507	501	474	191	508	654	474	451	368	507	879	261	607	1037	904	574	627	673	747	515	474	603	339	774	589	380	413	603
ENSMUSG00000017631	Abr	active BCR-related gene [Source:MGI Symbol;Acc:MGI:107771]	4176	5096	4830	5308	5347	1894	5238	5718	4939	4468	4218	5806	9420	2868	7112	10304	10790	5936	6304	6390	7654	5839	4267	6296	3063	9056	6596	4209	5293	5669
ENSMUSG00000017639	Rab11fip4	RAB11 family interacting protein 4 (class II) [Source:MGI Symbol;Acc:MGI:2442920]	2373	2877	2692	3009	2969	1031	2983	3568	2834	2420	2395	3383	5528	1663	3351	5958	5912	3478	3591	3717	4379	3273	2704	3535	1764	4731	3739	2402	2979	3283
ENSMUSG00000017652	Cd40	CD40 antigen [Source:MGI Symbol;Acc:MGI:88336]	5	1	1	0	9	0	1	4	6	0	1	4	8	3	1	12	7	4	5	7	3	1	4	7	2	9	6	1	2	1
ENSMUSG00000017664	Slc35c2	solute carrier family 35, member C2 [Source:MGI Symbol;Acc:MGI:2385166]	286	394	349	357	393	125	379	407	331	351	279	405	642	193	561	682	760	387	448	499	521	402	332	419	220	752	465	292	361	376
ENSMUSG00000017667	Zfp334	zinc finger protein 334 [Source:MGI Symbol;Acc:MGI:2388656]	279	331	276	263	309	113	330	405	266	260	239	358	572	214	383	628	615	315	429	398	485	379	298	380	187	503	409	253	328	371
ENSMUSG00000017670	Elmo2	engulfment and cell motility 2 [Source:MGI Symbol;Acc:MGI:2153045]	1141	1319	1255	1293	1279	500	1347	1437	1265	1140	1038	1326	2218	659	1638	2633	2612	1459	1447	1640	1675	1435	1071	1390	712	2469	1571	1000	1238	1340
ENSMUSG00000017677	Wsb1	WD repeat and SOCS box-containing 1 [Source:MGI Symbol;Acc:MGI:1926139]	972	1020	871	895	1040	339	1213	1241	950	817	863	1183	1656	530	1074	1788	1447	1192	1284	1259	1738	1181	1067	1250	683	1378	1069	730	801	989
ENSMUSG00000017679	Ttpal	tocopherol (alpha) transfer protein-like [Source:MGI Symbol;Acc:MGI:1923330]	596	694	597	682	683	240	804	847	679	636	563	710	1206	344	831	1231	1081	790	861	841	969	754	615	874	460	1007	831	567	721	758
ENSMUSG00000017686	Rhot1	ras homolog gene family, member T1 [Source:MGI Symbol;Acc:MGI:1926078]	686	757	663	724	776	270	797	922	738	628	607	802	1270	410	873	1527	1317	875	957	1089	1209	826	700	840	485	1237	921	573	698	851
ENSMUSG00000017688	Hnf4g	hepatocyte nuclear factor 4, gamma [Source:MGI Symbol;Acc:MGI:1353604]	0	2	1	0	3	0	1	1	0	0	0	0	0	0	0	0	1	0	0	0	0	1	1	0	0	0	0	0	0	0
ENSMUSG00000017692	Rhbdl3	rhomboid, veinlet-like 3 (Drosophila) [Source:MGI Symbol;Acc:MGI:2179276]	188	218	214	227	247	68	228	263	225	192	182	238	404	112	266	456	496	291	258	354	231	198	211	264	115	358	285	158	227	235
ENSMUSG00000017697	Ada	adenosine deaminase [Source:MGI Symbol;Acc:MGI:87916]	1	5	2	5	3	1	2	3	3	3	0	2	1	0	2	1	5	2	4	3	2	1	1	2	3	2	5	2	2	1
ENSMUSG00000017707	Serinc3	serine incorporator 3 [Source:MGI Symbol;Acc:MGI:1349457]	1983	2115	1949	2201	2238	805	2604	2904	2355	1955	1834	2441	3930	1178	2844	4384	3682	2558	2706	3048	3470	2406	2216	2595	1393	3864	2899	1692	2135	2788
ENSMUSG00000017713	Tha1	threonine aldolase 1 [Source:MGI Symbol;Acc:MGI:1919026]	32	20	25	22	22	6	20	17	24	15	12	30	50	7	38	65	48	29	36	29	41	29	25	30	14	47	29	18	30	22
ENSMUSG00000017715	Pgs1	phosphatidylglycerophosphate synthase 1 [Source:MGI Symbol;Acc:MGI:1921701]	378	459	434	439	462	160	450	630	455	377	354	507	818	197	642	925	1036	537	597	616	680	497	405	561	294	777	605	386	493	513
ENSMUSG00000017716	Birc5	baculoviral IAP repeat-containing 5 [Source:MGI Symbol;Acc:MGI:1203517]	6	13	6	5	6	0	8	18	6	6	2	5	7	0	7	8	16	10	8	1	10	5	5	9	0	12	3	5	8	4
ENSMUSG00000017718	Afmid	arylformamidase [Source:MGI Symbol;Acc:MGI:2448704]	23	18	21	20	18	11	24	24	16	21	13	23	46	4	27	34	32	21	15	27	26	17	25	21	9	16	21	14	17	23
ENSMUSG00000017720	Trp53tg5	transformation related protein 53 target 5 [Source:MGI Symbol;Acc:MGI:1920853]	0	1	2	0	0	0	0	4	0	0	1	4	3	0	2	2	3	2	1	1	4	2	2	0	1	5	1	3	4	2
ENSMUSG00000017721	Pigt	phosphatidylinositol glycan anchor biosynthesis, class T [Source:MGI Symbol;Acc:MGI:1926178]	454	541	485	437	486	180	480	642	484	484	434	519	899	235	794	874	1128	615	615	645	681	449	444	600	294	896	589	360	431	482
ENSMUSG00000017723	Wfdc2	WAP four-disulfide core domain 2 [Source:MGI Symbol;Acc:MGI:1914951]	21	16	8	19	18	0	14	16	23	28	26	38	43	4	15	68	96	34	28	30	39	20	18	16	12	81	16	19	1	30
ENSMUSG00000017724	Etv4	ets variant 4 [Source:MGI Symbol;Acc:MGI:99423]	55	63	65	51	62	22	63	69	45	47	44	71	94	13	83	137	111	68	73	57	81	70	33	67	28	72	59	54	46	47
ENSMUSG00000017733	Eppin	epididymal peptidase inhibitor [Source:MGI Symbol;Acc:MGI:1922776]	0	0	0	0	0	0	0	0	0	0	0	0	0	0	0	0	0	0	0	0	0	0	0	0	0	0	0	0	0	0
ENSMUSG00000017734	Dbndd2	dysbindin (dystrobrevin binding protein 1) domain containing 2 [Source:MGI Symbol;Acc:MGI:106562]	1084	1329	1218	1446	1342	468	1345	1540	1271	1131	985	1408	2328	747	1686	2842	2401	1555	1509	1864	1947	1438	1223	1559	808	2339	1716	1024	1226	1586
ENSMUSG00000017737	Mmp9	matrix metallopeptidase 9 [Source:MGI Symbol;Acc:MGI:97011]	10	4	6	7	7	1	4	16	8	6	4	5	10	1	8	20	18	8	5	7	11	9	7	6	7	21	10	8	11	5
ENSMUSG00000017740	Slc12a5	solute carrier family 12, member 5 [Source:MGI Symbol;Acc:MGI:1862037]	2681	3207	3087	3464	3158	1121	3484	3925	3093	2910	2725	3811	6271	1796	4655	6517	7272	3842	4340	4575	5246	3971	3083	4418	2248	5803	4447	2960	3633	3956
ENSMUSG00000017747	Ghdc	GH3 domain containing [Source:MGI Symbol;Acc:MGI:1931556]	40	53	45	45	78	12	45	71	47	42	49	43	83	32	74	109	120	55	71	62	85	63	48	60	29	105	50	36	50	48
ENSMUSG00000017754	Pltp	phospholipid transfer protein [Source:MGI Symbol;Acc:MGI:103151]	348	393	386	439	386	126	354	584	438	397	469	546	929	254	600	1034	1147	615	601	587	684	460	394	550	304	953	441	326	321	453
ENSMUSG00000017756	Slc12a7	solute carrier family 12, member 7 [Source:MGI Symbol;Acc:MGI:1342283]	34	49	54	27	48	8	68	67	48	67	88	65	106	21	74	131	141	59	75	56	89	53	35	43	37	161	46	50	42	60
ENSMUSG00000017760	Ctsa	cathepsin A [Source:MGI Symbol;Acc:MGI:97748]	641	718	742	838	748	253	714	1011	784	765	743	904	1485	391	1089	1729	1912	977	1038	1041	1217	834	723	964	526	1537	851	560	692	823
ENSMUSG00000017764	Zswim1	zinc finger SWIM-type containing 1 [Source:MGI Symbol;Acc:MGI:1919221]	135	149	188	174	158	65	171	220	187	162	154	205	299	86	279	345	368	211	245	266	231	169	156	212	137	333	245	150	199	208
ENSMUSG00000017765	Slc12a4	solute carrier family 12, member 4 [Source:MGI Symbol;Acc:MGI:1309465]	178	173	181	151	179	55	163	230	161	165	193	273	361	99	179	453	494	220	255	216	227	170	129	181	114	438	177	140	97	211
ENSMUSG00000017767	Spata25	spermatogenesis associated 25 [Source:MGI Symbol;Acc:MGI:1922892]	25	28	34	25	18	7	26	31	23	22	23	22	45	12	34	47	35	27	32	39	40	31	19	39	17	38	30	20	29	30
ENSMUSG00000017774	Myo1c	myosin IC [Source:MGI Symbol;Acc:MGI:106612]	104	121	113	145	118	46	139	153	114	81	112	142	223	76	142	234	267	147	157	150	226	128	87	164	87	203	164	101	116	145
ENSMUSG00000017776	Crk	v-crk sarcoma virus CT10 oncogene homolog (avian) [Source:MGI Symbol;Acc:MGI:88508]	1774	1974	1781	1977	2113	711	2215	2472	2020	1687	1606	2189	3539	1098	2313	4136	3459	2435	2648	2887	2957	2109	1926	2489	1231	3460	2713	1670	1952	2510
ENSMUSG00000017778	Cox7c	cytochrome c oxidase subunit VIIc [Source:MGI Symbol;Acc:MGI:103226]	713	1085	1072	1253	1269	420	1181	1398	1032	1083	920	1250	1848	565	1384	2088	1913	1500	1528	1674	1697	1159	1305	1428	694	1570	1359	836	940	1278
ENSMUSG00000017781	Pitpna	phosphatidylinositol transfer protein, alpha [Source:MGI Symbol;Acc:MGI:99887]	2460	2880	2720	2963	2922	1022	3050	3698	2816	2468	2286	3088	5070	1496	3487	5331	5110	3219	3557	3903	4147	3090	2654	3285	1890	4385	3553	2145	2811	3233
ENSMUSG00000017801	Mlx	MAX-like protein X [Source:MGI Symbol;Acc:MGI:108398]	172	187	200	193	214	50	188	221	177	169	157	232	305	106	258	367	348	197	248	298	291	225	161	233	133	332	254	158	204	222
ENSMUSG00000017802	Fam134c	family with sequence similarity 134, member C [Source:MGI Symbol;Acc:MGI:1915248]	541	716	689	690	701	238	718	834	625	587	477	674	1145	371	802	1348	1216	772	784	924	951	678	604	797	374	1057	786	496	647	712
ENSMUSG00000017817	Jph2	junctophilin 2 [Source:MGI Symbol;Acc:MGI:1891496]	5	11	15	8	9	3	1	17	7	5	6	7	21	0	15	13	20	6	9	10	10	13	6	11	7	4	5	7	11	2
ENSMUSG00000017830	Dhx58	DEXH (Asp-Glu-X-His) box polypeptide 58 [Source:MGI Symbol;Acc:MGI:1931560]	4	9	7	2	10	4	7	5	6	5	4	7	13	2	12	11	10	13	11	12	7	10	8	10	0	15	15	10	4	8
ENSMUSG00000017831	Rab5a	RAB5A, member RAS oncogene family [Source:MGI Symbol;Acc:MGI:105926]	1336	1398	1168	1325	1540	559	1539	1876	1485	1279	1063	1487	2320	755	1373	2676	1927	1667	1784	2107	2258	1451	1438	1704	871	2062	1805	1074	1202	1727
ENSMUSG00000017832	Hspb9	heat shock protein, alpha-crystallin-related, B9 [Source:MGI Symbol;Acc:MGI:1922732]	1	1	0	0	1	0	1	1	0	1	0	0	2	0	2	1	1	0	1	0	1	0	1	1	0	0	1	0	0	0
ENSMUSG00000017837	Nkiras2	NFKB inhibitor interacting Ras-like protein 2 [Source:MGI Symbol;Acc:MGI:1919216]	101	125	102	115	136	44	129	137	108	117	59	83	161	51	155	185	239	114	109	147	116	95	80	98	48	156	116	68	84	98
ENSMUSG00000017843	Ppp2r5c	protein phosphatase 2, regulatory subunit B', gamma [Source:MGI Symbol;Acc:MGI:1349475]	1030	1269	969	1171	1189	415	1306	1427	1084	1014	895	1173	1936	584	1442	2319	2123	1347	1462	1659	1709	1243	1085	1383	691	1967	1533	874	1124	1435
ENSMUSG00000017858	Ift52	intraflagellar transport 52 [Source:MGI Symbol;Acc:MGI:2387217]	147	165	157	209	216	61	207	246	187	193	176	239	359	105	256	417	390	235	270	264	345	231	225	249	141	341	266	148	187	208
ENSMUSG00000017861	Mybl2	myeloblastosis oncogene-like 2 [Source:MGI Symbol;Acc:MGI:101785]	1	7	5	0	2	3	3	10	11	2	5	3	12	3	7	17	10	6	10	6	4	9	8	8	3	11	5	5	8	5
ENSMUSG00000017868	Sgk2	serum/glucocorticoid regulated kinase 2 [Source:MGI Symbol;Acc:MGI:1351318]	28	31	16	49	37	9	31	17	37	39	11	14	27	7	25	29	35	22	25	25	21	13	18	18	8	22	11	4	10	12
ENSMUSG00000017897	Eya2	eyes absent 2 homolog (Drosophila) [Source:MGI Symbol;Acc:MGI:109341]	12	14	13	16	11	4	7	20	9	17	23	16	14	4	25	19	37	10	11	25	16	8	7	13	13	8	11	8	9	7
ENSMUSG00000017914	NA	NA	0	0	0	0	0	0	0	0	0	0	0	0	1	0	0	1	2	0	1	0	2	0	2	0	0	1	0	0	0	0
ENSMUSG00000017922	Prl3c1	prolactin family 3, subfamily c, member 1 [Source:MGI Symbol;Acc:MGI:1351649]	0	0	0	0	0	0	0	0	0	0	0	0	0	0	0	0	0	0	0	0	0	0	0	0	0	0	0	0	0	0
ENSMUSG00000017929	B4galt5	UDP-Gal:betaGlcNAc beta 1,4-galactosyltransferase, polypeptide 5 [Source:MGI Symbol;Acc:MGI:1927169]	404	512	467	446	491	146	475	610	455	419	342	496	797	223	583	885	872	557	565	684	667	468	465	563	297	850	592	370	478	516
ENSMUSG00000017943	Gdap1l1	ganglioside-induced differentiation-associated protein 1-like 1 [Source:MGI Symbol;Acc:MGI:2385163]	375	443	444	458	455	153	428	548	406	412	355	460	772	185	611	738	897	517	500	622	569	461	404	520	261	681	535	329	417	456
ENSMUSG00000017950	Hnf4a	hepatic nuclear factor 4, alpha [Source:MGI Symbol;Acc:MGI:109128]	0	0	0	0	0	0	0	0	0	0	0	0	0	0	0	0	0	0	0	0	0	0	0	0	0	0	0	0	0	0
ENSMUSG00000017969	Ptgis	prostaglandin I2 (prostacyclin) synthase [Source:MGI Symbol;Acc:MGI:1097156]	19	25	9	22	20	5	14	28	23	26	19	30	37	10	20	40	54	31	24	37	32	14	17	26	14	35	27	17	16	17
ENSMUSG00000017978	Cadps2	Ca2+-dependent activator protein for secretion 2 [Source:MGI Symbol;Acc:MGI:2443963]	712	802	748	802	750	268	840	972	677	650	731	936	1523	369	1018	1502	1568	864	1033	1207	1142	928	682	981	480	1248	1072	631	905	906
ENSMUSG00000017999	Ddx27	DEAD (Asp-Glu-Ala-Asp) box polypeptide 27 [Source:MGI Symbol;Acc:MGI:2385884]	176	177	174	200	192	49	192	188	177	154	162	204	284	106	222	372	440	203	232	278	282	178	199	222	109	349	246	164	196	197
ENSMUSG00000018001	Cyth3	cytohesin 3 [Source:MGI Symbol;Acc:MGI:1335107]	339	444	361	425	413	131	418	505	402	375	309	455	726	217	499	736	696	496	518	605	546	404	378	498	291	637	534	310	445	469
ENSMUSG00000018008	Cyth4	cytohesin 4 [Source:MGI Symbol;Acc:MGI:2441702]	93	123	110	131	111	29	115	122	90	108	83	114	191	65	160	230	268	118	149	144	154	128	105	134	63	239	151	78	96	99
ENSMUSG00000018012	Rac3	RAS-related C3 botulinum substrate 3 [Source:MGI Symbol;Acc:MGI:2180784]	70	92	74	83	99	26	93	109	77	66	69	76	107	39	113	123	147	94	108	116	111	97	105	109	61	86	84	48	68	91
ENSMUSG00000018040	Rrp7a	ribosomal RNA processing 7 homolog A (S. cerevisiae) [Source:MGI Symbol;Acc:MGI:1922028]	540	670	697	753	726	247	659	896	612	683	618	774	1362	392	1091	1519	1722	908	937	1062	1033	781	761	914	418	1318	962	574	758	777
ENSMUSG00000018042	Cyb5r3	cytochrome b5 reductase 3 [Source:MGI Symbol;Acc:MGI:94893]	297	414	408	434	392	124	400	501	393	359	378	447	795	221	594	765	849	457	507	544	617	431	360	538	268	680	486	295	357	427
ENSMUSG00000018068	Ints2	integrator complex subunit 2 [Source:MGI Symbol;Acc:MGI:1917672]	266	309	248	307	303	85	330	347	330	286	241	355	497	160	321	572	495	315	341	383	537	321	261	382	183	486	352	216	237	327
ENSMUSG00000018076	Med13l	mediator complex subunit 13-like [Source:MGI Symbol;Acc:MGI:2670178]	943	1149	1058	1142	1146	429	1235	1355	1151	917	926	1327	2157	721	1358	2633	2606	1386	1525	1500	1874	1286	1154	1485	726	2161	1598	1103	1294	1474
ENSMUSG00000018102	Hist1h2bc	histone cluster 1, H2bc [Source:MGI Symbol;Acc:MGI:1915274]	255	299	281	327	298	99	284	382	274	307	226	333	546	162	400	627	632	325	395	446	429	338	292	356	164	616	401	238	234	393
ENSMUSG00000018126	Baiap2l2	BAI1-associated protein 2-like 2 [Source:MGI Symbol;Acc:MGI:2652819]	4	4	6	8	8	1	7	9	9	6	13	12	20	5	17	16	23	13	19	20	14	9	3	19	2	28	7	7	8	16
ENSMUSG00000018143	Mafk	v-maf musculoaponeurotic fibrosarcoma oncogene family, protein K (avian) [Source:MGI Symbol;Acc:MGI:99951]	91	116	101	123	109	39	110	146	111	78	102	140	248	60	139	237	255	151	166	161	167	133	104	153	65	222	158	82	120	138
ENSMUSG00000018160	Med1	mediator complex subunit 1 [Source:MGI Symbol;Acc:MGI:1100846]	657	775	678	726	743	264	771	786	657	571	590	830	1272	421	842	1528	1433	835	933	838	1091	781	645	882	440	1272	887	595	658	783
ENSMUSG00000018166	Erbb3	v-erb-b2 erythroblastic leukemia viral oncogene homolog 3 (avian) [Source:MGI Symbol;Acc:MGI:95411]	186	268	189	248	201	72	249	251	184	172	92	143	259	85	190	357	292	146	204	179	204	144	114	183	82	203	122	94	109	149
ENSMUSG00000018167	Stard3	START domain containing 3 [Source:MGI Symbol;Acc:MGI:1929618]	150	204	182	154	179	63	172	232	173	164	154	191	330	107	297	379	373	202	239	273	248	200	160	221	107	378	238	165	182	210
ENSMUSG00000018168	Ikzf3	IKAROS family zinc finger 3 [Source:MGI Symbol;Acc:MGI:1342542]	0	0	0	0	0	0	0	0	0	0	0	0	0	0	2	0	0	0	0	0	0	0	0	4	0	0	1	0	0	0
ENSMUSG00000018169	Mfng	MFNG O-fucosylpeptide 3-beta-N-acetylglucosaminyltransferase [Source:MGI Symbol;Acc:MGI:1095404]	15	17	17	21	22	12	25	35	15	25	21	20	37	10	40	45	57	14	25	29	27	23	17	33	13	41	25	22	17	31
ENSMUSG00000018171	Vmp1	vacuole membrane protein 1 [Source:MGI Symbol;Acc:MGI:1923159]	658	799	699	767	812	281	844	990	747	677	573	776	1228	408	954	1440	1271	890	902	1175	1027	775	688	855	477	1236	874	526	656	838
ENSMUSG00000018189	Uchl5	ubiquitin carboxyl-terminal esterase L5 [Source:MGI Symbol;Acc:MGI:1914848]	152	214	192	230	197	64	252	266	196	185	177	219	343	100	218	419	357	261	309	327	351	232	263	272	151	332	281	175	210	258
ENSMUSG00000018196	Glrx2	glutaredoxin 2 (thioltransferase) [Source:MGI Symbol;Acc:MGI:1916617]	619	696	598	659	723	265	708	834	671	559	581	797	1080	394	807	1431	1155	819	865	976	1210	752	671	933	470	1023	851	586	675	820
ENSMUSG00000018199	Trove2	TROVE domain family, member 2 [Source:MGI Symbol;Acc:MGI:106652]	1245	1238	959	1139	1258	462	1541	1510	1393	1075	890	1221	1796	619	1143	2347	1636	1364	1553	1631	1706	1218	1258	1372	805	1892	1461	941	1050	1518
ENSMUSG00000018209	Stk4	serine/threonine kinase 4 [Source:MGI Symbol;Acc:MGI:1929004]	539	590	558	574	599	204	643	697	546	498	409	614	1062	313	713	1164	1138	649	732	712	839	591	533	679	335	984	698	508	566	676
ENSMUSG00000018211	Wfdc15b	WAP four-disulfide core domain 15B [Source:MGI Symbol;Acc:MGI:2445041]	0	0	0	0	0	0	0	0	1	0	0	0	0	0	0	0	0	0	0	0	0	0	0	0	0	0	0	0	0	0
ENSMUSG00000018217	Pmp22	peripheral myelin protein 22 [Source:MGI Symbol;Acc:MGI:97631]	114	150	98	140	132	51	166	199	120	127	127	165	321	103	220	297	272	179	161	189	277	225	149	236	121	262	194	120	144	213
ENSMUSG00000018238	Gdf9	growth differentiation factor 9 [Source:MGI Symbol;Acc:MGI:95692]	10	8	6	8	6	1	8	8	0	6	1	6	15	5	23	15	23	13	11	17	4	11	8	22	3	11	13	7	9	12
ENSMUSG00000018239	Zcchc10	zinc finger, CCHC domain containing 10 [Source:MGI Symbol;Acc:MGI:1196228]	68	61	60	77	70	29	83	98	77	64	51	98	125	53	91	135	132	98	110	129	103	78	102	125	65	118	104	49	73	92
ENSMUSG00000018259	Prl8a2	prolactin family 8, subfamily a, member 2 [Source:MGI Symbol;Acc:MGI:894281]	0	0	0	0	0	0	0	0	0	0	0	0	0	0	0	0	0	0	0	0	0	0	0	0	0	0	0	0	0	0
ENSMUSG00000018263	Tbx5	T-box 5 [Source:MGI Symbol;Acc:MGI:102541]	0	0	0	0	1	0	0	0	1	0	0	0	0	0	0	0	0	0	0	0	0	0	0	0	0	0	0	0	0	0
ENSMUSG00000018286	Psmb6	proteasome (prosome, macropain) subunit, beta type 6 [Source:MGI Symbol;Acc:MGI:104880]	323	467	474	492	481	150	432	583	385	410	430	558	854	232	718	917	1003	555	576	669	613	517	492	574	279	725	570	360	443	492
ENSMUSG00000018287	Spag7	sperm associated antigen 7 [Source:MGI Symbol;Acc:MGI:107380]	135	211	206	243	238	67	221	283	213	188	198	262	419	117	343	446	477	264	275	321	362	261	228	302	149	332	239	178	205	224
ENSMUSG00000018293	Pfn1	profilin 1 [Source:MGI Symbol;Acc:MGI:97549]	788	1191	1249	1243	1154	448	1028	1325	1011	1036	889	1220	1938	552	1842	2235	2668	1286	1359	1676	1454	1147	939	1292	649	2005	1320	823	1087	1112
ENSMUSG00000018322	Tomm34	translocase of outer mitochondrial membrane 34 [Source:MGI Symbol;Acc:MGI:1914395]	557	685	651	772	667	261	721	837	648	701	669	832	1489	403	1161	1568	1698	892	902	1073	1281	923	848	1066	545	1541	1085	643	825	959
ENSMUSG00000018326	Ywhab	tyrosine 3-monooxygenase/tryptophan 5-monooxygenase activation protein, beta polypeptide [Source:MGI Symbol;Acc:MGI:1891917]	6087	6974	6516	7103	6895	2406	7096	8543	6752	6356	5457	7639	11967	3516	8772	12486	11945	7960	8541	9420	10274	7634	6930	8811	4338	10356	8535	5290	6838	7732
ENSMUSG00000018334	Ksr1	kinase suppressor of ras 1 [Source:MGI Symbol;Acc:MGI:105051]	815	1020	1102	1047	1067	378	1053	917	1057	918	814	1142	1936	596	1258	2613	2831	1341	1406	1612	1254	1048	878	1300	603	2151	1513	1006	1219	1232
ENSMUSG00000018339	Gpx3	glutathione peroxidase 3 [Source:MGI Symbol;Acc:MGI:105102]	24	29	48	34	38	9	47	35	29	44	31	42	73	16	39	65	48	26	43	51	54	40	34	81	42	54	32	26	26	30
ENSMUSG00000018340	Anxa6	annexin A6 [Source:MGI Symbol;Acc:MGI:88255]	369	449	482	519	481	173	484	620	442	402	462	578	894	270	789	1019	1185	545	592	635	682	527	452	557	281	1039	598	352	500	538
ENSMUSG00000018341	Il12rb2	interleukin 12 receptor, beta 2 [Source:MGI Symbol;Acc:MGI:1270861]	99	83	81	79	92	36	102	98	102	72	76	105	167	57	100	214	166	98	98	98	140	107	76	113	55	180	137	74	82	104
ENSMUSG00000018347	Zkscan6	zinc finger with KRAB and SCAN domains 6 [Source:MGI Symbol;Acc:MGI:1289293]	96	114	122	126	124	41	109	163	129	97	117	153	228	57	196	242	278	183	176	202	212	166	113	169	79	258	171	109	161	139
ENSMUSG00000018362	Kpna2	karyopherin (importin) alpha 2 [Source:MGI Symbol;Acc:MGI:103561]	148	176	141	171	161	46	157	235	151	131	117	185	322	82	232	311	340	195	221	234	212	165	152	180	117	213	198	96	148	175
ENSMUSG00000018363	Smurf2	SMAD specific E3 ubiquitin protein ligase 2 [Source:MGI Symbol;Acc:MGI:1913563]	420	442	357	372	391	130	416	523	356	322	349	454	754	241	503	850	701	474	576	581	605	421	346	478	242	677	457	325	382	553
ENSMUSG00000018372	Cep95	centrosomal protein 95 [Source:MGI Symbol;Acc:MGI:2443502]	76	72	71	76	83	17	69	78	66	76	56	83	159	43	95	184	169	92	120	125	173	72	68	94	54	175	113	75	76	92
ENSMUSG00000018377	Vezf1	vascular endothelial zinc finger 1 [Source:MGI Symbol;Acc:MGI:1313291]	446	465	439	456	538	157	534	605	488	416	414	525	890	299	575	994	878	533	624	691	803	528	442	616	347	815	589	401	420	633
ENSMUSG00000018378	Cuedc1	CUE domain containing 1 [Source:MGI Symbol;Acc:MGI:2144281]	207	304	270	275	260	97	247	309	268	272	211	305	469	130	380	560	605	294	322	348	441	279	213	325	159	451	278	217	229	271
ENSMUSG00000018379	Srsf1	serine/arginine-rich splicing factor 1 [Source:MGI Symbol;Acc:MGI:98283]	2144	2223	1913	2229	2335	808	2396	2598	2338	1906	1963	2708	3861	1268	2373	4772	3373	2628	3037	3116	3901	2537	2375	2871	1428	4111	2814	1921	2063	2749
ENSMUSG00000018381	Abi3	ABI gene family, member 3 [Source:MGI Symbol;Acc:MGI:1913860]	151	214	194	229	204	76	205	298	190	184	141	245	374	97	341	387	527	253	248	280	292	192	177	258	124	360	256	175	196	223
ENSMUSG00000018387	Shroom1	shroom family member 1 [Source:MGI Symbol;Acc:MGI:1919024]	63	64	62	57	61	32	72	67	55	50	53	67	116	36	121	148	136	83	83	84	98	78	60	81	40	130	74	54	55	77
ENSMUSG00000018395	Kif3a	kinesin family member 3A [Source:MGI Symbol;Acc:MGI:107689]	1017	1293	1038	1232	1125	432	1297	1288	1095	976	1066	1371	2150	612	1473	2334	2341	1294	1417	1534	1881	1396	1187	1443	792	2131	1496	963	1214	1304
ENSMUSG00000018398	2016-09-08	septin 8 [Source:MGI Symbol;Acc:MGI:894310]	2367	2747	2592	2929	2676	981	2946	3123	2657	2372	2294	3194	4747	1489	3861	5160	5840	3188	3500	3825	4235	2951	2604	3279	1712	4371	3413	2186	2808	3181
ENSMUSG00000018401	Mtmr4	myotubularin related protein 4 [Source:MGI Symbol;Acc:MGI:2180699]	781	974	887	1051	961	307	932	1128	810	703	691	980	1667	588	1021	2024	1936	1155	1196	1530	1221	849	854	1105	592	1726	1357	884	1021	1276
ENSMUSG00000018405	Mrm1	mitochondrial rRNA methyltransferase 1 homolog (S. cerevisiae) [Source:MGI Symbol;Acc:MGI:2443470]	56	75	71	93	81	26	85	113	58	73	97	101	148	53	104	162	173	92	130	125	141	117	98	116	61	166	115	72	91	110
ENSMUSG00000018411	Mapt	microtubule-associated protein tau [Source:MGI Symbol;Acc:MGI:97180]	4016	5040	4709	5245	4796	1823	5003	5837	4588	4284	4103	5589	8955	2698	6792	10047	9661	5984	6246	7003	7910	5909	5356	6648	3463	8976	6683	4192	5091	5769
ENSMUSG00000018412	Kansl1	KAT8 regulatory NSL complex subunit 1 [Source:MGI Symbol;Acc:MGI:1923969]	802	819	741	849	806	294	874	988	811	717	681	950	1460	485	1068	1796	1666	973	1048	1047	1289	973	720	1078	547	1451	1163	811	819	1037
ENSMUSG00000018415	Gid4	GID complex subunit 4, VID24 homolog (S. cerevisiae) [Source:MGI Symbol;Acc:MGI:1914021]	721	857	771	876	936	290	932	1065	799	711	667	952	1514	455	955	1820	1583	1044	1036	1220	1338	982	869	1056	530	1322	1137	715	803	974
ENSMUSG00000018417	Myo1b	myosin IB [Source:MGI Symbol;Acc:MGI:107752]	153	151	147	201	164	47	203	245	169	156	128	132	278	79	218	280	245	187	200	202	246	150	123	149	101	202	166	95	120	179
ENSMUSG00000018425	Dhx40	DEAH (Asp-Glu-Ala-His) box polypeptide 40 [Source:MGI Symbol;Acc:MGI:1914737]	214	289	243	268	259	96	290	330	265	228	231	281	437	118	313	562	494	293	335	374	424	260	214	304	153	438	357	195	240	304
ENSMUSG00000018427	Ypel2	yippee-like 2 (Drosophila) [Source:MGI Symbol;Acc:MGI:1925114]	636	740	611	717	693	221	701	933	656	559	492	616	1024	337	731	1224	1085	627	755	807	856	674	571	770	360	972	682	478	621	767
ENSMUSG00000018428	Akap1	A kinase (PRKA) anchor protein 1 [Source:MGI Symbol;Acc:MGI:104729]	331	421	351	387	426	129	405	460	335	292	326	422	743	231	579	799	886	455	520	531	622	457	374	475	229	660	543	356	418	437
ENSMUSG00000018433	Nol11	nucleolar protein 11 [Source:MGI Symbol;Acc:MGI:1916229]	231	237	188	214	220	78	207	288	213	209	189	299	402	140	278	433	380	239	280	321	350	254	185	282	141	390	304	149	203	261
ENSMUSG00000018442	Derl2	Der1-like domain family, member 2 [Source:MGI Symbol;Acc:MGI:2151483]	305	341	337	341	342	101	326	419	329	315	254	368	559	204	392	843	586	440	477	567	446	354	340	406	204	700	461	312	320	500
ENSMUSG00000018446	C1qbp	complement component 1, q subcomponent binding protein [Source:MGI Symbol;Acc:MGI:1194505]	335	356	396	403	401	151	414	486	382	354	351	401	689	163	550	761	777	474	466	534	598	424	386	466	285	591	506	275	419	437
ENSMUSG00000018449	Rpain	RPA interacting protein [Source:MGI Symbol;Acc:MGI:1916973]	67	79	73	58	68	24	80	115	55	56	48	74	130	34	110	153	134	76	78	91	96	66	87	85	51	130	89	61	66	67
ENSMUSG00000018451	6330403K07Rik	RIKEN cDNA 6330403K07 gene [Source:MGI Symbol;Acc:MGI:1918001]	1060	1424	1319	1633	1540	456	1457	1734	1410	1382	1191	1578	2656	788	2077	2535	2689	1634	1712	2083	2157	1636	1591	2001	991	2186	1978	1200	1378	1609
ENSMUSG00000018459	Slc13a3	solute carrier family 13 (sodium-dependent dicarboxylate transporter), member 3 [Source:MGI Symbol;Acc:MGI:2149635]	45	117	88	135	120	33	129	132	127	139	106	93	203	42	140	158	238	116	141	128	166	103	92	145	103	172	180	76	89	95
ENSMUSG00000018470	Kcnab3	potassium voltage-gated channel, shaker-related subfamily, beta member 3 [Source:MGI Symbol;Acc:MGI:1336208]	143	172	174	179	174	80	179	249	183	141	150	188	353	92	275	414	361	243	246	289	331	208	176	211	132	399	270	151	216	256
ENSMUSG00000018474	Chd3	chromodomain helicase DNA binding protein 3 [Source:MGI Symbol;Acc:MGI:1344395]	4974	6489	6359	6730	6581	2281	6423	7572	6085	5380	5699	7552	12165	3387	8477	12614	14761	7617	8348	8219	9335	7078	6145	8138	3870	11175	8229	5628	6955	6993
ENSMUSG00000018476	Kdm6b	KDM1 lysine (K)-specific demethylase 6B [Source:MGI Symbol;Acc:MGI:2448492]	293	377	340	356	294	110	325	478	289	262	291	451	697	192	477	713	818	411	517	449	575	331	323	443	191	629	364	303	368	432
ENSMUSG00000018479	1700125H20Rik	RIKEN cDNA 1700125H20 gene [Source:MGI Symbol;Acc:MGI:1920884]	1	0	0	0	0	0	0	3	0	0	1	0	0	1	0	0	1	0	1	1	0	0	0	0	0	0	0	0	0	0
ENSMUSG00000018481	Appbp2	amyloid beta precursor protein (cytoplasmic tail) binding protein 2 [Source:MGI Symbol;Acc:MGI:1914134]	1266	1320	1114	1232	1289	458	1534	1680	1304	1075	973	1320	2100	655	1349	2337	2088	1459	1528	1655	1884	1323	1075	1490	777	1872	1577	902	1127	1454
ENSMUSG00000018486	Wnt9b	wingless-type MMTV integration site family, member 9B [Source:MGI Symbol;Acc:MGI:1197020]	0	2	3	2	2	2	10	6	3	1	1	6	10	1	11	15	10	11	9	3	6	6	1	5	5	18	8	6	3	5
ENSMUSG00000018500	Adora2b	adenosine A2b receptor [Source:MGI Symbol;Acc:MGI:99403]	32	51	33	31	41	11	39	53	25	40	40	46	81	21	37	80	76	45	56	32	49	36	34	31	29	77	37	25	27	40
ENSMUSG00000018501	Ncor1	nuclear receptor co-repressor 1 [Source:MGI Symbol;Acc:MGI:1349717]	2385	2842	2425	2779	2765	984	2896	3089	2593	2398	2171	3113	4942	1505	3435	5789	5727	3008	3569	3205	4463	3129	2408	3257	1675	4753	3549	2259	2729	3285
ENSMUSG00000018507	Trpv2	transient receptor potential cation channel, subfamily V, member 2 [Source:MGI Symbol;Acc:MGI:1341836]	72	104	102	111	95	30	100	102	84	84	81	117	181	52	120	201	218	110	121	124	152	84	103	131	62	201	117	72	94	88
ENSMUSG00000018509	Cenpv	centromere protein V [Source:MGI Symbol;Acc:MGI:1920389]	72	131	110	121	108	40	95	119	98	97	90	119	201	58	175	231	226	127	118	158	155	103	92	121	66	162	150	75	103	142
[truncated: 35,363 more rows]

## Sheet: FPKM
Gene.ID	Associated.Gene.Name	Description	1071D	1071E	1071G	1071H	1071I	1071P	1071Q	1071X	1072B	1071T	1050B	1050C	1052C	1052I	1053D	1050Q	1052O	1053K	1053L	1053M	1057A	1057B	1057D	1056E	1066D	1048H	1048I	1048K	1056G	1056H
[truncated: 37,315 more rows]
