# Supplementary material for: Sex differences in the molecular signature of the developing mouse hippocampus
Source: BMC Genomics. 2017 Mar 16;18:237. doi: 10.1186/s12864-017-3608-7 (PMC5356301; doi:10.1186/s12864-017-3608-7)
Supplement: Additional file 2: — Metadata table for RNA-seq assay. File contains information on RNA-seq samples such as sample ID, sex, timepoint, and estrous stage. (CSV 749 bytes) [file 12864_2017_3608_MOESM2_ESM.csv]

sample	1071D	1071E	1071G	1071H	1071I	1071P	1071Q	1071X	1072B	1071T	1050B	1050C	1052C	1052I	1053D	1050Q	1052O	1053K	1053L	1053M	1057A	1057B	1057D	1056E	1066D	1048H	1048I	1048K	1056G	1056H
sex	female	female	female	female	female	male	male	male	male	male	female	female	female	female	female	male	male	male	male	male	female	female	female	female	female	male	male	male	male	male
timepoint	1 month	1 month	1 month	1 month	1 month	1 month	1 month	1 month	1 month	1 month	2 month	2 month	2 month	2 month	2 month	2 month	2 month	2 month	2 month	2 month	4 month	4 month	4 month	4 month	4 month	4 month	4 month	4 month	4 month	4 month
estrous stage	NC	NC	NC	NC	NC	male	male	male	male	male	M	M	D	E	E	male	male	male	male	male	E	E	D	M	M	male	male	male	male	male
