# Supplementary material for: Sex differences in the molecular signature of the developing mouse hippocampus
Source: BMC Genomics. 2017 Mar 16;18:237. doi: 10.1186/s12864-017-3608-7 (PMC5356301; doi:10.1186/s12864-017-3608-7)
Supplement: Additional file 3: — Spectral count tables for LC-MS/MS assay. File contains quantitative information from proteomic investigation of protein expression in the hippocampus in both raw (unnormalized) and normalized (NSAF) formats. (XLSX 682 kb) [file 12864_2017_3608_MOESM3_ESM.xlsx]

## Sheet: raw counts
Identified_Proteins_.2568.	Accession_Number	Gene.ID	Molecular_Weight	1069_B	1071_A	1071_C	1071_L	1071_M	1071_O	1052_H	1050_A	1052_D	1050_G	1052_M	1050_K	1048_Q	1056_D	1048_A	1048_F	1048_G
14-3-3 protein beta/alpha OS=Mus musculus GN=Ywhab PE=1 SV=3	1433B_MOUSE	ENSMUSG00000018326	28 kDa	60	56	54	23	67	58	52	52	59	57	69	53	90	60	44	75	47
14-3-3 protein epsilon OS=Mus musculus GN=Ywhae PE=1 SV=1	1433E_MOUSE	ENSMUSG00000020849	29 kDa	219	179	205	205	213	189	155	179	178	233	166	182	217	182	184	260	211
14-3-3 protein eta OS=Mus musculus GN=Ywhah PE=1 SV=2	1433F_MOUSE	ENSMUSG00000018965	28 kDa	41	40	49	26	70	59	41	39	50	39	62	48	65	48	30	66	35
14-3-3 protein gamma OS=Mus musculus GN=Ywhag PE=1 SV=2	1433G_MOUSE	ENSMUSG00000051391	28 kDa	57	64	66	54	90	77	66	67	65	82	68	82	78	74	80	92	70
14-3-3 protein theta OS=Mus musculus GN=Ywhaq PE=1 SV=1	1433T_MOUSE	ENSMUSG00000076432	28 kDa	63	75	71	53	119	105	79	73	64	63	73	68	99	61	69	100	60
14-3-3 protein zeta/delta OS=Mus musculus GN=Ywhaz PE=1 SV=1	1433Z_MOUSE	ENSMUSG00000022285	28 kDa	152	221	161	175	246	226	164	181	149	262	122	168	278	149	167	272	252
Serine/threonine-protein phosphatase 2A 56 kDa regulatory subunit alpha isoform OS=Mus musculus GN=Ppp2r5a PE=1 SV=1	2A5A_MOUSE	ENSMUSG00000026626	56 kDa	0	0	0	0	0	0	0	0	0	0	0	0	4	0	0	0	0
Serine/threonine-protein phosphatase 2A 56 kDa regulatory subunit epsilon isoform OS=Mus musculus GN=Ppp2r5e PE=1 SV=3	2A5E_MOUSE	ENSMUSG00000021051	55 kDa	24	23	22	22	21	23	17	28	21	16	19	19	31	23	15	24	20
Serine/threonine-protein phosphatase 2A 56 kDa regulatory subunit gamma isoform OS=Mus musculus GN=Ppp2r5c PE=1 SV=2	2A5G_MOUSE	ENSMUSG00000017843	61 kDa	12	0	17	21	3	19	6	14	16	9	8	16	14	18	4	9	3
Serine/threonine-protein phosphatase 2A 65 kDa regulatory subunit A alpha isoform OS=Mus musculus GN=Ppp2r1a PE=1 SV=3	2AAA_MOUSE	ENSMUSG00000007564	65 kDa	111	98	119	110	87	158	131	126	106	118	117	103	200	96	100	132	90
Serine/threonine-protein phosphatase 2A 55 kDa regulatory subunit B alpha isoform OS=Mus musculus GN=Ppp2r2a PE=1 SV=1	2ABA_MOUSE	ENSMUSG00000022052	52 kDa	25	25	26	26	36	24	30	27	32	35	37	22	48	36	28	29	29
3-hydroxyisobutyrate dehydrogenase, mitochondrial OS=Mus musculus GN=Hibadh PE=1 SV=1	3HIDH_MOUSE	ENSMUSG00000029776	35 kDa	14	10	16	15	0	23	19	26	15	25	17	25	11	22	22	23	12
4F2 cell-surface antigen heavy chain OS=Mus musculus GN=Slc3a2 PE=1 SV=1	4F2_MOUSE	ENSMUSG00000010095	58 kDa	46	53	47	47	45	48	55	51	62	61	42	64	62	59	40	67	49
Cytosolic purine 5'-nucleotidase OS=Mus musculus GN=Nt5c2 PE=1 SV=2	5NTC_MOUSE	ENSMUSG00000025041	65 kDa	0	0	0	0	0	0	0	3	0	0	0	0	0	0	0	0	0
6-phosphogluconate dehydrogenase, decarboxylating OS=Mus musculus GN=Pgd PE=1 SV=3	6PGD_MOUSE	ENSMUSG00000028961	53 kDa	33	27	32	30	33	27	20	32	22	30	25	22	45	28	26	38	21
6-phosphogluconolactonase OS=Mus musculus GN=Pgls PE=1 SV=1	6PGL_MOUSE	ENSMUSG00000031807	27 kDa	16	6	14	4	12	0	12	11	17	17	7	10	24	12	0	6	11
Alpha-1-antitrypsin 1-1 OS=Mus musculus GN=Serpina1a PE=1 SV=4	A1AT1_MOUSE	ENSMUSG00000066366	46 kDa	12	8	4	0	0	5	5	6	3	6	12	22	0	0	17	7	9
Alpha-2-macroglobulin OS=Mus musculus GN=A2m PE=1 SV=3	A2M_MOUSE	ENSMUSG00000030359	166 kDa	0	0	4	7	0	5	0	0	0	8	9	12	12	0	18	4	3
Isoform APP695 of Amyloid beta A4 protein OS=Homo sapiens GN=APP	A4_HUMAN	-	79 kDa	0	0	0	0	0	0	0	0	0	0	0	0	0	0	0	0	0
Amyloid beta A4 protein OS=Mus musculus GN=App PE=1 SV=3	A4_MOUSE	ENSMUSG00000022892	87 kDa	0	0	0	0	0	4	14	0	0	0	0	13	0	3	0	0	0
Asc-type amino acid transporter 1 OS=Mus musculus GN=Slc7a10 PE=1 SV=1	AAA1_MOUSE	ENSMUSG00000030495	58 kDa	0	0	0	0	0	0	0	0	0	0	0	0	0	4	0	0	0
Acetoacetyl-CoA synthetase OS=Mus musculus GN=Aacs PE=1 SV=1	AACS_MOUSE	ENSMUSG00000029482	75 kDa	0	0	0	0	3	0	0	0	0	0	0	0	0	0	0	0	0
AP2-associated protein kinase 1 OS=Mus musculus GN=Aak1 PE=1 SV=2	AAK1_MOUSE	ENSMUSG00000057230	103 kDa	106	113	123	152	120	140	134	121	134	149	128	146	146	132	132	165	154
5'-AMP-activated protein kinase subunit gamma-2 OS=Mus musculus GN=Prkag2 PE=1 SV=2	AAKG2_MOUSE	ENSMUSG00000028944	63 kDa	0	0	0	0	0	0	3	0	0	0	0	3	4	0	0	0	0
Aspartate aminotransferase, cytoplasmic OS=Mus musculus GN=Got1 PE=1 SV=3	AATC_MOUSE	ENSMUSG00000025190	46 kDa	179	111	189	155	149	158	136	200	153	169	143	137	119	149	130	144	135
Aspartate aminotransferase, mitochondrial OS=Mus musculus GN=Got2 PE=1 SV=1	AATM_MOUSE	ENSMUSG00000031672	47 kDa	155	150	186	171	140	169	148	190	161	173	181	160	165	136	201	174	145
ATP-binding cassette sub-family B member 7, mitochondrial OS=Mus musculus GN=Abcb7 PE=1 SV=3	ABCB7_MOUSE	ENSMUSG00000031333	83 kDa	0	0	0	0	0	0	0	0	0	0	0	4	0	0	0	0	0
ATP-binding cassette sub-family D member 3 OS=Mus musculus GN=Abcd3 PE=1 SV=2	ABCD3_MOUSE	ENSMUSG00000028127	75 kDa	0	0	0	8	0	14	3	7	3	0	4	0	0	0	0	0	0
ATP-binding cassette sub-family E member 1 OS=Mus musculus GN=Abce1 PE=1 SV=1	ABCE1_MOUSE	ENSMUSG00000058355	67 kDa	19	23	21	14	17	20	19	20	21	23	13	16	12	12	7	19	10
ATP-binding cassette sub-family F member 1 OS=Mus musculus GN=Abcf1 PE=1 SV=1	ABCF1_MOUSE	ENSMUSG00000038762	95 kDa	4	0	0	0	0	0	4	0	0	0	0	0	0	0	0	0	0
ATP-binding cassette sub-family F member 2 OS=Mus musculus GN=Abcf2 PE=1 SV=1	ABCF2_MOUSE	ENSMUSG00000028953	72 kDa	0	0	4	0	0	0	3	4	4	4	3	7	0	3	0	0	0
Monoacylglycerol lipase ABHD12 OS=Mus musculus GN=Abhd12 PE=1 SV=2	ABD12_MOUSE	ENSMUSG00000032046	45 kDa	15	15	23	16	15	24	15	20	17	16	15	17	16	20	12	14	16
Monoacylglycerol lipase ABHD6 OS=Mus musculus GN=Abhd6 PE=1 SV=1	ABHD6_MOUSE	ENSMUSG00000025277	38 kDa	12	0	8	5	3	10	3	0	7	4	0	6	0	0	0	0	4
Alpha/beta hydrolase domain-containing protein 14B OS=Mus musculus GN=Abhd14b PE=1 SV=1	ABHEB_MOUSE	ENSMUSG00000042073	22 kDa	0	0	0	0	0	0	0	0	0	11	0	0	0	0	3	0	0
Abhydrolase domain-containing protein 16A OS=Mus musculus GN=Abhd16a PE=1 SV=3	ABHGA_MOUSE	ENSMUSG00000007036	63 kDa	3	0	0	3	9	3	0	0	0	0	0	0	0	0	0	0	0
Abl interactor 1 OS=Mus musculus GN=Abi1 PE=1 SV=3	ABI1_MOUSE	ENSMUSG00000058835	52 kDa	21	16	25	34	27	21	16	19	33	26	13	23	19	26	18	21	24
Abl interactor 2 OS=Mus musculus GN=Abi2 PE=1 SV=1	ABI2_MOUSE	ENSMUSG00000026782	49 kDa	12	14	12	18	10	8	5	11	14	16	10	16	12	15	7	15	11
Abelson tyrosine-protein kinase 2 OS=Mus musculus GN=Abl2 PE=1 SV=1	ABL2_MOUSE	ENSMUSG00000026596	128 kDa	0	0	0	0	0	0	0	0	0	0	0	3	0	5	0	0	0
Actin-binding LIM protein 1 OS=Mus musculus GN=Ablim1 PE=1 SV=1	ABLM1_MOUSE	ENSMUSG00000025085	97 kDa	9	0	0	0	0	0	7	0	4	0	0	8	9	8	0	14	11
Actin-binding LIM protein 2 OS=Mus musculus GN=Ablim2 PE=1 SV=1	ABLM2_MOUSE	ENSMUSG00000029095	68 kDa	9	13	14	20	16	9	18	11	19	21	13	10	5	16	0	13	16
Active breakpoint cluster region-related protein OS=Mus musculus GN=Abr PE=1 SV=1	ABR_MOUSE	ENSMUSG00000017631	98 kDa	14	21	11	22	19	30	18	15	13	20	22	18	28	23	9	18	16
Costars family protein ABRACL OS=Mus musculus GN=Abracl PE=1 SV=1	ABRAL_MOUSE	ENSMUSG00000078453	9 kDa	0	4	0	4	0	4	0	3	4	6	6	10	5	0	0	6	0
Acetyl-CoA carboxylase 1 OS=Mus musculus GN=Acaca PE=1 SV=1	ACACA_MOUSE	ENSMUSG00000020532	265 kDa	4	0	0	4	0	0	3	0	9	6	0	0	3	0	0	0	0
Isobutyryl-CoA dehydrogenase, mitochondrial OS=Mus musculus GN=Acad8 PE=1 SV=2	ACAD8_MOUSE	ENSMUSG00000031969	45 kDa	15	5	6	8	0	14	9	11	0	4	14	14	12	12	13	12	12
Acyl-CoA dehydrogenase family member 9, mitochondrial OS=Mus musculus GN=Acad9 PE=1 SV=2	ACAD9_MOUSE	ENSMUSG00000027710	69 kDa	16	16	7	15	21	15	18	10	13	13	13	13	14	15	7	3	13
Long-chain specific acyl-CoA dehydrogenase, mitochondrial OS=Mus musculus GN=Acadl PE=1 SV=2	ACADL_MOUSE	ENSMUSG00000026003	48 kDa	16	15	22	13	12	25	13	28	29	31	25	13	25	25	16	21	21
Medium-chain specific acyl-CoA dehydrogenase, mitochondrial OS=Mus musculus GN=Acadm PE=1 SV=1	ACADM_MOUSE	ENSMUSG00000062908	46 kDa	7	12	8	16	13	13	7	3	0	7	6	3	0	7	15	9	11
Very long-chain specific acyl-CoA dehydrogenase, mitochondrial OS=Mus musculus GN=Acadvl PE=1 SV=3	ACADV_MOUSE	ENSMUSG00000018574	71 kDa	15	12	12	24	3	31	16	11	10	12	3	27	16	7	12	7	12
Arf-GAP with coiled-coil, ANK repeat and PH domain-containing protein 2 OS=Mus musculus GN=Acap2 PE=1 SV=2	ACAP2_MOUSE	ENSMUSG00000049076	87 kDa	0	0	0	0	0	0	0	0	4	0	0	4	0	0	0	0	0
Long-chain-fatty-acid--CoA ligase ACSBG1 OS=Mus musculus GN=Acsbg1 PE=1 SV=1	ACBG1_MOUSE	ENSMUSG00000032281	80 kDa	35	40	49	50	30	54	40	39	42	26	41	39	52	40	33	34	33
Acyl-CoA-binding protein OS=Mus musculus GN=Dbi PE=1 SV=2	ACBP_MOUSE	ENSMUSG00000026385	10 kDa	5	0	20	0	0	0	15	10	18	0	0	8	0	0	10	0	0
Short/branched chain specific acyl-CoA dehydrogenase, mitochondrial OS=Mus musculus GN=Acadsb PE=1 SV=1	ACDSB_MOUSE	ENSMUSG00000030861	48 kDa	12	0	14	15	4	0	0	7	7	10	10	7	6	4	0	0	14
Angiotensin-converting enzyme OS=Mus musculus GN=Ace PE=1 SV=3	ACE_MOUSE	ENSMUSG00000020681	151 kDa	0	0	0	0	0	0	0	0	0	9	0	3	3	0	0	0	8
Apoptotic chromatin condensation inducer in the nucleus OS=Mus musculus GN=Acin1 PE=1 SV=3	ACINU_MOUSE	ENSMUSG00000022185	151 kDa	0	0	9	0	0	0	3	0	4	10	0	0	4	0	0	0	0
ATP-citrate synthase OS=Mus musculus GN=Acly PE=1 SV=1	ACLY_MOUSE	ENSMUSG00000020917	120 kDa	39	51	40	53	38	47	50	33	43	53	43	42	60	43	41	47	52
Acyl-coenzyme A thioesterase 11 OS=Mus musculus GN=Acot11 PE=1 SV=1	ACO11_MOUSE	ENSMUSG00000034853	67 kDa	3	0	11	12	3	17	3	7	3	4	0	8	0	6	3	0	0
Acyl-coenzyme A thioesterase 13 OS=Mus musculus GN=Acot13 PE=1 SV=1	ACO13_MOUSE	ENSMUSG00000006717	15 kDa	0	9	0	4	0	9	4	11	3	11	6	8	0	6	10	11	4
Cytoplasmic aconitate hydratase OS=Mus musculus GN=Aco1 PE=1 SV=3	ACOC_MOUSE	ENSMUSG00000028405	98 kDa	19	25	27	23	20	39	26	20	19	20	20	26	31	22	16	4	22
Aconitate hydratase, mitochondrial OS=Mus musculus GN=Aco2 PE=1 SV=1	ACON_MOUSE	ENSMUSG00000022477	85 kDa	192	188	235	226	239	248	246	246	218	283	207	255	290	215	221	255	198
Acyl-coenzyme A thioesterase 2, mitochondrial OS=Mus musculus GN=Acot2 PE=1 SV=2	ACOT2_MOUSE	ENSMUSG00000021226	50 kDa	8	11	12	13	9	11	12	11	15	14	10	13	15	17	10	11	8
Acyl-coenzyme A thioesterase 9, mitochondrial OS=Mus musculus GN=Acot9 PE=1 SV=1	ACOT9_MOUSE	ENSMUSG00000025287	51 kDa	3	10	25	15	15	17	7	25	14	21	16	6	0	19	7	11	3
Peroxisomal acyl-coenzyme A oxidase 1 OS=Mus musculus GN=Acox1 PE=1 SV=5	ACOX1_MOUSE	ENSMUSG00000020777	75 kDa	6	3	0	13	0	0	0	0	0	0	0	0	0	0	0	0	0
Acyl carrier protein, mitochondrial OS=Mus musculus GN=Ndufab1 PE=1 SV=1	ACPM_MOUSE	ENSMUSG00000030869	17 kDa	10	11	7	7	6	39	23	8	11	18	8	22	28	14	10	11	15
Acetyl-coenzyme A synthetase 2-like, mitochondrial OS=Mus musculus GN=Acss1 PE=1 SV=1	ACS2L_MOUSE	ENSMUSG00000027452	75 kDa	0	0	0	0	0	0	6	0	0	6	0	4	0	0	0	0	0
Acetyl-coenzyme A synthetase, cytoplasmic OS=Mus musculus GN=Acss2 PE=1 SV=2	ACSA_MOUSE	ENSMUSG00000027605	79 kDa	0	0	0	6	3	0	0	0	0	0	4	3	0	0	5	0	0
Acyl-CoA synthetase family member 2, mitochondrial OS=Mus musculus GN=Acsf2 PE=1 SV=1	ACSF2_MOUSE	ENSMUSG00000076435	68 kDa	16	0	17	15	7	17	7	5	11	18	4	20	7	6	15	8	15
Acyl-CoA synthetase family member 3, mitochondrial OS=Mus musculus GN=Acsf3 PE=1 SV=2	ACSF3_MOUSE	ENSMUSG00000015016	65 kDa	0	4	0	0	0	0	0	0	0	0	0	0	0	0	0	0	0
Long-chain-fatty-acid--CoA ligase 1 OS=Mus musculus GN=Acsl1 PE=1 SV=2	ACSL1_MOUSE	ENSMUSG00000018796	78 kDa	10	11	4	12	15	11	16	3	11	11	0	15	11	4	0	0	7
Long-chain-fatty-acid--CoA ligase 3 OS=Mus musculus GN=Acsl3 PE=1 SV=2	ACSL3_MOUSE	ENSMUSG00000032883	80 kDa	9	10	9	14	0	0	0	4	3	7	0	7	0	5	0	7	0
Long-chain-fatty-acid--CoA ligase 6 OS=Mus musculus GN=Acsl6 PE=1 SV=1	ACSL6_MOUSE	ENSMUSG00000020333	78 kDa	48	35	51	57	30	63	53	61	52	51	51	42	52	55	48	44	27
Beta-actin-like protein 2 OS=Mus musculus GN=Actbl2 PE=1 SV=1	ACTBL_MOUSE	ENSMUSG00000055194	42 kDa	0	0	0	0	6	0	14	6	0	0	0	4	0	0	0	0	0
Actin, cytoplasmic 2 OS=Mus musculus GN=Actg1 PE=1 SV=1	ACTG_MOUSE	ENSMUSG00000062825	42 kDa	928	1058	986	930	988	1233	923	944	789	1019	828	936	1218	751	1096	1166	1052
Alpha-actinin-1 OS=Mus musculus GN=Actn1 PE=1 SV=1	ACTN1_MOUSE	ENSMUSG00000015143	103 kDa	45	41	56	46	44	82	55	54	51	60	57	59	89	63	39	44	53
Alpha-actinin-2 OS=Mus musculus GN=Actn2 PE=1 SV=2	ACTN2_MOUSE	ENSMUSG00000052374	104 kDa	15	0	12	7	0	3	6	6	6	8	6	14	11	7	3	0	14
Alpha-actinin-4 OS=Mus musculus GN=Actn4 PE=1 SV=1	ACTN4_MOUSE	ENSMUSG00000054808	105 kDa	96	84	81	77	92	93	103	93	100	111	66	98	125	102	71	79	90
Actin, alpha skeletal muscle OS=Mus musculus GN=Acta1 PE=1 SV=1	ACTS_MOUSE	ENSMUSG00000031972	42 kDa	29	54	60	51	63	64	61	58	37	22	58	42	97	59	29	73	53
Beta-centractin OS=Mus musculus GN=Actr1b PE=1 SV=1	ACTY_MOUSE	ENSMUSG00000037351	42 kDa	12	17	15	10	9	7	17	16	0	14	14	18	30	17	0	17	0
Alpha-centractin OS=Mus musculus GN=Actr1a PE=1 SV=1	ACTZ_MOUSE	ENSMUSG00000025228	43 kDa	29	27	30	31	24	47	37	44	36	36	40	28	47	32	18	26	37
Aspartoacylase OS=Mus musculus GN=Aspa PE=1 SV=2	ACY2_MOUSE	ENSMUSG00000020774	35 kDa	0	0	0	0	0	3	16	0	4	7	0	8	4	8	6	0	3
Acylphosphatase-1 OS=Mus musculus GN=Acyp1 PE=1 SV=2	ACYP1_MOUSE	ENSMUSG00000008822	11 kDa	0	5	0	17	25	0	21	0	18	13	14	13	8	21	10	11	11
Acylphosphatase-2 OS=Mus musculus GN=Acyp2 PE=1 SV=2	ACYP2_MOUSE	ENSMUSG00000060923	12 kDa	0	0	0	0	0	0	0	0	0	0	0	0	0	0	0	0	0
Disintegrin and metalloproteinase domain-containing protein 11 OS=Mus musculus GN=Adam11 PE=1 SV=2	ADA11_MOUSE	ENSMUSG00000020926	84 kDa	3	0	4	0	0	0	11	5	4	0	0	10	0	0	0	0	3
Disintegrin and metalloproteinase domain-containing protein 22 OS=Mus musculus GN=Adam22 PE=1 SV=2	ADA22_MOUSE	ENSMUSG00000040537	100 kDa	22	15	21	19	17	23	23	22	30	22	27	32	16	31	26	30	21
Disintegrin and metalloproteinase domain-containing protein 23 OS=Mus musculus GN=Adam23 PE=1 SV=1	ADA23_MOUSE	ENSMUSG00000025964	92 kDa	11	0	14	11	7	10	3	14	16	13	15	0	0	16	11	0	12
Adenylate cyclase type 9 OS=Mus musculus GN=Adcy9 PE=1 SV=1	ADCY9_MOUSE	ENSMUSG00000005580	151 kDa	4	0	0	12	3	8	22	8	17	19	6	28	18	20	7	5	0
Alpha-adducin OS=Mus musculus GN=Add1 PE=1 SV=2	ADDA_MOUSE	ENSMUSG00000029106	81 kDa	99	84	91	105	86	79	111	90	118	130	79	100	118	124	84	97	103
Beta-adducin OS=Mus musculus GN=Add2 PE=1 SV=4	ADDB_MOUSE	ENSMUSG00000030000	81 kDa	62	64	68	63	47	64	87	87	68	68	71	82	74	83	72	78	67
Gamma-adducin OS=Mus musculus GN=Add3 PE=1 SV=2	ADDG_MOUSE	ENSMUSG00000025026	79 kDa	38	36	33	20	27	32	36	45	33	34	32	35	52	35	26	45	29
Alcohol dehydrogenase class-3 OS=Mus musculus GN=Adh5 PE=1 SV=3	ADHX_MOUSE	ENSMUSG00000028138	40 kDa	7	5	11	15	16	14	17	11	7	11	7	20	19	15	8	12	17
Adenosine kinase OS=Mus musculus GN=Adk PE=1 SV=2	ADK_MOUSE	ENSMUSG00000039197	40 kDa	19	6	14	0	13	12	14	18	14	13	10	6	10	14	3	13	12
[Protein ADP-ribosylarginine] hydrolase OS=Mus musculus GN=Adprh PE=1 SV=1	ADPRH_MOUSE	ENSMUSG00000002844	40 kDa	10	3	0	0	0	0	0	4	0	0	0	10	0	0	0	0	4
Proteasomal ubiquitin receptor ADRM1 OS=Mus musculus GN=Adrm1 PE=1 SV=2	ADRM1_MOUSE	ENSMUSG00000039041	42 kDa	15	12	14	0	0	0	0	8	0	0	0	0	0	10	0	0	0
ADP/ATP translocase 1 OS=Mus musculus GN=Slc25a4 PE=1 SV=4	ADT1_MOUSE	ENSMUSG00000031633	33 kDa	287	167	242	172	155	201	172	197	164	208	173	197	164	181	188	213	155
ADP/ATP translocase 2 OS=Mus musculus GN=Slc25a5 PE=1 SV=3	ADT2_MOUSE	ENSMUSG00000016319	33 kDa	50	43	38	43	36	54	43	44	39	49	56	48	42	31	61	51	46
Afadin OS=Mus musculus GN=Mllt4 PE=1 SV=3	AFAD_MOUSE	ENSMUSG00000068036	207 kDa	0	0	4	6	0	10	13	8	4	4	12	4	0	0	0	0	0
AFG3-like protein 2 OS=Mus musculus GN=Afg3l2 PE=1 SV=1	AFG32_MOUSE	ENSMUSG00000024527	90 kDa	10	11	14	18	14	21	30	12	14	14	8	18	8	15	11	5	13
Arf-GAP with GTPase, ANK repeat and PH domain-containing protein 2 OS=Mus musculus GN=Agap2 PE=1 SV=1	AGAP2_MOUSE	ENSMUSG00000025422	125 kDa	44	24	46	35	32	39	41	44	41	47	32	45	54	55	25	36	36
Arf-GAP with GTPase, ANK repeat and PH domain-containing protein 3 OS=Mus musculus GN=Agap3 PE=1 SV=1	AGAP3_MOUSE	ENSMUSG00000023353	98 kDa	23	23	31	32	14	28	27	38	24	27	26	19	29	17	20	25	22
Arf-GAP domain and FG repeat-containing protein 1 OS=Mus musculus GN=Agfg1 PE=1 SV=2	AGFG1_MOUSE	ENSMUSG00000026159	58 kDa	0	0	0	6	15	3	9	0	4	0	0	4	5	15	0	4	8
Arf-GAP domain and FG repeat-containing protein 2 OS=Mus musculus GN=Agfg2 PE=1 SV=1	AGFG2_MOUSE	ENSMUSG00000029722	49 kDa	0	0	0	3	0	0	0	0	0	0	0	0	0	0	0	0	0
Acylglycerol kinase, mitochondrial OS=Mus musculus GN=Agk PE=1 SV=1	AGK_MOUSE	ENSMUSG00000029916	47 kDa	36	30	39	35	40	31	20	44	35	26	32	28	36	26	28	18	21
Phosphoacetylglucosamine mutase OS=Mus musculus GN=Pgm3 PE=1 SV=1	AGM1_MOUSE	ENSMUSG00000056131	59 kDa	10	3	7	19	8	12	16	0	14	15	0	20	13	17	3	12	13
Protein argonaute-2 OS=Mus musculus GN=Ago2 PE=1 SV=3	AGO2_MOUSE	ENSMUSG00000036698	97 kDa	0	0	0	0	3	0	11	0	0	4	0	0	0	0	0	0	0
Adhesion G protein-coupled receptor B3 OS=Mus musculus GN=Adgrb3 PE=1 SV=2	AGRB3_MOUSE	ENSMUSG00000033569	171 kDa	0	0	0	0	0	0	7	0	0	0	0	0	0	0	0	0	0
Agrin OS=Mus musculus GN=Agrn PE=1 SV=1	AGRIN_MOUSE	ENSMUSG00000041936	208 kDa	0	0	0	0	0	0	4	0	0	0	0	3	0	0	0	0	0
Adhesion G protein-coupled receptor L1 OS=Mus musculus GN=Adgrl1 PE=1 SV=2	AGRL1_MOUSE	ENSMUSG00000013033	162 kDa	23	0	23	6	5	4	4	19	20	13	5	13	13	16	0	5	4
Activator of 90 kDa heat shock protein ATPase homolog 1 OS=Mus musculus GN=Ahsa1 PE=1 SV=2	AHSA1_MOUSE	ENSMUSG00000021037	38 kDa	3	0	9	5	3	6	0	12	13	0	9	0	5	4	0	9	0
Apoptosis-inducing factor 1, mitochondrial OS=Mus musculus GN=Aifm1 PE=1 SV=1	AIFM1_MOUSE	ENSMUSG00000036932	67 kDa	31	20	22	28	17	29	25	27	30	24	30	26	37	23	19	19	30
Aminoacyl tRNA synthase complex-interacting multifunctional protein 1 OS=Mus musculus GN=Aimp1 PE=1 SV=2	AIMP1_MOUSE	ENSMUSG00000028029	34 kDa	4	0	0	0	0	0	0	0	4	3	0	7	4	0	0	0	0
Aminoacyl tRNA synthase complex-interacting multifunctional protein 2 OS=Mus musculus GN=Aimp2 PE=1 SV=2	AIMP2_MOUSE	ENSMUSG00000029610	35 kDa	0	0	0	7	0	0	0	0	0	0	4	0	0	0	0	0	0
Alpha-internexin OS=Mus musculus GN=Ina PE=1 SV=3	AINX_MOUSE	ENSMUSG00000034336	55 kDa	83	71	98	90	72	87	81	126	99	102	78	152	137	110	92	117	93
AH receptor-interacting protein OS=Mus musculus GN=Aip PE=1 SV=1	AIP_MOUSE	ENSMUSG00000024847	38 kDa	0	0	0	0	0	0	8	0	0	3	0	0	3	0	0	0	0
Alcohol dehydrogenase [NADP(+)] OS=Mus musculus GN=Akr1a1 PE=1 SV=3	AK1A1_MOUSE	ENSMUSG00000028692	37 kDa	39	38	37	38	26	41	46	41	41	37	36	43	60	51	32	39	35
A-kinase anchor protein 12 OS=Mus musculus GN=Akap12 PE=1 SV=1	AKA12_MOUSE	ENSMUSG00000038587	181 kDa	0	0	7	0	0	0	0	0	0	0	0	6	0	0	0	0	0
A-kinase anchor protein 5 OS=Mus musculus GN=Akap5 PE=1 SV=2	AKAP5_MOUSE	ENSMUSG00000021057	79 kDa	34	36	37	27	29	45	41	33	25	39	39	50	67	34	19	24	28
RAC-alpha serine/threonine-protein kinase OS=Mus musculus GN=Akt1 PE=1 SV=2	AKT1_MOUSE	ENSMUSG00000001729	56 kDa	0	0	0	0	0	0	0	0	0	0	0	0	0	3	0	0	0
RAC-gamma serine/threonine-protein kinase OS=Mus musculus GN=Akt3 PE=1 SV=1	AKT3_MOUSE	ENSMUSG00000019699	56 kDa	0	0	0	0	0	3	0	0	0	0	0	3	0	0	3	3	0
Retinal dehydrogenase 1 OS=Mus musculus GN=Aldh1a1 PE=1 SV=5	AL1A1_MOUSE	ENSMUSG00000053279	54 kDa	16	21	16	19	15	18	24	23	21	9	20	16	21	15	0	13	17
Aldehyde dehydrogenase X, mitochondrial OS=Mus musculus GN=Aldh1b1 PE=1 SV=1	AL1B1_MOUSE	ENSMUSG00000035561	58 kDa	32	29	35	24	18	31	31	27	22	27	24	20	19	9	0	21	16
Cytosolic 10-formyltetrahydrofolate dehydrogenase OS=Mus musculus GN=Aldh1l1 PE=1 SV=1	AL1L1_MOUSE	ENSMUSG00000030088	99 kDa	79	69	78	70	61	80	53	79	77	87	64	61	91	68	59	63	64
Fatty aldehyde dehydrogenase OS=Mus musculus GN=Aldh3a2 PE=1 SV=2	AL3A2_MOUSE	ENSMUSG00000010025	54 kDa	9	7	4	3	0	10	4	12	13	9	3	7	8	14	0	4	0
Aldehyde dehydrogenase family 3 member B1 OS=Mus musculus GN=Aldh3b1 PE=1 SV=1	AL3B1_MOUSE	ENSMUSG00000024885	52 kDa	0	0	0	0	0	0	0	0	0	0	0	0	0	0	0	0	0
Delta-1-pyrroline-5-carboxylate dehydrogenase, mitochondrial OS=Mus musculus GN=Aldh4a1 PE=1 SV=3	AL4A1_MOUSE	ENSMUSG00000028737	62 kDa	4	3	0	0	8	0	8	3	4	16	0	0	4	14	0	3	7
Alpha-aminoadipic semialdehyde dehydrogenase OS=Mus musculus GN=Aldh7a1 PE=1 SV=4	AL7A1_MOUSE	ENSMUSG00000053644	59 kDa	24	34	46	35	36	35	32	44	36	31	44	33	32	42	33	39	38
4-trimethylaminobutyraldehyde dehydrogenase OS=Mus musculus GN=Aldh9a1 PE=1 SV=1	AL9A1_MOUSE	ENSMUSG00000026687	54 kDa	0	4	0	0	5	0	0	0	13	12	0	7	11	3	0	0	7
Alanine aminotransferase 1 OS=Mus musculus GN=Gpt PE=1 SV=3	ALAT1_MOUSE	ENSMUSG00000022546	55 kDa	0	0	0	0	0	0	0	0	0	0	0	0	0	0	0	0	0
Serum albumin OS=Bos taurus GN=ALB PE=1 SV=4	ALBU_BOVIN	-	69 kDa	0	0	0	0	6	0	14	0	10	0	0	13	21	0	0	38	16
Serum albumin OS=Mus musculus GN=Alb PE=1 SV=3	ALBU_MOUSE	ENSMUSG00000029368	69 kDa	165	140	158	123	210	179	158	154	171	185	147	179	247	172	126	156	141
Aldehyde dehydrogenase, mitochondrial OS=Mus musculus GN=Aldh2 PE=1 SV=1	ALDH2_MOUSE	ENSMUSG00000029455	57 kDa	49	43	47	34	33	58	46	54	52	61	78	48	84	48	57	71	63
Fructose-bisphosphate aldolase A OS=Mus musculus GN=Aldoa PE=1 SV=2	ALDOA_MOUSE	ENSMUSG00000030695	39 kDa	221	263	311	408	275	270	275	273	231	260	220	244	372	256	313	339	276
Fructose-bisphosphate aldolase C OS=Mus musculus GN=Aldoc PE=1 SV=4	ALDOC_MOUSE	ENSMUSG00000017390	39 kDa	80	82	72	115	91	90	98	74	80	99	74	101	137	76	85	103	72
Aldose reductase OS=Mus musculus GN=Akr1b1 PE=1 SV=3	ALDR_MOUSE	ENSMUSG00000001642	36 kDa	19	15	10	9	21	16	25	18	22	26	12	20	15	22	6	16	18
Alpha-1,3/1,6-mannosyltransferase ALG2 OS=Mus musculus GN=Alg2 PE=1 SV=2	ALG2_MOUSE	ENSMUSG00000039740	47 kDa	18	20	19	23	13	29	13	22	23	16	26	18	35	30	11	12	3
Peptidyl-glycine alpha-amidating monooxygenase OS=Mus musculus GN=Pam PE=1 SV=2	AMD_MOUSE	ENSMUSG00000026335	109 kDa	0	0	0	0	0	0	0	0	0	0	0	0	0	0	0	0	0
APC membrane recruitment protein 2 OS=Mus musculus GN=Amer2 PE=1 SV=2	AMER2_MOUSE	ENSMUSG00000021986	70 kDa	0	0	0	0	0	0	4	4	0	0	0	0	0	0	0	0	0
Aminopeptidase B OS=Mus musculus GN=Rnpep PE=1 SV=2	AMPB_MOUSE	ENSMUSG00000041926	72 kDa	22	16	24	19	25	12	29	23	33	34	20	24	49	34	19	35	23
AMP deaminase 2 OS=Mus musculus GN=Ampd2 PE=1 SV=1	AMPD2_MOUSE	ENSMUSG00000027889	92 kDa	0	0	0	6	0	7	23	3	16	9	4	21	4	8	0	9	3
Amphiphysin OS=Mus musculus GN=Amph PE=1 SV=1	AMPH_MOUSE	ENSMUSG00000021314	75 kDa	71	57	79	51	76	60	59	77	76	75	56	76	121	88	65	62	62
Cytosol aminopeptidase OS=Mus musculus GN=Lap3 PE=1 SV=3	AMPL_MOUSE	ENSMUSG00000039682	56 kDa	39	31	75	39	26	42	31	69	52	55	36	48	34	51	36	39	35
Alpha-2-macroglobulin receptor-associated protein OS=Mus musculus GN=Lrpap1 PE=1 SV=1	AMRP_MOUSE	ENSMUSG00000029103	42 kDa	0	0	0	0	0	0	4	0	0	0	0	0	0	0	0	0	0
Acidic leucine-rich nuclear phosphoprotein 32 family member A OS=Mus musculus GN=Anp32a PE=1 SV=1	AN32A_MOUSE	ENSMUSG00000032249	29 kDa	4	13	8	12	9	16	6	5	3	13	4	12	18	10	8	4	13
Acidic leucine-rich nuclear phosphoprotein 32 family member B OS=Mus musculus GN=Anp32b PE=1 SV=1	AN32B_MOUSE	ENSMUSG00000028333	31 kDa	0	3	0	0	0	0	0	0	0	3	0	0	0	0	0	0	0
Acidic leucine-rich nuclear phosphoprotein 32 family member E OS=Mus musculus GN=Anp32e PE=1 SV=2	AN32E_MOUSE	ENSMUSG00000015749	30 kDa	0	0	0	4	0	0	0	0	0	0	0	0	4	0	0	3	0
Ankyrin-1 OS=Mus musculus GN=Ank1 PE=1 SV=2	ANK1_MOUSE	ENSMUSG00000031543	204 kDa	3	0	0	0	4	0	7	0	7	3	3	4	3	5	0	10	9
Ankyrin-2 OS=Mus musculus GN=Ank2 PE=1 SV=2	ANK2_MOUSE	ENSMUSG00000032826	426 kDa	210	194	247	196	165	205	209	284	220	221	232	220	288	215	204	205	164
Ankyrin-3 OS=Mus musculus GN=Ank3 PE=1 SV=1	ANK3_MOUSE	ENSMUSG00000069601	214 kDa	29	24	32	42	33	38	42	49	41	40	38	39	45	46	43	43	43
Actin-binding protein anillin OS=Mus musculus GN=Anln PE=1 SV=2	ANLN_MOUSE	ENSMUSG00000036777	123 kDa	0	0	0	0	0	0	0	0	0	0	0	0	0	0	0	4	0
Protein arginine N-methyltransferase 1 OS=Mus musculus GN=Prmt1 PE=1 SV=1	ANM1_MOUSE	ENSMUSG00000052429	42 kDa	16	17	19	9	0	9	16	11	7	10	9	12	26	13	6	8	13
Protein arginine N-methyltransferase 5 OS=Mus musculus GN=Prmt5 PE=1 SV=3	ANM5_MOUSE	ENSMUSG00000023110	73 kDa	0	4	0	4	0	4	0	0	8	4	0	0	12	0	0	13	0
Protein arginine N-methyltransferase 8 OS=Mus musculus GN=Prmt8 PE=1 SV=2	ANM8_MOUSE	ENSMUSG00000030350	45 kDa	4	0	0	0	0	3	0	0	0	0	0	0	0	0	0	0	0
Ankyrin repeat and sterile alpha motif domain-containing protein 1B OS=Mus musculus GN=Anks1b PE=1 SV=3	ANS1B_MOUSE	ENSMUSG00000058589	139 kDa	27	22	29	19	15	22	29	31	31	26	28	26	35	31	21	26	26
Annexin A11 OS=Mus musculus GN=Anxa11 PE=1 SV=2	ANX11_MOUSE	ENSMUSG00000021866	54 kDa	0	0	10	4	0	0	7	13	15	7	3	10	11	9	0	0	12
Annexin A2 OS=Mus musculus GN=Anxa2 PE=1 SV=2	ANXA2_MOUSE	ENSMUSG00000032231	39 kDa	0	0	0	0	0	0	0	0	0	0	0	0	0	0	0	0	0
Annexin A3 OS=Mus musculus GN=Anxa3 PE=1 SV=4	ANXA3_MOUSE	ENSMUSG00000029484	36 kDa	0	0	0	0	0	0	0	0	0	0	0	6	0	0	0	0	0
Annexin A5 OS=Mus musculus GN=Anxa5 PE=1 SV=1	ANXA5_MOUSE	ENSMUSG00000027712	36 kDa	18	16	24	26	10	40	27	23	23	19	30	26	33	29	27	20	20
Annexin A6 OS=Mus musculus GN=Anxa6 PE=1 SV=3	ANXA6_MOUSE	ENSMUSG00000018340	76 kDa	56	55	49	46	48	78	54	58	67	72	56	70	94	71	46	73	55
Annexin A7 OS=Mus musculus GN=Anxa7 PE=1 SV=2	ANXA7_MOUSE	ENSMUSG00000021814	50 kDa	28	13	24	12	15	0	35	29	27	27	10	26	21	34	10	21	22
Amine oxidase [flavin-containing] A OS=Mus musculus GN=Maoa PE=1 SV=3	AOFA_MOUSE	ENSMUSG00000025037	60 kDa	28	23	24	20	18	16	18	21	21	15	18	14	23	19	16	15	17
Amine oxidase [flavin-containing] B OS=Mus musculus GN=Maob PE=1 SV=4	AOFB_MOUSE	ENSMUSG00000040147	59 kDa	12	6	7	3	14	11	12	18	9	15	19	20	12	24	25	21	20
Clathrin coat assembly protein AP180 OS=Mus musculus GN=Snap91 PE=1 SV=1	AP180_MOUSE	ENSMUSG00000033419	92 kDa	125	88	127	108	108	84	96	108	117	129	95	140	158	110	91	104	105
AP-1 complex subunit beta-1 OS=Mus musculus GN=Ap1b1 PE=1 SV=2	AP1B1_MOUSE	ENSMUSG00000009090	104 kDa	151	127	145	132	132	125	128	156	130	153	151	136	177	154	150	155	136
AP-1 complex subunit gamma-1 OS=Mus musculus GN=Ap1g1 PE=1 SV=3	AP1G1_MOUSE	ENSMUSG00000031731	91 kDa	28	19	29	11	17	20	18	33	20	23	16	18	30	26	15	15	14
AP-1 complex subunit mu-1 OS=Mus musculus GN=Ap1m1 PE=1 SV=3	AP1M1_MOUSE	ENSMUSG00000003033	49 kDa	19	10	27	16	19	14	23	24	32	29	14	16	8	21	19	6	21
AP-1 complex subunit sigma-1A OS=Mus musculus GN=Ap1s1 PE=1 SV=1	AP1S1_MOUSE	ENSMUSG00000004849	19 kDa	0	0	0	0	3	0	0	0	0	0	0	0	0	0	0	0	0
AP-2 complex subunit alpha-1 OS=Mus musculus GN=Ap2a1 PE=1 SV=1	AP2A1_MOUSE	ENSMUSG00000060279	108 kDa	133	120	137	154	130	125	157	169	155	143	122	150	175	153	142	127	125
AP-2 complex subunit alpha-2 OS=Mus musculus GN=Ap2a2 PE=1 SV=2	AP2A2_MOUSE	ENSMUSG00000002957	104 kDa	130	90	136	130	104	116	112	137	122	121	108	118	114	124	110	101	122
AP-2 complex subunit beta OS=Mus musculus GN=Ap2b1 PE=1 SV=1	AP2B1_MOUSE	ENSMUSG00000035152	105 kDa	125	112	125	148	131	130	130	147	160	140	129	126	184	138	141	144	101
AP-2 complex subunit mu OS=Mus musculus GN=Ap2m1 PE=1 SV=1	AP2M1_MOUSE	ENSMUSG00000022841	50 kDa	86	66	110	105	72	100	107	104	98	94	90	100	76	105	84	80	89
AP-2 complex subunit sigma OS=Mus musculus GN=Ap2s1 PE=1 SV=1	AP2S1_MOUSE	ENSMUSG00000008036	17 kDa	15	20	14	16	15	42	32	19	17	19	20	26	25	23	19	26	31
AP-3 complex subunit beta-2 OS=Mus musculus GN=Ap3b2 PE=1 SV=2	AP3B2_MOUSE	ENSMUSG00000062444	119 kDa	55	39	56	42	25	48	36	45	54	49	48	53	52	60	35	39	33
AP-3 complex subunit delta-1 OS=Mus musculus GN=Ap3d1 PE=1 SV=1	AP3D1_MOUSE	ENSMUSG00000020198	135 kDa	50	36	55	54	36	58	50	54	47	55	58	56	85	46	45	54	48
AP-3 complex subunit mu-2 OS=Mus musculus GN=Ap3m2 PE=1 SV=1	AP3M2_MOUSE	ENSMUSG00000031539	47 kDa	18	9	22	14	11	15	25	33	23	26	21	23	14	24	16	21	11
Bis(5'-nucleosyl)-tetraphosphatase [asymmetrical] OS=Mus musculus GN=Nudt2 PE=1 SV=3	AP4A_MOUSE	ENSMUSG00000028443	17 kDa	0	0	4	3	3	0	3	0	0	6	0	3	0	3	0	0	10
Amyloid beta A4 precursor protein-binding family A member 2 OS=Mus musculus GN=Apba2 PE=1 SV=2	APBA2_MOUSE	ENSMUSG00000030519	83 kDa	0	0	0	0	0	0	3	4	0	0	0	12	0	0	0	0	0
DNA-(apurinic or apyrimidinic site) lyase OS=Mus musculus GN=Apex1 PE=1 SV=2	APEX1_MOUSE	ENSMUSG00000035960	35 kDa	12	7	3	3	12	0	0	3	10	17	4	11	6	7	8	0	3
Apoptosis inhibitor 5 OS=Mus musculus GN=Api5 PE=1 SV=2	API5_MOUSE	ENSMUSG00000027193	57 kDa	11	4	9	14	0	4	11	0	0	0	7	9	0	0	8	4	9
Amyloid-like protein 1 OS=Mus musculus GN=Aplp1 PE=1 SV=1	APLP1_MOUSE	ENSMUSG00000006651	73 kDa	3	0	5	0	0	0	0	3	3	0	0	13	0	0	0	0	0
Adipocyte plasma membrane-associated protein OS=Mus musculus GN=Apmap PE=1 SV=1	APMAP_MOUSE	ENSMUSG00000033096	46 kDa	17	0	21	8	8	15	0	13	15	13	12	0	0	9	18	8	10
Apolipoprotein A-I OS=Mus musculus GN=Apoa1 PE=1 SV=2	APOA1_MOUSE	ENSMUSG00000032083	31 kDa	0	0	0	0	0	9	0	0	0	3	10	8	13	0	4	0	11
Apolipoprotein E OS=Mus musculus GN=Apoe PE=1 SV=2	APOE_MOUSE	ENSMUSG00000002985	36 kDa	23	21	23	19	16	14	26	22	23	26	19	24	53	36	17	25	20
Adenine phosphoribosyltransferase OS=Mus musculus GN=Aprt PE=1 SV=2	APT_MOUSE	ENSMUSG00000006589	20 kDa	0	0	0	0	0	0	0	4	0	0	0	0	0	0	0	0	0
Aquaporin-4 OS=Mus musculus GN=Aqp4 PE=1 SV=2	AQP4_MOUSE	ENSMUSG00000024411	34 kDa	13	0	14	0	0	23	22	20	16	0	19	21	8	20	4	0	6
Serine/threonine-protein kinase A-Raf OS=Mus musculus GN=Araf PE=1 SV=2	ARAF_MOUSE	ENSMUSG00000001127	68 kDa	3	0	6	0	0	0	0	0	3	6	0	3	0	0	0	0	0
Beta-adrenergic receptor kinase 1 OS=Mus musculus GN=Adrbk1 PE=1 SV=2	ARBK1_MOUSE	ENSMUSG00000024858	80 kDa	21	18	11	30	16	21	17	9	11	16	9	25	10	10	13	6	14
Actin-related protein 2/3 complex subunit 1A OS=Mus musculus GN=Arpc1a PE=1 SV=1	ARC1A_MOUSE	ENSMUSG00000029621	42 kDa	47	33	55	56	45	51	48	41	46	54	48	39	48	46	42	44	49
Actin-related protein 2/3 complex subunit 1B OS=Mus musculus GN=Arpc1b PE=1 SV=4	ARC1B_MOUSE	ENSMUSG00000029622	41 kDa	0	0	0	0	7	0	0	0	0	7	0	0	0	0	0	0	0
ADP-ribosylation factor 1 OS=Mus musculus GN=Arf1 PE=1 SV=2	ARF1_MOUSE	ENSMUSG00000048076	21 kDa	126	88	108	109	93	148	81	91	81	85	77	104	118	80	106	92	80
ADP-ribosylation factor 3 OS=Mus musculus GN=Arf3 PE=2 SV=2	ARF3_MOUSE	ENSMUSG00000051853	21 kDa	20	6	15	22	10	11	19	15	17	9	18	18	36	10	9	11	5
ADP-ribosylation factor 4 OS=Mus musculus GN=Arf4 PE=1 SV=2	ARF4_MOUSE	ENSMUSG00000021877	20 kDa	3	0	0	0	0	0	0	0	0	0	0	3	0	0	0	0	0
ADP-ribosylation factor 5 OS=Mus musculus GN=Arf5 PE=1 SV=2	ARF5_MOUSE	ENSMUSG00000020440	21 kDa	14	14	14	10	9	20	20	13	12	10	6	17	28	13	6	9	14
ADP-ribosylation factor 6 OS=Mus musculus GN=Arf6 PE=1 SV=2	ARF6_MOUSE	ENSMUSG00000044147	20 kDa	0	4	3	11	0	21	0	17	0	12	12	13	0	0	9	16	0
ADP-ribosylation factor GTPase-activating protein 1 OS=Mus musculus GN=Arfgap1 PE=1 SV=2	ARFG1_MOUSE	ENSMUSG00000027575	45 kDa	33	22	32	14	20	3	16	22	35	22	12	18	27	29	9	12	20
Arfaptin-2 OS=Mus musculus GN=Arfip2 PE=1 SV=2	ARFP2_MOUSE	ENSMUSG00000030881	38 kDa	4	0	0	0	0	0	3	0	3	3	0	17	17	3	4	3	4
Rho guanine nucleotide exchange factor 2 OS=Mus musculus GN=Arhgef2 PE=1 SV=4	ARHG2_MOUSE	ENSMUSG00000028059	112 kDa	16	23	22	30	11	29	19	34	14	31	26	20	14	0	20	9	17
Rho guanine nucleotide exchange factor 6 OS=Mus musculus GN=Arhgef6 PE=1 SV=1	ARHG6_MOUSE	ENSMUSG00000031133	87 kDa	0	0	0	0	0	0	0	0	0	0	0	0	0	4	0	0	0
Rho guanine nucleotide exchange factor 7 OS=Mus musculus GN=Arhgef7 PE=1 SV=2	ARHG7_MOUSE	ENSMUSG00000031511	97 kDa	13	0	8	11	0	16	12	0	0	0	3	7	8	3	0	0	0
Aflatoxin B1 aldehyde reductase member 2 OS=Mus musculus GN=Akr7a2 PE=1 SV=3	ARK72_MOUSE	ENSMUSG00000028743	41 kDa	12	15	12	11	12	3	19	18	18	18	12	12	11	20	15	15	17
ADP-ribosylation factor-like protein 1 OS=Mus musculus GN=Arl1 PE=1 SV=1	ARL1_MOUSE	ENSMUSG00000060904	20 kDa	0	3	0	0	0	0	3	10	0	0	4	7	4	0	0	3	0
ADP-ribosylation factor-like protein 3 OS=Mus musculus GN=Arl3 PE=1 SV=1	ARL3_MOUSE	ENSMUSG00000025035	20 kDa	17	19	20	30	19	26	25	18	19	18	24	24	20	19	20	20	18
ADP-ribosylation factor-like protein 6 OS=Mus musculus GN=Arl6 PE=1 SV=1	ARL6_MOUSE	ENSMUSG00000022722	21 kDa	0	0	0	0	0	0	0	0	0	0	0	3	0	0	0	0	0
ADP-ribosylation factor-like protein 8B OS=Mus musculus GN=Arl8b PE=1 SV=1	ARL8B_MOUSE	ENSMUSG00000030105	22 kDa	16	11	17	16	0	14	0	24	14	16	13	7	8	15	0	11	14
Argininosuccinate lyase OS=Mus musculus GN=Asl PE=1 SV=1	ARLY_MOUSE	ENSMUSG00000025533	52 kDa	3	0	0	4	0	8	4	0	0	0	5	5	3	4	0	0	9
Armadillo repeat-containing protein 10 OS=Mus musculus GN=Armc10 PE=1 SV=1	ARM10_MOUSE	ENSMUSG00000038525	33 kDa	0	0	0	0	0	0	0	0	0	10	0	0	9	0	0	4	0
Armadillo repeat-containing protein 1 OS=Mus musculus GN=Armc1 PE=1 SV=1	ARMC1_MOUSE	ENSMUSG00000027599	31 kDa	0	0	0	0	4	4	0	4	0	0	3	0	19	4	0	0	0
Armadillo repeat-containing protein 6 OS=Mus musculus GN=Armc6 PE=1 SV=1	ARMC6_MOUSE	ENSMUSG00000002343	51 kDa	0	0	0	4	0	0	0	0	0	3	0	4	0	0	0	0	0
Armadillo repeat-containing protein 8 OS=Mus musculus GN=Armc8 PE=1 SV=2	ARMC8_MOUSE	ENSMUSG00000032468	75 kDa	0	0	0	0	0	0	3	0	0	3	0	0	0	0	0	0	0
Armadillo repeat-containing X-linked protein 3 OS=Mus musculus GN=Armcx3 PE=1 SV=1	ARMX3_MOUSE	ENSMUSG00000049047	43 kDa	0	0	0	0	0	0	0	0	0	0	0	0	0	4	0	0	0
Actin-related protein 10 OS=Mus musculus GN=Actr10 PE=1 SV=2	ARP10_MOUSE	ENSMUSG00000021076	46 kDa	3	0	4	8	0	5	14	3	12	11	9	4	14	9	3	0	6
Actin-related protein 2 OS=Mus musculus GN=Actr2 PE=1 SV=1	ARP2_MOUSE	ENSMUSG00000020152	45 kDa	72	52	62	71	77	52	59	63	68	59	42	72	64	66	50	72	62
Actin-related protein 3 OS=Mus musculus GN=Actr3 PE=1 SV=3	ARP3_MOUSE	ENSMUSG00000026341	47 kDa	59	77	70	87	49	80	89	92	79	71	82	80	98	90	72	90	69
Actin-related protein 3B OS=Mus musculus GN=Actr3b PE=1 SV=1	ARP3B_MOUSE	ENSMUSG00000056367	48 kDa	27	21	26	20	22	25	26	31	30	26	29	22	31	26	17	30	15
Actin-related protein 2/3 complex subunit 5-like protein OS=Mus musculus GN=Arpc5l PE=1 SV=1	ARP5L_MOUSE	ENSMUSG00000026755	17 kDa	11	17	14	12	13	15	12	18	13	18	15	13	13	17	13	11	16
Actin-related protein 2/3 complex subunit 2 OS=Mus musculus GN=Arpc2 PE=1 SV=3	ARPC2_MOUSE	ENSMUSG00000006304	34 kDa	39	48	33	49	36	32	45	61	47	56	44	43	82	54	40	45	42
Actin-related protein 2/3 complex subunit 3 OS=Mus musculus GN=Arpc3 PE=1 SV=3	ARPC3_MOUSE	ENSMUSG00000029465	21 kDa	27	27	28	22	32	10	20	25	21	19	23	16	37	28	17	20	17
Actin-related protein 2/3 complex subunit 4 OS=Mus musculus GN=Arpc4 PE=1 SV=3	ARPC4_MOUSE	ENSMUSG00000079426	20 kDa	22	23	25	30	22	25	22	24	22	25	32	32	25	22	33	27	28
Actin-related protein 2/3 complex subunit 5 OS=Mus musculus GN=Arpc5 PE=1 SV=3	ARPC5_MOUSE	ENSMUSG00000008475	16 kDa	15	16	15	11	15	6	15	19	19	13	10	15	16	16	6	9	5
Beta-arrestin-1 OS=Mus musculus GN=Arrb1 PE=1 SV=1	ARRB1_MOUSE	ENSMUSG00000018909	47 kDa	6	0	0	0	4	0	0	0	6	9	0	0	9	8	0	3	0
Arylsulfatase B OS=Mus musculus GN=Arsb PE=1 SV=3	ARSB_MOUSE	ENSMUSG00000042082	60 kDa	0	0	6	9	3	0	0	0	9	4	0	6	5	3	0	0	0
Armadillo repeat protein deleted in velo-cardio-facial syndrome homolog OS=Mus musculus GN=Arvcf PE=1 SV=2	ARVC_MOUSE	ENSMUSG00000098615	105 kDa	0	0	0	0	0	0	0	0	4	0	0	0	0	0	0	0	0
Acid ceramidase OS=Mus musculus GN=Asah1 PE=1 SV=1	ASAH1_MOUSE	ENSMUSG00000031591	45 kDa	0	0	0	0	0	3	0	16	4	6	0	0	13	5	0	14	0
Arf-GAP with SH3 domain, ANK repeat and PH domain-containing protein 1 OS=Mus musculus GN=Asap1 PE=1 SV=2	ASAP1_MOUSE	ENSMUSG00000022377	127 kDa	7	10	17	28	7	13	4	20	14	16	16	0	9	12	12	9	11
Isoaspartyl peptidase/L-asparaginase OS=Mus musculus GN=Asrgl1 PE=1 SV=1	ASGL1_MOUSE	ENSMUSG00000024654	34 kDa	31	35	34	28	25	42	33	30	25	29	29	37	31	29	25	25	32
ATPase Asna1 OS=Mus musculus GN=Asna1 PE=1 SV=2	ASNA_MOUSE	ENSMUSG00000052456	39 kDa	23	22	23	23	20	23	18	31	23	13	14	22	19	27	27	17	14
Aspartate beta-hydroxylase domain-containing protein 2 OS=Mus musculus GN=Asphd2 PE=1 SV=1	ASPH2_MOUSE	ENSMUSG00000029348	39 kDa	3	0	3	0	0	0	0	6	0	11	3	0	0	0	0	0	0
Argininosuccinate synthase OS=Mus musculus GN=Ass1 PE=1 SV=1	ASSY_MOUSE	ENSMUSG00000076441	47 kDa	0	0	0	0	0	0	3	9	0	3	0	3	22	14	4	4	0
Astrotactin-1 OS=Mus musculus GN=Astn1 PE=1 SV=4	ASTN1_MOUSE	ENSMUSG00000026587	145 kDa	23	11	20	30	11	16	24	22	23	15	14	24	0	25	17	3	7
Sodium/potassium-transporting ATPase subunit alpha-1 OS=Mus musculus GN=Atp1a1 PE=1 SV=1	AT1A1_MOUSE	ENSMUSG00000033161	113 kDa	73	111	101	94	99	106	102	102	81	114	92	119	147	102	92	114	84
Sodium/potassium-transporting ATPase subunit alpha-2 OS=Mus musculus GN=Atp1a2 PE=1 SV=1	AT1A2_MOUSE	ENSMUSG00000007097	112 kDa	79	107	95	88	109	100	77	92	91	121	93	101	168	91	102	121	110
Sodium/potassium-transporting ATPase subunit alpha-3 OS=Mus musculus GN=Atp1a3 PE=1 SV=1	AT1A3_MOUSE	ENSMUSG00000040907	112 kDa	623	647	678	762	732	631	749	656	655	835	549	773	1088	654	713	857	674
Sodium/potassium-transporting ATPase subunit beta-1 OS=Mus musculus GN=Atp1b1 PE=1 SV=1	AT1B1_MOUSE	ENSMUSG00000026576	35 kDa	111	108	100	96	96	65	78	97	88	96	90	74	121	90	77	113	83
Sodium/potassium-transporting ATPase subunit beta-2 OS=Mus musculus GN=Atp1b2 PE=1 SV=2	AT1B2_MOUSE	ENSMUSG00000041329	33 kDa	37	27	24	35	25	20	27	24	26	26	22	29	39	17	20	20	25
Sodium/potassium-transporting ATPase subunit beta-3 OS=Mus musculus GN=Atp1b3 PE=1 SV=1	AT1B3_MOUSE	ENSMUSG00000032412	32 kDa	17	14	10	15	7	25	17	11	14	15	12	15	27	19	7	15	18
Sarcoplasmic/endoplasmic reticulum calcium ATPase 2 OS=Mus musculus GN=Atp2a2 PE=1 SV=2	AT2A2_MOUSE	ENSMUSG00000029467	115 kDa	106	101	124	96	122	115	109	117	129	116	93	140	165	138	88	121	105
Plasma membrane calcium-transporting ATPase 1 OS=Mus musculus GN=Atp2b1 PE=1 SV=1	AT2B1_MOUSE	ENSMUSG00000019943	135 kDa	83	104	102	119	77	94	86	92	88	115	81	104	140	92	87	111	87
Plasma membrane calcium-transporting ATPase 2 OS=Mus musculus GN=Atp2b2 PE=1 SV=2	AT2B2_MOUSE	ENSMUSG00000030302	133 kDa	96	108	102	168	114	146	112	116	123	154	112	109	181	123	92	118	111
ATP synthase F(0) complex subunit B1, mitochondrial OS=Mus musculus GN=Atp5f1 PE=1 SV=1	AT5F1_MOUSE	ENSMUSG00000000563	29 kDa	40	31	43	35	49	49	54	41	43	44	39	44	70	59	42	52	45
Phospholipid-transporting ATPase IA OS=Mus musculus GN=Atp8a1 PE=1 SV=2	AT8A1_MOUSE	ENSMUSG00000037685	131 kDa	43	33	39	48	36	49	56	49	53	45	49	49	49	57	50	54	46
ATPase family AAA domain-containing protein 1 OS=Mus musculus GN=Atad1 PE=1 SV=1	ATAD1_MOUSE	ENSMUSG00000013662	41 kDa	5	0	0	15	10	11	19	7	12	3	0	9	0	8	0	0	3
ATPase family AAA domain-containing protein 3 OS=Mus musculus GN=Atad3 PE=1 SV=1	ATAD3_MOUSE	ENSMUSG00000029036	67 kDa	13	8	12	12	10	11	14	6	7	14	6	14	4	14	0	0	4
Alpha-tubulin N-acetyltransferase 1 OS=Mus musculus GN=Atat1 PE=1 SV=1	ATAT_MOUSE	ENSMUSG00000024426	47 kDa	4	0	4	4	0	0	0	0	0	0	0	0	0	0	0	0	0
Caytaxin OS=Mus musculus GN=Atcay PE=1 SV=1	ATCAY_MOUSE	ENSMUSG00000034958	42 kDa	6	18	3	21	5	10	10	9	14	9	7	11	16	12	5	24	5
Ubiquitin-like-conjugating enzyme ATG3 OS=Mus musculus GN=Atg3 PE=1 SV=1	ATG3_MOUSE	ENSMUSG00000022663	36 kDa	0	0	0	0	0	0	0	0	0	0	0	0	0	0	0	0	0
Cysteine protease ATG4B OS=Mus musculus GN=Atg4b PE=1 SV=2	ATG4B_MOUSE	ENSMUSG00000026280	44 kDa	0	0	0	0	0	7	3	0	0	0	0	0	0	0	0	0	0
Ubiquitin-like modifier-activating enzyme ATG7 OS=Mus musculus GN=Atg7 PE=1 SV=1	ATG7_MOUSE	ENSMUSG00000030314	78 kDa	0	0	3	0	0	0	0	0	0	0	0	4	0	0	0	0	0
ATPase inhibitor, mitochondrial OS=Mus musculus GN=Atpif1 PE=1 SV=2	ATIF1_MOUSE	ENSMUSG00000054428	12 kDa	9	0	15	0	0	0	0	10	13	0	0	0	0	17	0	0	0
Atlastin-1 OS=Mus musculus GN=Atl1 PE=1 SV=1	ATLA1_MOUSE	ENSMUSG00000021066	63 kDa	22	27	26	25	18	13	18	30	23	35	23	19	36	31	24	26	17
Copper transport protein ATOX1 OS=Mus musculus GN=Atox1 PE=1 SV=1	ATOX1_MOUSE	ENSMUSG00000018585	7 kDa	0	14	0	14	0	4	0	0	0	0	0	0	15	0	6	8	0
ATP synthase subunit d, mitochondrial OS=Mus musculus GN=Atp5h PE=1 SV=3	ATP5H_MOUSE	ENSMUSG00000034566	19 kDa	74	81	74	58	71	73	72	68	72	87	85	80	110	69	96	95	80
ATP synthase subunit e, mitochondrial OS=Mus musculus GN=Atp5i PE=1 SV=2	ATP5I_MOUSE	ENSMUSG00000050856	8 kDa	17	13	12	6	8	18	14	17	12	9	21	11	16	8	22	0	8
ATP synthase-coupling factor 6, mitochondrial OS=Mus musculus GN=Atp5j PE=1 SV=1	ATP5J_MOUSE	ENSMUSG00000022890	12 kDa	14	16	12	18	19	25	19	13	18	31	17	20	28	18	19	16	30
ATP synthase subunit g, mitochondrial OS=Mus musculus GN=Atp5l PE=1 SV=1	ATP5L_MOUSE	ENSMUSG00000038717	11 kDa	0	0	0	15	0	5	0	4	0	5	0	14	0	5	8	21	11
ATP synthase subunit s, mitochondrial OS=Mus musculus GN=Atp5s PE=1 SV=1	ATP5S_MOUSE	ENSMUSG00000054894	23 kDa	0	0	0	0	0	0	3	0	0	0	0	0	0	0	0	0	0
Probable phospholipid-transporting ATPase IIA OS=Mus musculus GN=Atp9a PE=1 SV=3	ATP9A_MOUSE	ENSMUSG00000027546	119 kDa	0	0	0	0	0	0	0	0	0	0	0	0	0	0	0	0	0
ATP synthase subunit alpha, mitochondrial OS=Mus musculus GN=Atp5a1 PE=1 SV=1	ATPA_MOUSE	ENSMUSG00000025428	60 kDa	264	225	275	238	267	276	260	302	239	302	255	225	358	242	292	315	256
ATP synthase subunit beta, mitochondrial OS=Mus musculus GN=Atp5b PE=1 SV=2	ATPB_MOUSE	ENSMUSG00000025393	56 kDa	565	439	591	546	439	504	584	538	452	502	503	488	779	462	510	599	451
ATP synthase subunit delta, mitochondrial OS=Mus musculus GN=Atp5d PE=1 SV=1	ATPD_MOUSE	ENSMUSG00000003072	18 kDa	49	44	47	48	65	42	48	47	34	49	34	54	37	40	39	55	46
ATP synthase mitochondrial F1 complex assembly factor 1 OS=Mus musculus GN=Atpaf1 PE=1 SV=1	ATPF1_MOUSE	ENSMUSG00000028710	36 kDa	0	0	0	0	0	0	0	0	0	0	8	0	0	0	3	0	0
ATP synthase subunit gamma, mitochondrial OS=Mus musculus GN=Atp5c1 PE=1 SV=1	ATPG_MOUSE	ENSMUSG00000025781	33 kDa	29	30	31	47	31	29	40	29	39	37	22	39	70	50	37	51	31
ATP synthase subunit f, mitochondrial OS=Mus musculus GN=Atp5j2 PE=1 SV=3	ATPK_MOUSE	ENSMUSG00000038690	10 kDa	0	27	0	0	5	7	0	9	0	17	21	17	15	18	8	16	20
ATP synthase subunit O, mitochondrial OS=Mus musculus GN=Atp5o PE=1 SV=1	ATPO_MOUSE	ENSMUSG00000022956	23 kDa	60	47	71	53	44	65	28	62	49	60	63	43	45	48	58	55	37
Ataxin-10 OS=Mus musculus GN=Atxn10 PE=1 SV=2	ATX10_MOUSE	ENSMUSG00000016541	54 kDa	19	3	17	11	0	18	21	15	19	14	9	23	7	10	0	0	9
Methylglutaconyl-CoA hydratase, mitochondrial OS=Mus musculus GN=Auh PE=1 SV=1	AUHM_MOUSE	ENSMUSG00000021460	33 kDa	24	9	23	29	18	20	25	16	31	24	17	29	27	31	21	16	28
Putative tyrosine-protein phosphatase auxilin OS=Mus musculus GN=Dnajc6 PE=1 SV=2	AUXI_MOUSE	ENSMUSG00000028528	102 kDa	56	59	66	71	54	72	68	72	54	73	66	67	99	65	44	57	46
Late secretory pathway protein AVL9 homolog OS=Mus musculus GN=Avl9 PE=1 SV=2	AVL9_MOUSE	ENSMUSG00000029787	72 kDa	0	0	3	0	6	0	11	0	6	10	3	4	0	9	4	4	5
Bcl-2-like protein 13 OS=Mus musculus GN=Bcl2l13 PE=1 SV=2	B2L13_MOUSE	ENSMUSG00000009112	47 kDa	7	10	15	0	9	8	4	21	13	23	9	15	0	14	12	11	0
N-acetyllactosaminide beta-1,3-N-acetylglucosaminyltransferase 3 OS=Mus musculus GN=B3gnt3 PE=2 SV=1	B3GN3_MOUSE	ENSMUSG00000031803	43 kDa	0	0	0	0	0	0	0	0	0	0	0	0	0	0	0	0	0
Cytosolic acyl coenzyme A thioester hydrolase OS=Mus musculus GN=Acot7 PE=1 SV=2	BACH_MOUSE	ENSMUSG00000028937	43 kDa	48	46	59	60	59	60	54	71	49	58	56	51	67	39	59	60	40
Barrier-to-autointegration factor OS=Mus musculus GN=Banf1 PE=1 SV=1	BAF_MOUSE	ENSMUSG00000024844	10 kDa	0	0	0	0	0	0	0	0	0	0	0	0	0	0	0	0	0
BAG family molecular chaperone regulator 4 OS=Mus musculus GN=Bag4 PE=1 SV=2	BAG4_MOUSE	ENSMUSG00000037316	49 kDa	0	0	0	0	0	0	0	0	0	0	0	0	0	0	0	0	0
BAG family molecular chaperone regulator 5 OS=Mus musculus GN=Bag5 PE=1 SV=1	BAG5_MOUSE	ENSMUSG00000049792	51 kDa	0	0	3	3	0	0	0	0	0	3	0	0	0	3	0	0	0
Large proline-rich protein BAG6 OS=Mus musculus GN=Bag6 PE=1 SV=1	BAG6_MOUSE	ENSMUSG00000024392	121 kDa	18	6	19	14	5	4	21	16	22	17	14	24	10	22	10	11	0
Brain-specific angiogenesis inhibitor 1 OS=Mus musculus GN=Bai1 PE=1 SV=1	BAI1_MOUSE	ENSMUSG00000034730	173 kDa	0	0	0	3	0	0	0	0	0	0	0	0	0	3	0	0	0
Brain-specific angiogenesis inhibitor 1-associated protein 2 OS=Mus musculus GN=Baiap2 PE=1 SV=2	BAIP2_MOUSE	ENSMUSG00000025372	59 kDa	63	60	52	64	54	65	64	63	55	63	48	62	58	60	54	60	50
B-cell receptor-associated protein 31 OS=Mus musculus GN=Bcap31 PE=1 SV=4	BAP31_MOUSE	ENSMUSG00000002015	28 kDa	0	0	0	0	0	0	0	0	0	0	0	0	0	0	0	0	0
Basigin OS=Mus musculus GN=Bsg PE=1 SV=2	BASI_MOUSE	ENSMUSG00000023175	42 kDa	20	17	18	18	17	17	18	11	15	17	13	27	27	22	6	13	16
Brain acid soluble protein 1 OS=Mus musculus GN=Basp1 PE=1 SV=3	BASP1_MOUSE	ENSMUSG00000045763	22 kDa	210	287	188	198	342	184	153	249	202	296	170	177	322	202	171	239	232
Breast carcinoma-amplified sequence 1 homolog OS=Mus musculus GN=Bcas1 PE=1 SV=3	BCAS1_MOUSE	ENSMUSG00000013523	67 kDa	46	14	41	14	18	23	34	34	31	12	9	32	6	32	8	3	6
Breast carcinoma-amplified sequence 3 homolog OS=Mus musculus GN=Bcas3 PE=1 SV=2	BCAS3_MOUSE	ENSMUSG00000059439	101 kDa	0	0	0	5	0	0	0	0	10	0	0	9	4	0	0	0	0
Branched-chain-amino-acid aminotransferase, cytosolic OS=Mus musculus GN=Bcat1 PE=1 SV=2	BCAT1_MOUSE	ENSMUSG00000030268	43 kDa	20	17	19	13	8	24	16	16	22	17	21	9	27	20	14	9	19
Breakpoint cluster region protein OS=Mus musculus GN=Bcr PE=1 SV=3	BCR_MOUSE	ENSMUSG00000009681	143 kDa	0	0	0	0	0	0	8	0	12	11	5	7	4	0	0	0	0
Mitochondrial chaperone BCS1 OS=Mus musculus GN=Bcs1l PE=1 SV=1	BCS1_MOUSE	ENSMUSG00000026172	47 kDa	0	0	8	8	4	0	0	3	0	0	0	0	0	13	0	0	0
D-beta-hydroxybutyrate dehydrogenase, mitochondrial OS=Mus musculus GN=Bdh1 PE=1 SV=2	BDH_MOUSE	ENSMUSG00000046598	38 kDa	46	41	54	60	40	61	46	47	35	37	47	40	64	27	37	40	24
Brain-enriched guanylate kinase-associated protein OS=Mus musculus GN=Begain PE=1 SV=2	BEGIN_MOUSE	ENSMUSG00000040867	65 kDa	0	0	0	0	0	0	0	0	0	0	0	0	0	0	0	0	0
Biliverdin reductase A OS=Mus musculus GN=Blvra PE=1 SV=1	BIEA_MOUSE	ENSMUSG00000001999	34 kDa	0	3	3	4	0	0	9	3	0	0	0	12	4	7	0	0	0
Brefeldin A-inhibited guanine nucleotide-exchange protein 1 OS=Mus musculus GN=Arfgef1 PE=1 SV=1	BIG1_MOUSE	ENSMUSG00000067851	209 kDa	0	0	0	0	0	0	3	14	3	4	0	8	3	3	0	0	0
Brefeldin A-inhibited guanine nucleotide-exchange protein 2 OS=Mus musculus GN=Arfgef2 PE=1 SV=1	BIG2_MOUSE	ENSMUSG00000074582	202 kDa	0	0	0	0	0	0	0	0	0	0	0	0	0	0	0	0	0
Brefeldin A-inhibited guanine nucleotide-exchange protein 3 OS=Mus musculus GN=Arfgef3 PE=1 SV=1	BIG3_MOUSE	ENSMUSG00000019852	240 kDa	8	0	14	7	12	3	11	8	15	22	0	0	9	10	0	3	4
Myc box-dependent-interacting protein 1 OS=Mus musculus GN=Bin1 PE=1 SV=1	BIN1_MOUSE	ENSMUSG00000024381	64 kDa	54	50	55	70	62	43	65	67	77	102	54	64	102	82	54	64	74
Baculoviral IAP repeat-containing protein 6 OS=Mus musculus GN=Birc6 PE=1 SV=2	BIRC6_MOUSE	ENSMUSG00000024073	532 kDa	0	0	7	0	0	0	0	0	0	13	0	6	3	0	0	4	0
Bleomycin hydrolase OS=Mus musculus GN=Blmh PE=1 SV=1	BLMH_MOUSE	ENSMUSG00000020840	53 kDa	0	5	9	16	17	3	22	15	16	20	10	16	23	16	12	16	13
Valacyclovir hydrolase OS=Mus musculus GN=Bphl PE=1 SV=1	BPHL_MOUSE	ENSMUSG00000038286	33 kDa	21	18	26	19	15	21	23	32	27	25	27	32	18	31	19	24	17
3'(2'),5'-bisphosphate nucleotidase 1 OS=Mus musculus GN=Bpnt1 PE=1 SV=2	BPNT1_MOUSE	ENSMUSG00000026617	33 kDa	23	26	40	36	18	25	31	40	32	41	29	37	30	26	42	44	32
Serine/threonine-protein kinase B-raf OS=Mus musculus GN=Braf PE=1 SV=3	BRAF_MOUSE	ENSMUSG00000002413	89 kDa	0	0	0	0	0	0	0	0	0	10	4	0	6	3	4	0	0
Protein BRICK1 OS=Mus musculus GN=Brk1 PE=1 SV=1	BRK1_MOUSE	ENSMUSG00000033940	9 kDa	9	0	9	9	0	0	3	0	6	10	0	7	0	3	0	0	3
BMP/retinoic acid-inducible neural-specific protein 1 OS=Mus musculus GN=Brinp1 PE=1 SV=1	BRNP1_MOUSE	ENSMUSG00000028351	89 kDa	0	0	0	0	0	0	0	0	0	0	0	0	0	0	0	0	0
BRO1 domain-containing protein BROX OS=Mus musculus GN=Brox PE=1 SV=1	BROX_MOUSE	ENSMUSG00000046836	46 kDa	0	0	0	0	0	0	0	0	0	0	0	0	4	0	0	0	0
Serine/threonine-protein kinase BRSK1 OS=Mus musculus GN=Brsk1 PE=1 SV=1	BRSK1_MOUSE	ENSMUSG00000035390	85 kDa	6	0	3	20	7	3	17	0	4	8	0	11	0	0	0	0	0
Serine/threonine-protein kinase BRSK2 OS=Mus musculus GN=Brsk2 PE=1 SV=2	BRSK2_MOUSE	ENSMUSG00000053046	82 kDa	0	0	0	3	0	0	4	0	5	4	0	0	0	3	0	0	0
Protein bassoon OS=Mus musculus GN=Bsn PE=1 SV=4	BSN_MOUSE	ENSMUSG00000032589	419 kDa	188	136	197	195	207	112	173	220	209	228	159	188	198	244	155	171	170
Transcription factor BTF3 homolog 4 OS=Mus musculus GN=Btf3l4 PE=1 SV=1	BT3L4_MOUSE	ENSMUSG00000028568	17 kDa	9	6	14	14	9	0	0	0	8	13	13	4	0	8	14	0	6
BTB/POZ domain-containing protein 17 OS=Mus musculus GN=Btbd17 PE=1 SV=1	BTBDH_MOUSE	ENSMUSG00000000202	53 kDa	0	0	0	0	0	0	0	0	3	0	0	4	4	3	0	0	0
Mitotic checkpoint protein BUB3 OS=Mus musculus GN=Bub3 PE=1 SV=2	BUB3_MOUSE	ENSMUSG00000066979	37 kDa	0	0	6	4	0	0	0	0	3	10	0	0	0	6	0	0	0
Basic leucine zipper and W2 domain-containing protein 1 OS=Mus musculus GN=Bzw1 PE=1 SV=1	BZW1_MOUSE	ENSMUSG00000051223	48 kDa	0	0	3	0	0	0	0	0	0	0	0	0	0	0	0	0	0
Protein C10 OS=Mus musculus GN=Grcc10 PE=1 SV=1	C10_MOUSE	ENSMUSG00000072772	13 kDa	4	3	0	9	0	4	7	0	12	6	12	10	18	0	13	3	0
Centrosomal protein of 170 kDa protein B OS=Mus musculus GN=Cep170b PE=1 SV=2	C170B_MOUSE	ENSMUSG00000072825	171 kDa	17	0	8	11	3	0	8	0	13	17	0	17	18	4	0	9	9
Complement C1q subcomponent subunit A OS=Mus musculus GN=C1qa PE=1 SV=2	C1QA_MOUSE	ENSMUSG00000036887	26 kDa	0	0	0	0	0	0	0	0	0	4	0	0	0	4	0	0	0
Complement component 1 Q subcomponent-binding protein, mitochondrial OS=Mus musculus GN=C1qbp PE=1 SV=1	C1QBP_MOUSE	ENSMUSG00000018446	31 kDa	18	17	15	20	8	30	18	19	19	21	16	20	43	17	15	16	18
Complement C1q subcomponent subunit C OS=Mus musculus GN=C1qc PE=1 SV=2	C1QC_MOUSE	ENSMUSG00000036896	26 kDa	0	0	0	0	0	0	0	0	0	0	0	0	0	0	0	3	0
C-1-tetrahydrofolate synthase, cytoplasmic OS=Mus musculus GN=Mthfd1 PE=1 SV=4	C1TC_MOUSE	ENSMUSG00000021048	101 kDa	25	20	29	15	28	18	22	32	24	21	21	21	22	29	22	23	19
Monofunctional C1-tetrahydrofolate synthase, mitochondrial OS=Mus musculus GN=Mthfd1l PE=1 SV=2	C1TM_MOUSE	ENSMUSG00000040675	106 kDa	0	0	6	13	0	0	9	3	9	9	0	18	7	8	5	13	7
C2 domain-containing protein 2-like OS=Mus musculus GN=C2cd2l PE=1 SV=3	C2C2L_MOUSE	ENSMUSG00000032120	76 kDa	0	0	18	0	0	8	0	12	4	3	8	18	0	13	0	8	0
Succinate dehydrogenase cytochrome b560 subunit, mitochondrial OS=Mus musculus GN=Sdhc PE=1 SV=1	C560_MOUSE	ENSMUSG00000058076	18 kDa	0	0	0	0	0	4	0	0	9	0	0	0	4	0	0	0	0
Uncharacterized protein C1orf198 homolog OS=Mus musculus PE=1 SV=1	CA198_MOUSE	ENSMUSG00000031983	35 kDa	0	0	0	0	0	0	9	0	0	0	0	6	0	0	5	0	0
Voltage-dependent calcium channel subunit alpha-2/delta-1 OS=Mus musculus GN=Cacna2d1 PE=1 SV=1	CA2D1_MOUSE	ENSMUSG00000040118	125 kDa	57	66	67	56	44	56	46	59	58	59	59	40	94	65	56	65	49
Voltage-dependent calcium channel subunit alpha-2/delta-3 OS=Mus musculus GN=Cacna2d3 PE=1 SV=1	CA2D3_MOUSE	ENSMUSG00000021991	123 kDa	18	18	23	18	22	18	23	20	26	19	9	21	14	27	16	17	12
Calcium-binding protein 39 OS=Mus musculus GN=Cab39 PE=1 SV=2	CAB39_MOUSE	ENSMUSG00000036707	40 kDa	20	14	9	17	7	9	18	10	8	9	6	17	11	16	8	16	4
Voltage-dependent P/Q-type calcium channel subunit alpha-1A OS=Mus musculus GN=Cacna1a PE=1 SV=2	CAC1A_MOUSE	ENSMUSG00000034656	268 kDa	0	0	0	0	0	0	0	0	0	0	0	3	0	0	0	0	0
Voltage-dependent R-type calcium channel subunit alpha-1E OS=Mus musculus GN=Cacna1e PE=1 SV=1	CAC1E_MOUSE	ENSMUSG00000004110	257 kDa	3	3	8	7	16	13	14	5	11	3	3	14	4	7	0	7	0
Voltage-dependent L-type calcium channel subunit beta-1 OS=Mus musculus GN=Cacnb1 PE=1 SV=1	CACB1_MOUSE	ENSMUSG00000020882	65 kDa	13	0	13	7	0	0	13	10	4	13	6	19	0	14	6	0	0
Voltage-dependent L-type calcium channel subunit beta-3 OS=Mus musculus GN=Cacnb3 PE=2 SV=2	CACB3_MOUSE	ENSMUSG00000003352	55 kDa	0	0	0	0	0	0	0	0	0	0	0	3	0	0	4	0	0
Voltage-dependent L-type calcium channel subunit beta-4 OS=Mus musculus GN=Cacnb4 PE=1 SV=2	CACB4_MOUSE	ENSMUSG00000017412	58 kDa	0	0	0	0	3	0	0	0	0	3	0	3	0	4	3	0	0
Calcium-binding and coiled-coil domain-containing protein 1 OS=Mus musculus GN=Calcoco1 PE=1 SV=2	CACO1_MOUSE	ENSMUSG00000023055	77 kDa	0	0	0	0	0	0	3	0	0	0	0	3	0	0	0	0	0
Carnitine O-acetyltransferase OS=Mus musculus GN=Crat PE=1 SV=3	CACP_MOUSE	ENSMUSG00000026853	71 kDa	4	13	15	9	6	4	11	6	0	12	11	0	5	0	3	10	0
Cadherin-11 OS=Mus musculus GN=Cdh11 PE=1 SV=1	CAD11_MOUSE	ENSMUSG00000031673	88 kDa	3	0	0	0	0	0	0	0	0	0	0	0	0	0	0	0	0
Cadherin-13 OS=Mus musculus GN=Cdh13 PE=1 SV=2	CAD13_MOUSE	ENSMUSG00000031841	78 kDa	19	0	18	11	14	4	0	0	0	12	0	7	3	0	0	0	9
Cadherin-2 OS=Mus musculus GN=Cdh2 PE=1 SV=2	CADH2_MOUSE	ENSMUSG00000024304	100 kDa	21	0	16	4	10	24	20	25	21	15	20	6	23	15	14	3	8
Cell adhesion molecule 1 OS=Mus musculus GN=Cadm1 PE=1 SV=2	CADM1_MOUSE	ENSMUSG00000032076	50 kDa	32	33	29	30	19	23	31	29	28	37	29	32	43	27	32	34	36
Cell adhesion molecule 2 OS=Mus musculus GN=Cadm2 PE=1 SV=2	CADM2_MOUSE	ENSMUSG00000064115	48 kDa	31	36	45	30	24	38	33	47	48	41	42	30	45	41	35	48	32
Cell adhesion molecule 3 OS=Mus musculus GN=Cadm3 PE=1 SV=1	CADM3_MOUSE	ENSMUSG00000005338	43 kDa	20	21	18	16	20	23	15	18	33	27	21	21	46	31	15	24	21
Cell adhesion molecule 4 OS=Mus musculus GN=Cadm4 PE=1 SV=1	CADM4_MOUSE	ENSMUSG00000054793	43 kDa	18	20	26	17	8	36	15	31	20	15	36	20	24	27	13	18	5
Carbonic anhydrase 2 OS=Mus musculus GN=Ca2 PE=1 SV=4	CAH2_MOUSE	ENSMUSG00000027562	29 kDa	56	33	56	43	48	63	47	87	74	89	84	86	78	85	106	81	72
Carbonic anhydrase 4 OS=Mus musculus GN=Ca4 PE=1 SV=1	CAH4_MOUSE	ENSMUSG00000000805	34 kDa	8	0	3	3	10	0	9	4	12	17	0	13	4	4	0	7	6
Calbindin OS=Mus musculus GN=Calb1 PE=1 SV=2	CALB1_MOUSE	ENSMUSG00000028222	30 kDa	36	44	33	52	25	37	38	30	39	30	37	33	43	41	28	48	30
Calretinin OS=Mus musculus GN=Calb2 PE=1 SV=3	CALB2_MOUSE	ENSMUSG00000003657	31 kDa	22	20	27	31	27	24	24	23	22	23	11	21	33	26	18	19	20
Calmodulin OS=Mus musculus GN=Calm1 PE=1 SV=2	CALM_MOUSE	ENSMUSG00000019370	17 kDa	100	97	102	102	102	82	70	85	117	131	67	60	226	95	78	160	62
Calreticulin OS=Mus musculus GN=Calr PE=1 SV=1	CALR_MOUSE	ENSMUSG00000003814	48 kDa	54	59	59	44	72	49	52	52	59	67	37	59	71	63	39	45	48
Calumenin OS=Mus musculus GN=Calu PE=1 SV=1	CALU_MOUSE	ENSMUSG00000029767	37 kDa	0	0	4	0	3	0	0	0	0	0	0	0	4	0	0	0	0
Calnexin OS=Mus musculus GN=Canx PE=1 SV=1	CALX_MOUSE	ENSMUSG00000020368	67 kDa	69	56	72	45	62	57	52	65	63	56	55	55	81	72	37	60	45
CaM kinase-like vesicle-associated protein OS=Mus musculus GN=Camkv PE=1 SV=2	CAMKV_MOUSE	ENSMUSG00000032936	55 kDa	87	88	99	72	105	102	101	102	87	115	73	94	116	91	78	103	78
Calmodulin-regulated spectrin-associated protein 2 OS=Mus musculus GN=Camsap2 PE=1 SV=3	CAMP2_MOUSE	ENSMUSG00000041570	164 kDa	0	0	4	10	0	0	0	10	3	9	4	0	0	8	0	0	4
Calmodulin-regulated spectrin-associated protein 3 OS=Mus musculus GN=Camsap3 PE=1 SV=1	CAMP3_MOUSE	ENSMUSG00000044433	135 kDa	5	0	0	0	0	0	0	0	0	0	0	0	0	0	0	0	0
Calpain-2 catalytic subunit OS=Mus musculus GN=Capn2 PE=1 SV=4	CAN2_MOUSE	ENSMUSG00000026509	80 kDa	31	17	37	24	17	20	25	26	21	22	23	20	43	27	18	30	17
Calcineurin subunit B type 1 OS=Mus musculus GN=Ppp3r1 PE=1 SV=3	CANB1_MOUSE	ENSMUSG00000033953	19 kDa	75	71	62	72	72	50	67	60	72	74	48	75	84	63	77	85	63
Cullin-associated NEDD8-dissociated protein 1 OS=Mus musculus GN=Cand1 PE=1 SV=2	CAND1_MOUSE	ENSMUSG00000020114	136 kDa	92	79	101	101	84	92	107	93	97	106	80	109	109	93	88	101	78
Adenylyl cyclase-associated protein 1 OS=Mus musculus GN=Cap1 PE=1 SV=4	CAP1_MOUSE	ENSMUSG00000028656	52 kDa	46	49	50	59	78	68	69	67	72	75	52	64	99	75	45	64	55
Adenylyl cyclase-associated protein 2 OS=Mus musculus GN=Cap2 PE=1 SV=1	CAP2_MOUSE	ENSMUSG00000021373	53 kDa	34	44	33	38	25	44	33	28	25	30	39	37	41	30	33	44	32
Caprin-1 OS=Mus musculus GN=Caprin1 PE=1 SV=2	CAPR1_MOUSE	ENSMUSG00000027184	78 kDa	18	8	9	14	8	15	20	18	18	7	7	17	8	12	0	0	12
Calcium-dependent secretion activator 1 OS=Mus musculus GN=Cadps PE=1 SV=3	CAPS1_MOUSE	ENSMUSG00000054423	153 kDa	136	111	139	129	101	117	142	132	144	145	129	131	124	144	125	120	122
Calcium-dependent secretion activator 2 OS=Mus musculus GN=Cadps2 PE=1 SV=2	CAPS2_MOUSE	ENSMUSG00000017978	148 kDa	13	0	0	0	0	0	7	0	5	5	0	3	0	0	0	0	0
F-actin-capping protein subunit beta OS=Mus musculus GN=Capzb PE=1 SV=3	CAPZB_MOUSE	ENSMUSG00000028745	31 kDa	41	47	37	46	32	52	42	47	41	40	39	51	68	43	33	33	33
Histone-arginine methyltransferase CARM1 OS=Mus musculus GN=Carm1 PE=1 SV=2	CARM1_MOUSE	ENSMUSG00000032185	66 kDa	0	0	0	0	0	0	0	0	0	0	0	0	0	0	0	0	0
Catalase OS=Mus musculus GN=Cat PE=1 SV=4	CATA_MOUSE	ENSMUSG00000027187	60 kDa	16	18	24	18	10	22	14	10	0	7	19	20	11	13	8	10	16
Cathepsin B OS=Mus musculus GN=Ctsb PE=1 SV=2	CATB_MOUSE	ENSMUSG00000021939	37 kDa	20	22	18	23	30	19	25	26	24	28	22	20	27	25	21	20	20
Cathepsin D OS=Homo sapiens GN=CTSD PE=1 SV=1	CATD_HUMAN	-	45 kDa	17	0	20	0	0	4	3	21	15	15	7	0	0	0	13	10	0
Cathepsin D OS=Mus musculus GN=Ctsd PE=1 SV=1	CATD_MOUSE	ENSMUSG00000007891	45 kDa	25	20	23	18	18	31	17	22	17	22	18	14	27	19	16	21	18
Cathepsin L1 OS=Mus musculus GN=Ctsl PE=1 SV=2	CATL1_MOUSE	ENSMUSG00000021477	38 kDa	0	0	0	0	0	0	0	0	0	0	0	0	0	0	0	0	0
F-actin-capping protein subunit alpha-1 OS=Mus musculus GN=Capza1 PE=1 SV=4	CAZA1_MOUSE	ENSMUSG00000070372	33 kDa	0	0	0	0	0	0	0	0	0	0	0	0	0	0	0	0	0
F-actin-capping protein subunit alpha-2 OS=Mus musculus GN=Capza2 PE=1 SV=3	CAZA2_MOUSE	ENSMUSG00000015733	33 kDa	61	53	65	58	46	58	46	65	60	62	60	54	51	60	59	62	61
E3 ubiquitin-protein ligase CBL OS=Mus musculus GN=Cbl PE=1 SV=3	CBL_MOUSE	ENSMUSG00000034342	101 kDa	5	0	0	0	0	0	0	0	0	0	0	0	0	0	0	0	0
Carboxypeptidase E OS=Mus musculus GN=Cpe PE=1 SV=2	CBPE_MOUSE	ENSMUSG00000037852	53 kDa	37	23	34	39	23	35	42	34	36	38	27	41	41	40	20	28	25
Carbonyl reductase [NADPH] 1 OS=Mus musculus GN=Cbr1 PE=1 SV=3	CBR1_MOUSE	ENSMUSG00000051483	31 kDa	41	35	28	38	23	42	25	20	26	24	33	35	35	21	31	33	37
Carbonyl reductase [NADPH] 3 OS=Mus musculus GN=Cbr3 PE=1 SV=1	CBR3_MOUSE	ENSMUSG00000022947	31 kDa	10	9	9	13	6	9	17	8	12	9	13	17	4	15	17	0	18
Carbonyl reductase family member 4 OS=Mus musculus GN=Cbr4 PE=1 SV=2	CBR4_MOUSE	ENSMUSG00000031641	25 kDa	0	0	0	0	0	0	0	0	0	0	0	0	0	0	0	0	0
Chromobox protein homolog 3 OS=Mus musculus GN=Cbx3 PE=1 SV=2	CBX3_MOUSE	ENSMUSG00000029836	21 kDa	3	0	3	0	0	0	0	9	0	3	0	0	5	9	3	3	7
Coiled-coil domain-containing protein 177 OS=Mus musculus GN=Ccdc177 PE=1 SV=1	CC177_MOUSE	ENSMUSG00000062961	80 kDa	14	0	0	8	10	0	16	17	20	5	0	12	0	18	0	0	3
Cell cycle control protein 50A OS=Mus musculus GN=Tmem30a PE=1 SV=1	CC50A_MOUSE	ENSMUSG00000032328	41 kDa	0	3	3	3	4	4	4	6	10	3	0	7	0	14	0	3	6
Cell cycle and apoptosis regulator protein 2 OS=Mus musculus GN=Ccar2 PE=1 SV=2	CCAR2_MOUSE	ENSMUSG00000033712	103 kDa	16	3	17	5	17	0	15	4	15	16	3	13	16	13	0	4	20
Coiled-coil domain-containing protein 22 OS=Mus musculus GN=Ccdc22 PE=1 SV=1	CCD22_MOUSE	ENSMUSG00000031143	71 kDa	0	0	0	0	0	0	0	0	0	0	0	0	0	0	0	0	0
Coiled-coil domain-containing protein 47 OS=Mus musculus GN=Ccdc47 PE=1 SV=2	CCD47_MOUSE	ENSMUSG00000078622	56 kDa	4	0	10	0	0	0	0	12	0	0	0	0	0	0	0	0	0
Voltage-dependent calcium channel gamma-3 subunit OS=Mus musculus GN=Cacng3 PE=2 SV=2	CCG3_MOUSE	ENSMUSG00000066189	36 kDa	0	0	0	0	0	0	0	0	0	0	0	0	0	3	0	0	0
Voltage-dependent calcium channel gamma-8 subunit OS=Mus musculus GN=Cacng8 PE=1 SV=1	CCG8_MOUSE	ENSMUSG00000106728	43 kDa	33	37	31	41	27	31	41	32	31	49	32	34	27	33	39	36	26
Cytochrome c-type heme lyase OS=Mus musculus GN=Hccs PE=1 SV=2	CCHL_MOUSE	ENSMUSG00000031352	31 kDa	0	0	0	0	0	0	0	0	0	0	0	0	0	0	0	0	0
Centriole, cilia and spindle-associated protein OS=Mus musculus GN=Ccsap PE=1 SV=1	CCSAP_MOUSE	ENSMUSG00000031971	28 kDa	0	0	0	0	0	0	0	0	0	0	0	0	0	4	0	0	0
CD166 antigen OS=Mus musculus GN=Alcam PE=1 SV=3	CD166_MOUSE	ENSMUSG00000022636	65 kDa	32	32	38	44	32	36	34	39	24	34	36	30	53	38	25	31	26
ADP-ribosyl cyclase/cyclic ADP-ribose hydrolase 1 OS=Mus musculus GN=Cd38 PE=1 SV=2	CD38_MOUSE	ENSMUSG00000029084	34 kDa	4	0	3	9	0	0	0	0	0	0	0	0	0	0	0	0	0
Leukocyte surface antigen CD47 OS=Mus musculus GN=Cd47 PE=1 SV=2	CD47_MOUSE	ENSMUSG00000055447	33 kDa	0	0	13	0	0	0	0	9	0	11	10	0	0	0	10	12	0
CD81 antigen OS=Mus musculus GN=Cd81 PE=1 SV=2	CD81_MOUSE	ENSMUSG00000037706	26 kDa	51	27	42	27	19	39	33	68	59	45	53	37	54	48	47	48	24
Hsp90 co-chaperone Cdc37 OS=Mus musculus GN=Cdc37 PE=1 SV=1	CDC37_MOUSE	ENSMUSG00000019471	45 kDa	6	11	12	0	17	0	0	13	12	14	8	0	14	10	4	3	4
Cell division control protein 42 homolog OS=Mus musculus GN=Cdc42 PE=1 SV=2	CDC42_MOUSE	ENSMUSG00000006699	21 kDa	36	22	44	21	35	31	29	31	39	40	27	37	31	46	28	29	32
CDP-diacylglycerol--inositol 3-phosphatidyltransferase OS=Mus musculus GN=Cdipt PE=1 SV=1	CDIPT_MOUSE	ENSMUSG00000030682	24 kDa	12	0	10	13	0	0	14	5	0	0	4	16	4	3	0	5	0
Cyclin-dependent-like kinase 5 OS=Mus musculus GN=Cdk5 PE=1 SV=1	CDK5_MOUSE	ENSMUSG00000028969	33 kDa	23	17	26	20	9	16	23	25	20	18	21	26	35	19	12	18	10
Phosphatidate cytidylyltransferase 2 OS=Mus musculus GN=Cds2 PE=1 SV=1	CDS2_MOUSE	ENSMUSG00000058793	51 kDa	0	0	0	0	0	0	0	0	3	0	0	0	0	0	0	0	0
Protein CDV3 OS=Mus musculus GN=Cdv3 PE=1 SV=2	CDV3_MOUSE	ENSMUSG00000032803	30 kDa	0	16	14	0	8	0	0	20	17	5	9	7	0	9	10	3	4
UPF0600 protein C5orf51 homolog OS=Mus musculus PE=1 SV=1	CE051_MOUSE	ENSMUSG00000041935	33 kDa	0	0	0	0	0	0	0	0	0	0	0	0	0	0	0	0	0
Centrosomal protein of 170 kDa OS=Mus musculus GN=Cep170 PE=1 SV=2	CE170_MOUSE	ENSMUSG00000057335	175 kDa	0	0	0	0	0	3	3	0	0	0	0	0	0	0	0	0	3
Cat eye syndrome critical region protein 6 homolog OS=Mus musculus GN=Cecr6 PE=1 SV=1	CECR6_MOUSE	ENSMUSG00000094626	58 kDa	0	3	5	8	8	8	3	0	3	16	4	0	0	0	6	5	0
CUGBP Elav-like family member 2 OS=Mus musculus GN=Celf2 PE=1 SV=1	CELF2_MOUSE	ENSMUSG00000002107	54 kDa	14	14	10	17	21	13	10	11	14	15	15	8	23	15	11	17	13
Cell cycle exit and neuronal differentiation protein 1 OS=Mus musculus GN=Cend1 PE=1 SV=1	CEND_MOUSE	ENSMUSG00000060240	15 kDa	36	10	43	29	36	17	21	35	36	31	14	20	0	38	8	4	16
Centromere protein V OS=Mus musculus GN=Cenpv PE=1 SV=2	CENPV_MOUSE	ENSMUSG00000018509	28 kDa	0	7	0	0	6	0	4	3	8	7	0	0	8	10	0	4	3
Cilia- and flagella-associated protein 36 OS=Mus musculus GN=Cfap36 PE=1 SV=1	CFA36_MOUSE	ENSMUSG00000020462	40 kDa	0	0	0	0	0	0	0	0	0	0	0	0	0	0	0	0	0
2-hydroxyacylsphingosine 1-beta-galactosyltransferase OS=Mus musculus GN=Ugt8 PE=1 SV=2	CGT_MOUSE	ENSMUSG00000032854	61 kDa	0	0	0	0	0	9	0	0	0	0	0	0	0	0	0	0	0
10 kDa heat shock protein, mitochondrial OS=Mus musculus GN=Hspe1 PE=1 SV=2	CH10_MOUSE	ENSMUSG00000073676	11 kDa	22	27	24	22	18	29	17	26	18	26	19	24	24	20	21	22	22
60 kDa heat shock protein, mitochondrial OS=Mus musculus GN=Hspd1 PE=1 SV=1	CH60_MOUSE	ENSMUSG00000025980	61 kDa	207	200	222	230	265	216	190	175	182	235	169	266	354	200	221	227	223
Coiled-coil-helix-coiled-coil-helix domain-containing protein 2 OS=Mus musculus GN=Chchd2 PE=2 SV=1	CHCH2_MOUSE	ENSMUSG00000070493	16 kDa	0	0	0	0	0	0	0	0	0	0	0	0	0	0	0	0	0
Chromodomain-helicase-DNA-binding protein 4 OS=Mus musculus GN=Chd4 PE=1 SV=1	CHD4_MOUSE	ENSMUSG00000063870	218 kDa	0	0	4	0	0	0	0	0	0	0	0	0	0	0	0	0	0
Chitinase domain-containing protein 1 OS=Mus musculus GN=Chid1 PE=1 SV=1	CHID1_MOUSE	ENSMUSG00000025512	45 kDa	0	0	0	0	0	0	0	3	0	0	0	0	0	0	0	0	0
STIP1 homology and U box-containing protein 1 OS=Mus musculus GN=Stub1 PE=1 SV=1	CHIP_MOUSE	ENSMUSG00000039615	35 kDa	0	0	0	4	0	0	0	0	0	0	0	3	0	0	0	0	0
Charged multivesicular body protein 4b OS=Mus musculus GN=Chmp4b PE=1 SV=2	CHM4B_MOUSE	ENSMUSG00000038467	25 kDa	3	0	18	3	9	0	0	0	0	15	0	11	0	0	0	0	5
Cysteine and histidine-rich domain-containing protein 1 OS=Mus musculus GN=Chordc1 PE=1 SV=1	CHRD1_MOUSE	ENSMUSG00000001774	37 kDa	0	0	5	8	0	0	17	3	0	0	0	13	0	3	0	0	3
Protein C9orf72 homolog OS=Mus musculus PE=1 SV=1	CI072_MOUSE	ENSMUSG00000028300	47 kDa	0	0	0	0	0	0	0	0	0	0	0	0	0	0	0	0	0
Uncharacterized protein C9orf172 homolog OS=Mus musculus GN=Gm996 PE=1 SV=1	CI172_MOUSE	ENSMUSG00000029419	107 kDa	0	0	0	0	0	0	0	10	0	0	0	5	0	0	0	0	0
Cold-inducible RNA-binding protein OS=Mus musculus GN=Cirbp PE=1 SV=1	CIRBP_MOUSE	ENSMUSG00000045193	19 kDa	0	6	8	4	0	0	4	0	0	0	0	0	0	0	0	0	0
CDGSH iron-sulfur domain-containing protein 1 OS=Mus musculus GN=Cisd1 PE=1 SV=1	CISD1_MOUSE	ENSMUSG00000037710	12 kDa	22	19	17	24	28	20	21	29	15	26	22	19	33	26	22	20	20
Citrate synthase, mitochondrial OS=Mus musculus GN=Cs PE=1 SV=1	CISY_MOUSE	ENSMUSG00000005683	52 kDa	108	95	97	128	104	103	103	108	107	116	80	103	85	111	103	102	92
Ester hydrolase C11orf54 homolog OS=Mus musculus PE=1 SV=1	CK054_MOUSE	ENSMUSG00000031938	35 kDa	0	0	0	3	0	0	0	0	0	0	0	0	0	0	0	0	0
Cytoskeleton-associated protein 4 OS=Mus musculus GN=Ckap4 PE=1 SV=2	CKAP4_MOUSE	ENSMUSG00000046841	64 kDa	3	0	23	0	3	4	9	4	0	0	0	4	0	4	0	0	0
Cytoskeleton-associated protein 5 OS=Mus musculus GN=Ckap5 PE=1 SV=1	CKAP5_MOUSE	ENSMUSG00000040549	226 kDa	18	27	33	32	20	27	27	37	22	34	27	14	30	20	24	24	20
CLIP-associating protein 1 OS=Mus musculus GN=Clasp1 PE=1 SV=2	CLAP1_MOUSE	ENSMUSG00000064302	169 kDa	19	20	27	26	12	25	21	27	28	25	23	25	10	17	21	26	9
CLIP-associating protein 2 OS=Mus musculus GN=Clasp2 PE=1 SV=1	CLAP2_MOUSE	ENSMUSG00000033392	141 kDa	33	31	39	36	27	39	37	32	38	37	29	37	35	35	34	30	27
Clathrin light chain A OS=Mus musculus GN=Clta PE=1 SV=2	CLCA_MOUSE	ENSMUSG00000028478	26 kDa	14	7	15	3	0	13	18	12	19	7	8	15	9	18	3	0	7
Clathrin light chain B OS=Mus musculus GN=Cltb PE=1 SV=1	CLCB_MOUSE	ENSMUSG00000047547	25 kDa	32	19	33	0	30	33	29	31	24	15	23	27	36	30	9	23	26
Chloride transport protein 6 OS=Mus musculus GN=Clcn6 PE=1 SV=1	CLCN6_MOUSE	ENSMUSG00000029016	97 kDa	0	0	0	0	0	0	0	0	0	0	0	0	0	0	0	0	0
Claudin-11 OS=Mus musculus GN=Cldn11 PE=1 SV=1	CLD11_MOUSE	ENSMUSG00000037625	22 kDa	24	6	25	32	39	33	25	40	64	49	26	56	33	71	51	72	44
Clathrin heavy chain 1 OS=Mus musculus GN=Cltc PE=1 SV=3	CLH1_MOUSE	ENSMUSG00000047126	192 kDa	544	546	569	562	596	577	650	614	584	623	530	663	713	595	625	676	569
Chloride intracellular channel protein 4 OS=Mus musculus GN=Clic4 PE=1 SV=3	CLIC4_MOUSE	ENSMUSG00000037242	29 kDa	13	12	16	7	5	10	10	14	21	11	12	13	18	14	9	10	11
Chloride intracellular channel protein 6 OS=Mus musculus GN=Clic6 PE=1 SV=1	CLIC6_MOUSE	ENSMUSG00000022949	63 kDa	4	0	4	0	0	0	0	0	0	0	0	12	0	0	0	0	0
CAP-Gly domain-containing linker protein 1 OS=Mus musculus GN=Clip1 PE=1 SV=1	CLIP1_MOUSE	ENSMUSG00000049550	156 kDa	11	7	14	12	9	7	9	11	9	12	16	19	11	10	5	3	9
CAP-Gly domain-containing linker protein 2 OS=Mus musculus GN=Clip2 PE=1 SV=2	CLIP2_MOUSE	ENSMUSG00000063146	116 kDa	0	4	21	0	7	7	21	13	17	17	3	20	6	19	0	12	12
ATP-dependent Clp protease proteolytic subunit, mitochondrial OS=Mus musculus GN=Clpp PE=1 SV=1	CLPP_MOUSE	ENSMUSG00000002660	30 kDa	0	0	0	0	0	4	12	0	0	0	0	4	0	0	0	0	0
Cleft lip and palate transmembrane protein 1 homolog OS=Mus musculus GN=Clptm1 PE=1 SV=1	CLPT1_MOUSE	ENSMUSG00000002981	75 kDa	3	0	0	0	0	0	0	0	0	0	3	0	3	0	0	0	0
Clustered mitochondria protein homolog OS=Mus musculus GN=Cluh PE=1 SV=2	CLU_MOUSE	ENSMUSG00000020741	148 kDa	0	0	0	0	0	0	0	0	0	3	0	3	0	0	0	0	0
Clusterin OS=Mus musculus GN=Clu PE=1 SV=1	CLUS_MOUSE	ENSMUSG00000022037	52 kDa	12	10	15	3	13	11	9	10	17	18	10	10	24	16	9	8	22
Clavesin-1 OS=Mus musculus GN=Clvs1 PE=1 SV=1	CLVS1_MOUSE	ENSMUSG00000041216	41 kDa	0	0	0	3	0	6	0	0	0	0	0	0	0	0	0	0	0
Citrate lyase subunit beta-like protein, mitochondrial OS=Mus musculus GN=Clybl PE=1 SV=2	CLYBL_MOUSE	ENSMUSG00000025545	38 kDa	0	4	9	11	12	4	9	10	15	6	4	5	18	11	0	3	11
Calcium-binding mitochondrial carrier protein Aralar1 OS=Mus musculus GN=Slc25a12 PE=1 SV=1	CMC1_MOUSE	ENSMUSG00000027010	75 kDa	114	116	138	123	115	164	132	174	144	171	181	143	171	149	174	198	128
UMP-CMP kinase 2, mitochondrial OS=Mus musculus GN=Cmpk2 PE=1 SV=2	CMPK2_MOUSE	ENSMUSG00000020638	50 kDa	6	0	7	3	13	4	13	9	14	13	4	10	0	12	0	0	7
Catechol O-methyltransferase domain-containing protein 1 OS=Mus musculus GN=Comtd1 PE=1 SV=1	CMTD1_MOUSE	ENSMUSG00000021773	29 kDa	0	0	0	0	0	0	0	0	0	0	0	3	0	0	0	0	0
UPF0568 protein C14orf166 homolog OS=Mus musculus PE=1 SV=1	CN166_MOUSE	ENSMUSG00000021807	28 kDa	0	0	7	12	0	3	8	7	0	0	0	3	10	4	0	7	0
2',3'-cyclic-nucleotide 3'-phosphodiesterase OS=Mus musculus GN=Cnp PE=1 SV=3	CN37_MOUSE	ENSMUSG00000006782	47 kDa	223	186	204	232	326	295	187	192	192	352	219	256	448	224	290	328	287
Cytosolic non-specific dipeptidase OS=Mus musculus GN=Cndp2 PE=1 SV=1	CNDP2_MOUSE	ENSMUSG00000024644	53 kDa	40	26	39	43	27	46	33	41	39	46	46	39	56	36	34	34	31
Connector enhancer of kinase suppressor of ras 2 OS=Mus musculus GN=Cnksr2 PE=1 SV=1	CNKR2_MOUSE	ENSMUSG00000025658	117 kDa	7	12	11	15	11	16	14	11	18	22	21	20	22	14	7	19	12
Calponin-3 OS=Mus musculus GN=Cnn3 PE=1 SV=1	CNN3_MOUSE	ENSMUSG00000053931	36 kDa	16	17	12	5	3	16	5	19	11	7	9	6	17	18	9	10	14
CCR4-NOT transcription complex subunit 1 OS=Mus musculus GN=Cnot1 PE=1 SV=2	CNOT1_MOUSE	ENSMUSG00000036550	267 kDa	0	0	0	0	0	0	0	0	0	0	3	0	0	0	0	0	0
Protein canopy homolog 2 OS=Mus musculus GN=Cnpy2 PE=1 SV=1	CNPY2_MOUSE	ENSMUSG00000025381	21 kDa	0	0	0	3	0	0	0	0	0	0	0	0	4	0	0	0	0
Cannabinoid receptor 1 OS=Mus musculus GN=Cnr1 PE=1 SV=1	CNR1_MOUSE	ENSMUSG00000044288	53 kDa	0	0	0	0	0	0	8	0	4	0	0	0	0	6	0	0	0
CB1 cannabinoid receptor-interacting protein 1 OS=Mus musculus GN=Cnrip1 PE=1 SV=1	CNRP1_MOUSE	ENSMUSG00000044629	19 kDa	7	13	16	17	17	12	12	20	7	16	8	10	9	5	4	21	0
Contactin-1 OS=Mus musculus GN=Cntn1 PE=1 SV=1	CNTN1_MOUSE	ENSMUSG00000055022	113 kDa	175	157	182	184	175	182	205	190	193	191	153	175	219	199	153	168	151
Contactin-2 OS=Mus musculus GN=Cntn2 PE=1 SV=2	CNTN2_MOUSE	ENSMUSG00000053024	113 kDa	0	0	0	0	0	0	0	3	4	5	0	7	11	8	0	5	0
Contactin-associated protein 1 OS=Mus musculus GN=Cntnap1 PE=1 SV=2	CNTP1_MOUSE	ENSMUSG00000017167	156 kDa	56	59	68	55	43	57	54	84	76	80	60	70	73	78	58	75	63
Contactin-associated protein-like 2 OS=Mus musculus GN=Cntnap2 PE=1 SV=2	CNTP2_MOUSE	ENSMUSG00000039419	148 kDa	0	4	15	16	4	5	5	0	10	19	0	16	0	21	14	24	0
Collagen alpha-1(I) chain OS=Mus musculus GN=Col1a1 PE=1 SV=4	CO1A1_MOUSE	ENSMUSG00000001506	138 kDa	0	0	0	0	0	0	0	0	0	0	0	0	0	0	0	0	0
Collagen alpha-2(I) chain OS=Mus musculus GN=Col1a2 PE=1 SV=2	CO1A2_MOUSE	ENSMUSG00000029661	130 kDa	0	0	0	3	0	0	0	0	0	0	0	0	0	0	0	0	0
Collagen alpha-1(III) chain OS=Mus musculus GN=Col3a1 PE=1 SV=4	CO3A1_MOUSE	ENSMUSG00000026043	139 kDa	3	0	0	0	0	0	0	0	0	0	0	0	0	0	0	0	0
Collagen alpha-1(IV) chain OS=Mus musculus GN=Col4a1 PE=1 SV=4	CO4A1_MOUSE	ENSMUSG00000031502	161 kDa	0	0	0	0	4	0	0	0	0	0	0	0	0	0	0	0	0
Collagen alpha-1(V) chain OS=Mus musculus GN=Col5a1 PE=1 SV=2	CO5A1_MOUSE	ENSMUSG00000026837	184 kDa	0	0	0	0	0	0	0	0	0	0	0	0	0	0	0	0	0
Collagen alpha-1(VII) chain OS=Mus musculus GN=Col7a1 PE=1 SV=3	CO7A1_MOUSE	ENSMUSG00000025650	295 kDa	0	0	0	0	0	0	0	0	0	0	0	0	0	0	3	0	0
Bifunctional coenzyme A synthase OS=Mus musculus GN=Coasy PE=1 SV=2	COASY_MOUSE	ENSMUSG00000001755	62 kDa	3	0	0	0	3	0	0	4	0	0	0	0	0	0	0	0	0
Cofilin-1 OS=Mus musculus GN=Cfl1 PE=1 SV=3	COF1_MOUSE	-	19 kDa	86	82	89	73	92	63	61	92	104	97	65	88	113	92	69	93	76
Cofilin-2 OS=Mus musculus GN=Cfl2 PE=1 SV=1	COF2_MOUSE	ENSMUSG00000062929	19 kDa	10	6	10	0	6	10	6	13	9	14	10	7	12	9	3	10	3
COMM domain-containing protein 9 OS=Mus musculus GN=Commd9 PE=1 SV=3	COMD9_MOUSE	ENSMUSG00000027163	22 kDa	0	0	0	0	0	3	0	0	0	0	0	0	0	0	0	0	0
Catechol O-methyltransferase OS=Mus musculus GN=Comt PE=1 SV=2	COMT_MOUSE	ENSMUSG00000098892	29 kDa	0	0	0	0	0	4	0	0	0	0	0	0	0	0	0	0	0
Collagen alpha-1(XXIV) chain OS=Mus musculus GN=Col24a1 PE=2 SV=2	COOA1_MOUSE	ENSMUSG00000028197	176 kDa	0	0	0	0	0	0	0	0	0	0	0	0	0	0	0	0	0
Coatomer subunit alpha OS=Mus musculus GN=Copa PE=1 SV=2	COPA_MOUSE	ENSMUSG00000026553	138 kDa	16	20	22	31	8	21	14	20	24	21	11	23	12	22	13	16	15
Coatomer subunit beta OS=Mus musculus GN=Copb1 PE=1 SV=1	COPB_MOUSE	ENSMUSG00000030754	107 kDa	3	0	3	15	3	14	9	13	3	10	9	13	9	0	0	0	4
Coatomer subunit beta' OS=Mus musculus GN=Copb2 PE=1 SV=2	COPB2_MOUSE	ENSMUSG00000032458	102 kDa	11	14	15	17	13	19	14	14	13	17	12	14	19	12	16	14	10
Coatomer subunit delta OS=Mus musculus GN=Arcn1 PE=1 SV=2	COPD_MOUSE	ENSMUSG00000032096	57 kDa	6	0	0	0	4	0	7	12	3	7	0	4	0	0	0	0	0
Coatomer subunit epsilon OS=Mus musculus GN=Cope PE=1 SV=3	COPE_MOUSE	ENSMUSG00000055681	35 kDa	0	0	3	0	0	0	0	0	0	0	0	0	0	0	0	0	0
Coatomer subunit gamma-1 OS=Mus musculus GN=Copg1 PE=1 SV=1	COPG1_MOUSE	ENSMUSG00000030058	98 kDa	23	0	20	11	3	15	10	20	23	20	16	11	15	16	4	8	0
Coatomer subunit gamma-2 OS=Mus musculus GN=Copg2 PE=1 SV=1	COPG2_MOUSE	ENSMUSG00000025607	98 kDa	0	0	0	0	3	0	0	0	0	0	0	12	0	0	0	0	0
Ubiquinone biosynthesis monooxygenase COQ6, mitochondrial OS=Mus musculus GN=Coq6 PE=1 SV=3	COQ6_MOUSE	ENSMUSG00000021235	51 kDa	0	0	0	0	0	0	0	0	0	0	0	0	3	0	0	0	0
Ubiquinone biosynthesis protein COQ9, mitochondrial OS=Mus musculus GN=Coq9 PE=1 SV=1	COQ9_MOUSE	ENSMUSG00000031782	35 kDa	14	0	7	3	0	0	9	7	14	3	0	12	0	4	3	7	0
Coronin-1A OS=Mus musculus GN=Coro1a PE=1 SV=5	COR1A_MOUSE	ENSMUSG00000030707	51 kDa	56	43	50	29	44	22	72	62	60	54	31	60	55	65	33	48	32
Coronin-1B OS=Mus musculus GN=Coro1b PE=1 SV=1	COR1B_MOUSE	ENSMUSG00000024835	54 kDa	15	3	12	3	0	3	17	14	13	9	0	13	17	16	8	16	4
Coronin-1C OS=Mus musculus GN=Coro1c PE=1 SV=2	COR1C_MOUSE	ENSMUSG00000004530	53 kDa	36	25	43	30	32	19	22	36	39	35	31	27	33	36	26	31	25
Coronin-2B OS=Mus musculus GN=Coro2b PE=1 SV=2	COR2B_MOUSE	ENSMUSG00000041729	55 kDa	14	28	17	16	16	21	30	24	23	17	24	31	26	19	29	39	24
Coronin-7 OS=Mus musculus GN=Coro7 PE=1 SV=2	CORO7_MOUSE	ENSMUSG00000039637	101 kDa	18	7	26	18	11	11	13	19	13	20	16	20	26	13	10	3	8
Coactosin-like protein OS=Mus musculus GN=Cotl1 PE=1 SV=3	COTL1_MOUSE	ENSMUSG00000031827	16 kDa	13	22	8	0	26	14	13	15	16	19	16	21	29	18	9	21	19
Cytochrome c oxidase subunit 1 OS=Mus musculus GN=Mtco1 PE=1 SV=2	COX1_MOUSE	ENSMUSG00000064351	57 kDa	14	6	21	16	13	18	0	35	22	21	18	16	4	23	13	26	14
Cytochrome c oxidase subunit 2 OS=Mus musculus GN=Mtco2 PE=1 SV=1	COX2_MOUSE	ENSMUSG00000064354	26 kDa	62	77	89	66	72	92	80	117	69	86	97	108	90	77	96	110	78
Cytochrome c oxidase subunit 4 isoform 1, mitochondrial OS=Mus musculus GN=Cox4i1 PE=1 SV=2	COX41_MOUSE	ENSMUSG00000031818	20 kDa	43	47	42	41	35	34	28	39	38	38	36	49	36	38	33	47	46
Cytochrome c oxidase subunit 5A, mitochondrial OS=Mus musculus GN=Cox5a PE=1 SV=2	COX5A_MOUSE	ENSMUSG00000000088	16 kDa	68	48	67	47	37	46	55	48	46	52	47	70	91	50	44	64	54
Cytochrome c oxidase subunit 5B, mitochondrial OS=Mus musculus GN=Cox5b PE=1 SV=1	COX5B_MOUSE	ENSMUSG00000061518	14 kDa	27	51	34	38	71	103	53	32	34	73	72	36	121	42	41	84	44
Cytochrome c oxidase subunit 6C OS=Mus musculus GN=Cox6c PE=1 SV=3	COX6C_MOUSE	ENSMUSG00000014313	8 kDa	0	0	0	3	0	0	0	0	0	0	0	0	0	0	0	0	0
Cholesterol 24-hydroxylase OS=Mus musculus GN=Cyp46a1 PE=1 SV=1	CP46A_MOUSE	ENSMUSG00000021259	57 kDa	11	0	7	12	7	13	17	0	9	6	0	14	8	10	0	3	8
Anamorsin OS=Mus musculus GN=Ciapin1 PE=1 SV=1	CPIN1_MOUSE	ENSMUSG00000031781	33 kDa	0	0	0	14	0	0	3	0	0	0	0	0	0	0	0	0	0
Complexin-1 OS=Mus musculus GN=Cplx1 PE=1 SV=1	CPLX1_MOUSE	ENSMUSG00000033615	15 kDa	0	23	15	0	0	0	4	23	16	0	0	0	24	21	0	12	0
Complexin-2 OS=Mus musculus GN=Cplx2 PE=1 SV=1	CPLX2_MOUSE	ENSMUSG00000025867	15 kDa	28	29	54	25	29	21	27	64	49	47	54	35	32	43	33	48	24
Copine-1 OS=Mus musculus GN=Cpne1 PE=1 SV=1	CPNE1_MOUSE	ENSMUSG00000074643	59 kDa	3	3	6	15	0	14	18	0	3	0	3	11	0	9	11	0	0
Copine-2 OS=Mus musculus GN=Cpne2 PE=1 SV=1	CPNE2_MOUSE	ENSMUSG00000034361	61 kDa	0	0	9	14	0	0	0	3	0	8	0	0	0	0	0	0	0
Copine-4 OS=Mus musculus GN=Cpne4 PE=1 SV=1	CPNE4_MOUSE	ENSMUSG00000032564	62 kDa	30	19	23	25	17	30	30	27	24	26	22	29	28	21	24	24	34
Copine-5 OS=Mus musculus GN=Cpne5 PE=1 SV=1	CPNE5_MOUSE	ENSMUSG00000024008	66 kDa	0	0	0	0	0	0	0	0	0	0	0	0	0	0	0	0	0
Copine-6 OS=Mus musculus GN=Cpne6 PE=1 SV=1	CPNE6_MOUSE	ENSMUSG00000022212	62 kDa	115	112	113	123	107	114	132	98	89	103	100	126	134	104	117	109	111
Copine-7 OS=Mus musculus GN=Cpne7 PE=1 SV=1	CPNE7_MOUSE	ENSMUSG00000034796	62 kDa	14	8	9	11	3	0	12	6	13	4	4	7	13	4	12	3	6
Calpain small subunit 1 OS=Mus musculus GN=Capns1 PE=1 SV=1	CPNS1_MOUSE	ENSMUSG00000001794	28 kDa	3	3	15	0	3	9	7	9	13	5	11	7	3	14	0	3	4
Cleavage and polyadenylation specificity factor subunit 5 OS=Mus musculus GN=Nudt21 PE=1 SV=1	CPSF5_MOUSE	ENSMUSG00000031754	26 kDa	17	0	16	20	9	12	15	13	13	13	9	8	13	17	3	9	10
Cleavage and polyadenylation specificity factor subunit 6 OS=Mus musculus GN=Cpsf6 PE=1 SV=1	CPSF6_MOUSE	ENSMUSG00000055531	59 kDa	0	0	0	0	4	4	4	0	0	0	0	9	0	0	0	0	0
Cleavage and polyadenylation specificity factor subunit 7 OS=Mus musculus GN=Cpsf7 PE=1 SV=2	CPSF7_MOUSE	ENSMUSG00000034820	52 kDa	16	0	9	8	7	0	5	4	15	11	0	12	0	5	0	0	4
Carnitine O-palmitoyltransferase 1, brain isoform OS=Mus musculus GN=Cpt1c PE=1 SV=1	CPT1C_MOUSE	ENSMUSG00000007783	90 kDa	0	0	0	0	0	0	4	0	0	0	0	0	0	0	0	0	0
Complement component receptor 1-like protein OS=Mus musculus GN=Cr1l PE=1 SV=1	CR1L_MOUSE	ENSMUSG00000016481	54 kDa	0	0	0	0	0	0	0	0	0	0	0	0	0	0	0	0	0
Cysteine-rich with EGF-like domain protein 1 OS=Mus musculus GN=Creld1 PE=1 SV=1	CREL1_MOUSE	ENSMUSG00000030284	46 kDa	0	0	0	0	0	0	0	0	0	0	0	0	3	0	0	0	0
Cysteine-rich protein 2 OS=Mus musculus GN=Crip2 PE=1 SV=1	CRIP2_MOUSE	ENSMUSG00000006356	23 kDa	18	21	16	18	18	21	18	10	10	12	10	17	19	12	12	9	16
Adapter molecule crk OS=Mus musculus GN=Crk PE=1 SV=1	CRK_MOUSE	ENSMUSG00000017776	34 kDa	19	17	18	15	8	11	15	13	12	12	18	17	12	18	6	19	12
Crk-like protein OS=Mus musculus GN=Crkl PE=1 SV=2	CRKL_MOUSE	ENSMUSG00000006134	34 kDa	0	0	4	12	0	3	0	0	0	3	0	4	0	0	4	0	0
CREB-regulated transcription coactivator 1 OS=Mus musculus GN=Crtc1 PE=1 SV=1	CRTC1_MOUSE	ENSMUSG00000003575	67 kDa	4	10	3	5	0	16	0	8	0	0	13	0	0	4	0	0	8
Alpha-crystallin B chain OS=Mus musculus GN=Cryab PE=1 SV=2	CRYAB_MOUSE	ENSMUSG00000032060	20 kDa	0	0	0	0	0	0	6	13	4	10	7	12	0	11	12	15	7
Lambda-crystallin homolog OS=Mus musculus GN=Cryl1 PE=1 SV=3	CRYL1_MOUSE	ENSMUSG00000021947	35 kDa	0	4	4	0	0	3	0	9	11	6	3	0	4	0	0	4	0
Ketimine reductase mu-crystallin OS=Mus musculus GN=Crym PE=1 SV=1	CRYM_MOUSE	ENSMUSG00000030905	34 kDa	101	83	117	85	103	82	65	91	106	126	105	104	89	101	98	100	94
Cold shock domain-containing protein E1 OS=Mus musculus GN=Csde1 PE=1 SV=1	CSDE1_MOUSE	ENSMUSG00000068823	89 kDa	25	10	21	18	19	6	14	16	15	12	7	24	6	19	0	0	15
Casein kinase II subunit alpha OS=Mus musculus GN=Csnk2a1 PE=1 SV=2	CSK21_MOUSE	ENSMUSG00000074698	45 kDa	20	13	21	22	17	16	16	18	24	30	13	16	11	24	13	13	21
Casein kinase II subunit alpha' OS=Mus musculus GN=Csnk2a2 PE=1 SV=1	CSK22_MOUSE	ENSMUSG00000046707	41 kDa	0	0	3	12	0	0	12	0	0	6	0	7	18	0	4	0	0
Casein kinase II subunit beta OS=Mus musculus GN=Csnk2b PE=1 SV=1	CSK2B_MOUSE	ENSMUSG00000024387	25 kDa	17	21	24	22	13	32	13	19	18	16	26	23	19	22	25	32	19
Caskin-1 OS=Mus musculus GN=Caskin1 PE=1 SV=2	CSKI1_MOUSE	ENSMUSG00000033597	150 kDa	33	34	52	30	24	43	42	43	40	17	32	48	38	37	24	27	22
Peripheral plasma membrane protein CASK OS=Mus musculus GN=Cask PE=1 SV=2	CSKP_MOUSE	ENSMUSG00000031012	105 kDa	9	14	11	6	0	11	14	8	11	8	19	7	14	10	3	0	7
COP9 signalosome complex subunit 1 OS=Mus musculus GN=Gps1 PE=1 SV=1	CSN1_MOUSE	ENSMUSG00000025156	53 kDa	13	3	19	3	3	0	15	8	16	13	10	10	13	21	9	14	6
COP9 signalosome complex subunit 2 OS=Mus musculus GN=Cops2 PE=1 SV=1	CSN2_MOUSE	ENSMUSG00000027206	52 kDa	20	18	23	19	8	11	20	18	25	13	7	23	16	23	9	10	13
COP9 signalosome complex subunit 3 OS=Mus musculus GN=Cops3 PE=1 SV=3	CSN3_MOUSE	ENSMUSG00000019373	48 kDa	19	21	20	16	8	17	15	24	18	15	20	19	17	15	18	19	19
COP9 signalosome complex subunit 4 OS=Mus musculus GN=Cops4 PE=1 SV=1	CSN4_MOUSE	ENSMUSG00000035297	46 kDa	26	23	25	25	11	26	23	30	20	32	27	25	26	26	21	30	32
COP9 signalosome complex subunit 5 OS=Mus musculus GN=Cops5 PE=1 SV=3	CSN5_MOUSE	ENSMUSG00000025917	38 kDa	9	3	3	14	0	11	12	5	7	14	3	11	0	14	7	13	7
COP9 signalosome complex subunit 6 OS=Mus musculus GN=Cops6 PE=1 SV=1	CSN6_MOUSE	ENSMUSG00000019494	36 kDa	13	13	15	7	12	15	16	7	18	19	18	9	30	19	9	13	20
COP9 signalosome complex subunit 7a OS=Mus musculus GN=Cops7a PE=1 SV=2	CSN7A_MOUSE	ENSMUSG00000030127	30 kDa	15	6	15	4	6	4	0	13	18	12	14	13	28	17	11	17	13
COP9 signalosome complex subunit 8 OS=Mus musculus GN=Cops8 PE=1 SV=1	CSN8_MOUSE	ENSMUSG00000034432	23 kDa	15	20	11	16	0	3	17	12	11	18	16	18	24	13	12	23	15
Versican core protein OS=Mus musculus GN=Vcan PE=1 SV=2	CSPG2_MOUSE	ENSMUSG00000021614	367 kDa	10	13	6	23	9	4	13	20	15	26	13	18	37	23	18	22	15
Chondroitin sulfate proteoglycan 5 OS=Mus musculus GN=Cspg5 PE=1 SV=2	CSPG5_MOUSE	ENSMUSG00000032482	60 kDa	3	3	7	0	10	4	0	10	10	10	4	0	0	9	0	7	0
Cysteine and glycine-rich protein 1 OS=Mus musculus GN=Csrp1 PE=1 SV=3	CSRP1_MOUSE	ENSMUSG00000026421	21 kDa	32	29	34	43	28	25	34	32	34	48	27	28	40	38	24	35	35
Calsyntenin-1 OS=Mus musculus GN=Clstn1 PE=1 SV=1	CSTN1_MOUSE	ENSMUSG00000039953	109 kDa	3	0	3	4	0	0	0	0	0	0	0	4	0	0	0	0	0
C-terminal-binding protein 1 OS=Mus musculus GN=Ctbp1 PE=1 SV=2	CTBP1_MOUSE	ENSMUSG00000037373	48 kDa	32	41	35	34	30	37	41	44	38	48	44	39	48	43	40	51	43
Choline transporter-like protein 1 OS=Mus musculus GN=Slc44a1 PE=1 SV=3	CTL1_MOUSE	ENSMUSG00000028412	73 kDa	18	5	17	15	9	29	20	20	17	16	34	25	22	20	28	24	28
Choline transporter-like protein 2 OS=Mus musculus GN=Slc44a2 PE=1 SV=2	CTL2_MOUSE	ENSMUSG00000057193	80 kDa	0	0	7	0	3	0	0	0	0	13	4	3	0	6	0	0	6
Catenin alpha-1 OS=Mus musculus GN=Ctnna1 PE=1 SV=1	CTNA1_MOUSE	ENSMUSG00000037815	100 kDa	15	6	12	17	7	17	21	8	7	21	3	23	18	10	0	12	12
Catenin alpha-2 OS=Mus musculus GN=Ctnna2 PE=1 SV=3	CTNA2_MOUSE	ENSMUSG00000063063	105 kDa	62	66	71	76	28	71	77	60	52	64	64	64	86	59	60	56	49
Catenin beta-1 OS=Mus musculus GN=Ctnnb1 PE=1 SV=1	CTNB1_MOUSE	ENSMUSG00000006932	85 kDa	39	31	45	64	31	42	45	46	54	53	41	50	66	44	30	39	41
Catenin delta-1 OS=Mus musculus GN=Ctnnd1 PE=1 SV=2	CTND1_MOUSE	ENSMUSG00000101645	105 kDa	6	0	9	3	0	3	7	0	0	3	0	17	11	0	0	0	0
Catenin delta-2 OS=Mus musculus GN=Ctnnd2 PE=1 SV=1	CTND2_MOUSE	ENSMUSG00000022240	135 kDa	43	55	57	49	44	41	57	41	59	48	47	44	49	51	42	43	40
Citron Rho-interacting kinase OS=Mus musculus GN=Cit PE=1 SV=3	CTRO_MOUSE	ENSMUSG00000029516	235 kDa	0	3	3	0	3	0	3	0	0	0	3	0	3	0	0	0	0
Cortactin-binding protein 2 OS=Mus musculus GN=Cttnbp2 PE=1 SV=2	CTTB2_MOUSE	ENSMUSG00000000416	179 kDa	26	26	20	36	29	24	23	21	23	28	20	28	34	31	11	19	29
Cullin-1 OS=Mus musculus GN=Cul1 PE=1 SV=1	CUL1_MOUSE	ENSMUSG00000029686	90 kDa	8	0	14	0	0	0	10	18	10	16	3	0	10	5	4	6	0
Cullin-2 OS=Mus musculus GN=Cul2 PE=1 SV=2	CUL2_MOUSE	ENSMUSG00000024231	87 kDa	9	0	0	15	0	8	6	0	5	11	0	19	9	9	0	0	0
Cullin-3 OS=Mus musculus GN=Cul3 PE=1 SV=1	CUL3_MOUSE	ENSMUSG00000004364	89 kDa	15	14	15	16	14	22	15	21	20	22	20	13	10	22	23	21	17
Cullin-4B OS=Mus musculus GN=Cul4b PE=1 SV=1	CUL4B_MOUSE	ENSMUSG00000031095	111 kDa	0	3	0	0	0	0	3	0	0	6	3	0	0	6	0	0	0
Cullin-5 OS=Mus musculus GN=Cul5 PE=1 SV=3	CUL5_MOUSE	ENSMUSG00000032030	91 kDa	7	14	3	16	4	12	25	18	16	25	16	20	26	28	18	15	3
Cytochrome c oxidase subunit 6A1, mitochondrial OS=Mus musculus GN=Cox6a1 PE=1 SV=2	CX6A1_MOUSE	ENSMUSG00000041697	12 kDa	26	0	24	28	29	19	6	20	33	45	5	4	4	21	40	22	25
Cytochrome c oxidase subunit 6B1 OS=Mus musculus GN=Cox6b1 PE=1 SV=2	CX6B1_MOUSE	ENSMUSG00000036751	10 kDa	21	23	31	31	24	22	23	21	20	24	19	23	24	23	25	31	26
Cytochrome c oxidase subunit 7A2, mitochondrial OS=Mus musculus GN=Cox7a2 PE=1 SV=2	CX7A2_MOUSE	ENSMUSG00000032330	9 kDa	21	0	0	5	0	0	0	0	0	9	0	0	0	4	0	0	0
Gap junction alpha-1 protein OS=Mus musculus GN=Gja1 PE=1 SV=2	CXA1_MOUSE	ENSMUSG00000050953	43 kDa	8	27	29	13	17	20	31	29	29	33	22	30	7	37	21	32	34
Coxsackievirus and adenovirus receptor homolog OS=Mus musculus GN=Cxadr PE=1 SV=1	CXAR_MOUSE	ENSMUSG00000022865	40 kDa	0	0	0	0	0	0	0	0	0	0	0	0	0	0	0	0	0
Cytochrome c1, heme protein, mitochondrial OS=Mus musculus GN=Cyc1 PE=1 SV=1	CY1_MOUSE	ENSMUSG00000022551	35 kDa	47	39	41	46	39	31	54	61	48	49	44	38	62	48	47	48	35
Cytochrome b5 OS=Mus musculus GN=Cyb5a PE=1 SV=2	CYB5_MOUSE	ENSMUSG00000024646	15 kDa	0	0	0	0	0	0	0	0	0	0	0	0	3	0	0	0	0
Cytochrome b5 type B OS=Mus musculus GN=Cyb5b PE=1 SV=1	CYB5B_MOUSE	ENSMUSG00000031924	16 kDa	18	27	16	19	27	33	26	15	13	0	28	22	10	18	36	39	20
Calcyclin-binding protein OS=Mus musculus GN=Cacybp PE=1 SV=1	CYBP_MOUSE	ENSMUSG00000014226	27 kDa	18	17	16	11	9	5	14	20	17	12	11	12	23	15	10	10	9
Cytochrome c, somatic OS=Mus musculus GN=Cycs PE=1 SV=2	CYC_MOUSE	ENSMUSG00000058927	12 kDa	44	34	43	49	59	55	46	38	59	54	31	61	55	53	41	63	53
Cytoplasmic FMR1-interacting protein 1 OS=Mus musculus GN=Cyfip1 PE=1 SV=1	CYFP1_MOUSE	ENSMUSG00000030447	145 kDa	22	12	21	21	8	22	29	20	29	22	28	34	22	23	21	24	14
Cytoplasmic FMR1-interacting protein 2 OS=Mus musculus GN=Cyfip2 PE=1 SV=2	CYFP2_MOUSE	ENSMUSG00000020340	146 kDa	125	93	155	117	86	118	118	158	129	110	99	113	114	119	92	106	89
Ubiquitin carboxyl-terminal hydrolase CYLD OS=Mus musculus GN=Cyld PE=1 SV=2	CYLD_MOUSE	ENSMUSG00000036712	107 kDa	0	0	0	0	0	0	0	0	0	3	0	0	4	0	0	0	0
Cystatin-B OS=Mus musculus GN=Cstb PE=1 SV=1	CYTB_MOUSE	ENSMUSG00000005054	11 kDa	0	0	0	0	0	0	0	0	0	0	0	0	0	0	0	0	0
Cystatin-C OS=Mus musculus GN=Cst3 PE=1 SV=2	CYTC_MOUSE	ENSMUSG00000027447	16 kDa	0	0	0	6	0	0	6	0	0	0	0	0	0	0	0	0	0
Cytospin-B OS=Mus musculus GN=Specc1 PE=1 SV=2	CYTSB_MOUSE	ENSMUSG00000042331	118 kDa	0	0	0	0	0	0	0	0	0	0	0	0	0	4	0	0	0
Epimerase family protein SDR39U1 OS=Mus musculus GN=Sdr39u1 PE=1 SV=1	D39U1_MOUSE	ENSMUSG00000022223	33 kDa	0	0	0	4	0	0	0	0	0	3	0	0	0	0	0	0	0
Dystroglycan OS=Mus musculus GN=Dag1 PE=1 SV=4	DAG1_MOUSE	ENSMUSG00000039952	97 kDa	0	0	0	0	3	0	0	0	0	0	0	0	0	0	3	0	0
DAZ-associated protein 1 OS=Mus musculus GN=Dazap1 PE=1 SV=2	DAZP1_MOUSE	ENSMUSG00000069565	43 kDa	0	0	0	3	0	0	0	0	0	0	0	0	0	0	0	0	0
Drebrin-like protein OS=Mus musculus GN=Dbnl PE=1 SV=2	DBNL_MOUSE	ENSMUSG00000020476	49 kDa	23	30	24	23	27	38	35	33	33	33	27	32	48	33	13	35	26
Cytoplasmic dynein 1 intermediate chain 1 OS=Mus musculus GN=Dync1i1 PE=1 SV=2	DC1I1_MOUSE	ENSMUSG00000029757	71 kDa	14	23	19	15	17	10	18	24	22	25	24	17	28	23	19	23	17
Cytoplasmic dynein 1 intermediate chain 2 OS=Mus musculus GN=Dync1i2 PE=1 SV=1	DC1I2_MOUSE	ENSMUSG00000027012	68 kDa	6	0	19	0	3	0	4	26	14	4	8	9	7	17	0	0	0
Cytoplasmic dynein 1 light intermediate chain 1 OS=Mus musculus GN=Dync1li1 PE=1 SV=1	DC1L1_MOUSE	ENSMUSG00000032435	57 kDa	35	37	29	31	22	30	34	37	31	27	27	42	24	37	25	29	28
Cytoplasmic dynein 1 light intermediate chain 2 OS=Mus musculus GN=Dync1li2 PE=1 SV=2	DC1L2_MOUSE	ENSMUSG00000035770	54 kDa	7	0	0	4	5	0	21	0	8	6	5	20	11	9	4	9	17
Dephospho-CoA kinase domain-containing protein OS=Mus musculus GN=Dcakd PE=1 SV=1	DCAKD_MOUSE	ENSMUSG00000020935	26 kDa	0	4	0	8	0	0	0	0	0	0	0	0	0	0	0	0	0
Netrin receptor DCC OS=Mus musculus GN=Dcc PE=1 SV=2	DCC_MOUSE	ENSMUSG00000060534	158 kDa	0	0	0	7	0	0	0	0	0	0	0	0	0	0	0	0	0
Glutamate decarboxylase 1 OS=Mus musculus GN=Gad1 PE=1 SV=2	DCE1_MOUSE	ENSMUSG00000070880	67 kDa	16	14	15	9	5	7	5	19	13	15	4	7	23	14	16	12	3
Glutamate decarboxylase 2 OS=Mus musculus GN=Gad2 PE=1 SV=1	DCE2_MOUSE	ENSMUSG00000026787	65 kDa	16	8	19	24	10	19	24	22	13	15	19	18	20	19	20	17	8
Serine/threonine-protein kinase DCLK1 OS=Mus musculus GN=Dclk1 PE=1 SV=1	DCLK1_MOUSE	ENSMUSG00000027797	84 kDa	60	54	65	56	64	62	61	60	62	76	53	56	77	55	42	58	53
Serine/threonine-protein kinase DCLK2 OS=Mus musculus GN=Dclk2 PE=1 SV=1	DCLK2_MOUSE	ENSMUSG00000028078	83 kDa	22	19	16	29	15	30	23	19	10	18	24	21	22	17	12	19	17
Malonyl-CoA decarboxylase, mitochondrial OS=Mus musculus GN=Mlycd PE=1 SV=1	DCMC_MOUSE	ENSMUSG00000074064	55 kDa	0	0	0	0	0	0	0	0	0	0	0	0	0	0	0	0	0
DCN1-like protein 1 OS=Mus musculus GN=Dcun1d1 PE=1 SV=1	DCNL1_MOUSE	ENSMUSG00000027708	30 kDa	0	0	3	0	0	0	0	0	0	0	0	0	0	0	0	0	0
m7GpppX diphosphatase OS=Mus musculus GN=Dcps PE=1 SV=1	DCPS_MOUSE	ENSMUSG00000032040	39 kDa	0	0	0	0	0	0	0	0	0	0	0	0	0	3	0	0	0
Dynactin subunit 1 OS=Mus musculus GN=Dctn1 PE=1 SV=3	DCTN1_MOUSE	ENSMUSG00000031865	142 kDa	88	63	90	62	64	78	87	91	89	83	70	80	112	108	69	76	73
Dynactin subunit 2 OS=Mus musculus GN=Dctn2 PE=1 SV=3	DCTN2_MOUSE	ENSMUSG00000025410	44 kDa	31	37	35	30	33	42	37	39	41	44	35	34	58	34	34	43	43
Dynactin subunit 3 OS=Mus musculus GN=Dctn3 PE=1 SV=2	DCTN3_MOUSE	ENSMUSG00000028447	21 kDa	13	3	10	7	0	0	0	0	7	3	0	7	4	8	0	0	0
Dynactin subunit 4 OS=Mus musculus GN=Dctn4 PE=1 SV=1	DCTN4_MOUSE	ENSMUSG00000024603	53 kDa	25	13	23	21	24	25	32	29	29	27	13	26	22	30	21	14	19
ATP-dependent RNA helicase DDX19A OS=Mus musculus GN=Ddx19a PE=1 SV=2	DD19A_MOUSE	ENSMUSG00000015023	54 kDa	0	0	0	0	0	0	3	0	0	0	0	0	0	0	0	0	0
N(G),N(G)-dimethylarginine dimethylaminohydrolase 1 OS=Mus musculus GN=Ddah1 PE=1 SV=3	DDAH1_MOUSE	ENSMUSG00000028194	31 kDa	40	47	47	40	24	46	37	53	43	36	45	36	29	46	40	50	32
N(G),N(G)-dimethylarginine dimethylaminohydrolase 2 OS=Mus musculus GN=Ddah2 PE=1 SV=1	DDAH2_MOUSE	ENSMUSG00000007039	30 kDa	0	0	0	10	3	21	16	0	0	0	0	3	3	4	0	0	0
DNA damage-binding protein 1 OS=Mus musculus GN=Ddb1 PE=1 SV=2	DDB1_MOUSE	ENSMUSG00000024740	127 kDa	45	46	42	43	33	54	49	39	43	40	36	38	60	49	47	48	35
ATP-dependent RNA helicase DDX1 OS=Mus musculus GN=Ddx1 PE=1 SV=1	DDX1_MOUSE	ENSMUSG00000037149	83 kDa	31	37	45	19	25	31	31	47	34	41	36	23	35	31	37	26	16
Probable ATP-dependent RNA helicase DDX17 OS=Mus musculus GN=Ddx17 PE=1 SV=1	DDX17_MOUSE	ENSMUSG00000055065	72 kDa	29	35	27	35	38	30	37	25	29	31	21	36	31	31	35	31	25
ATP-dependent RNA helicase DDX3X OS=Mus musculus GN=Ddx3x PE=1 SV=3	DDX3X_MOUSE	ENSMUSG00000000787	73 kDa	34	24	32	25	25	31	27	28	24	32	23	25	36	42	16	13	15
ATP-dependent RNA helicase DDX3Y OS=Mus musculus GN=Ddx3y PE=1 SV=2	DDX3Y_MOUSE	ENSMUSG00000069045	73 kDa	0	0	0	0	0	0	0	0	0	0	0	0	0	0	0	0	0
Probable ATP-dependent RNA helicase DDX5 OS=Mus musculus GN=Ddx5 PE=1 SV=2	DDX5_MOUSE	ENSMUSG00000020719	69 kDa	26	29	24	29	22	25	30	31	13	17	20	17	38	22	10	18	12
Probable ATP-dependent RNA helicase DDX6 OS=Mus musculus GN=Ddx6 PE=1 SV=1	DDX6_MOUSE	ENSMUSG00000032097	54 kDa	15	8	13	19	4	5	16	3	17	17	0	23	7	14	5	14	14
2,4-dienoyl-CoA reductase, mitochondrial OS=Mus musculus GN=Decr1 PE=1 SV=1	DECR_MOUSE	ENSMUSG00000028223	36 kDa	0	3	13	5	10	0	4	14	15	12	16	5	5	16	17	4	7
Protein DEK OS=Mus musculus GN=Dek PE=1 SV=1	DEK_MOUSE	ENSMUSG00000021377	43 kDa	0	0	0	0	0	0	0	0	0	0	0	0	0	0	0	0	0
Dematin OS=Mus musculus GN=Dmtn PE=1 SV=1	DEMA_MOUSE	ENSMUSG00000022099	45 kDa	30	27	32	18	25	21	26	26	24	27	20	23	30	27	19	24	21
Density-regulated protein OS=Mus musculus GN=Denr PE=1 SV=1	DENR_MOUSE	ENSMUSG00000023106	22 kDa	0	3	0	0	0	0	0	0	0	0	0	3	0	3	0	0	0
Destrin OS=Mus musculus GN=Dstn PE=1 SV=3	DEST_MOUSE	ENSMUSG00000015932	19 kDa	35	36	41	25	31	31	38	59	45	37	29	36	32	47	23	43	34
Diacylglycerol kinase beta OS=Mus musculus GN=Dgkb PE=1 SV=2	DGKB_MOUSE	ENSMUSG00000036095	90 kDa	28	11	21	21	22	17	21	34	26	27	15	19	20	34	16	8	20
Diacylglycerol kinase epsilon OS=Mus musculus GN=Dgke PE=1 SV=1	DGKE_MOUSE	ENSMUSG00000000276	64 kDa	0	0	0	0	0	0	0	0	0	0	0	0	0	0	0	0	0
Diacylglycerol kinase gamma OS=Mus musculus GN=Dgkg PE=1 SV=1	DGKG_MOUSE	ENSMUSG00000022861	89 kDa	19	14	20	11	12	4	20	17	32	23	10	14	21	25	4	13	18
Diacylglycerol kinase theta OS=Mus musculus GN=Dgkq PE=1 SV=1	DGKQ_MOUSE	ENSMUSG00000004815	102 kDa	0	0	0	0	0	0	0	0	6	0	0	5	0	5	0	0	0
Diacylglycerol kinase zeta OS=Mus musculus GN=Dgkz PE=1 SV=2	DGKZ_MOUSE	ENSMUSG00000040479	104 kDa	7	4	4	4	0	0	0	14	0	0	0	5	0	7	0	0	0
Sn1-specific diacylglycerol lipase alpha OS=Mus musculus GN=Dagla PE=1 SV=2	DGLA_MOUSE	ENSMUSG00000035735	115 kDa	0	7	3	0	0	0	4	0	0	0	0	3	3	0	0	0	0
Estradiol 17-beta-dehydrogenase 11 OS=Mus musculus GN=Hsd17b11 PE=1 SV=1	DHB11_MOUSE	ENSMUSG00000029311	33 kDa	3	0	0	0	0	0	0	0	6	3	0	9	0	3	0	0	0
Very-long-chain 3-oxoacyl-CoA reductase OS=Mus musculus GN=Hsd17b12 PE=1 SV=1	DHB12_MOUSE	ENSMUSG00000027195	35 kDa	17	0	15	15	16	20	14	15	20	19	18	21	26	19	11	19	4
Peroxisomal multifunctional enzyme type 2 OS=Mus musculus GN=Hsd17b4 PE=1 SV=3	DHB4_MOUSE	ENSMUSG00000024507	79 kDa	15	11	12	17	14	17	35	7	16	17	8	23	12	19	13	16	10
Estradiol 17-beta-dehydrogenase 8 OS=Mus musculus GN=Hsd17b8 PE=1 SV=2	DHB8_MOUSE	ENSMUSG00000073422	27 kDa	8	0	8	8	3	0	6	9	14	17	0	10	3	11	0	6	11
Glutamate dehydrogenase 1, mitochondrial OS=Mus musculus GN=Glud1 PE=1 SV=1	DHE3_MOUSE	ENSMUSG00000021794	61 kDa	120	128	131	109	137	128	117	137	122	160	124	110	171	122	115	136	107
Dihydropteridine reductase OS=Mus musculus GN=Qdpr PE=1 SV=2	DHPR_MOUSE	ENSMUSG00000015806	26 kDa	42	43	55	57	40	42	52	82	70	68	55	69	52	69	71	81	72
Dehydrogenase/reductase SDR family member 1 OS=Mus musculus GN=Dhrs1 PE=1 SV=1	DHRS1_MOUSE	ENSMUSG00000002332	34 kDa	7	0	0	0	0	0	0	0	0	0	0	7	3	0	0	0	0
Dehydrogenase/reductase SDR family member 4 OS=Mus musculus GN=Dhrs4 PE=1 SV=3	DHRS4_MOUSE	ENSMUSG00000022210	30 kDa	0	3	0	0	0	0	7	7	0	9	0	0	3	3	3	9	10
Sorbitol dehydrogenase OS=Mus musculus GN=Sord PE=1 SV=3	DHSO_MOUSE	ENSMUSG00000027227	38 kDa	0	0	0	0	0	0	0	0	0	0	0	0	0	0	4	0	0
Pre-mRNA-splicing factor ATP-dependent RNA helicase DHX15 OS=Mus musculus GN=Dhx15 PE=1 SV=2	DHX15_MOUSE	ENSMUSG00000029169	91 kDa	14	26	22	10	17	19	15	25	12	22	14	18	8	10	9	20	9
ATP-dependent RNA helicase A OS=Mus musculus GN=Dhx9 PE=1 SV=2	DHX9_MOUSE	ENSMUSG00000042699	149 kDa	45	42	57	38	26	38	33	43	47	32	34	43	38	30	23	28	27
Protein diaphanous homolog 1 OS=Mus musculus GN=Diaph1 PE=1 SV=1	DIAP1_MOUSE	ENSMUSG00000024456	139 kDa	0	0	0	0	0	0	0	0	0	0	0	0	0	0	0	0	0
Disco-interacting protein 2 homolog A OS=Mus musculus GN=Dip2a PE=1 SV=3	DIP2A_MOUSE	ENSMUSG00000020231	165 kDa	3	0	9	0	4	4	0	0	7	11	0	14	4	14	0	0	7
Disco-interacting protein 2 homolog B OS=Mus musculus GN=Dip2b PE=1 SV=1	DIP2B_MOUSE	ENSMUSG00000023026	171 kDa	0	0	0	0	0	0	0	0	10	3	0	0	0	9	0	0	4
GTP-binding protein Di-Ras1 OS=Mus musculus GN=Diras1 PE=1 SV=1	DIRA1_MOUSE	ENSMUSG00000043670	22 kDa	0	0	0	0	0	0	3	0	0	0	0	0	4	0	0	0	0
GTP-binding protein Di-Ras2 OS=Mus musculus GN=Diras2 PE=1 SV=1	DIRA2_MOUSE	ENSMUSG00000047842	22 kDa	15	17	23	18	10	33	26	21	16	22	19	26	25	20	15	19	17
DnaJ homolog subfamily B member 11 OS=Mus musculus GN=Dnajb11 PE=1 SV=1	DJB11_MOUSE	ENSMUSG00000004460	41 kDa	3	0	3	0	0	0	0	0	0	0	3	0	0	0	0	0	0
DnaJ homolog subfamily C member 11 OS=Mus musculus GN=Dnajc11 PE=1 SV=2	DJC11_MOUSE	ENSMUSG00000039768	63 kDa	4	0	0	12	0	11	13	16	5	11	9	6	22	10	4	0	3
Dihydrolipoyl dehydrogenase, mitochondrial OS=Mus musculus GN=Dld PE=1 SV=2	DLDH_MOUSE	ENSMUSG00000020664	54 kDa	89	61	79	98	48	88	84	93	99	90	84	92	127	75	76	82	76
Disks large homolog 1 OS=Mus musculus GN=Dlg1 PE=1 SV=1	DLG1_MOUSE	ENSMUSG00000022770	100 kDa	19	0	13	4	0	9	17	20	18	22	24	21	34	17	12	21	9
Disks large homolog 2 OS=Mus musculus GN=Dlg2 PE=1 SV=2	DLG2_MOUSE	ENSMUSG00000052572	95 kDa	42	40	34	35	30	34	41	68	38	50	34	26	76	41	26	44	34
Disks large homolog 3 OS=Mus musculus GN=Dlg3 PE=1 SV=1	DLG3_MOUSE	ENSMUSG00000000881	93 kDa	48	39	48	61	41	54	62	57	49	50	40	47	52	53	36	37	40
Disks large homolog 4 OS=Mus musculus GN=Dlg4 PE=1 SV=1	DLG4_MOUSE	ENSMUSG00000020886	80 kDa	73	65	69	72	56	57	65	74	70	84	64	65	101	70	66	70	60
Disks large-associated protein 1 OS=Mus musculus GN=Dlgap1 PE=1 SV=3	DLGP1_MOUSE	ENSMUSG00000003279	110 kDa	12	17	12	21	15	8	18	16	20	16	3	23	17	15	18	15	12
Disks large-associated protein 2 OS=Mus musculus GN=Dlgap2 PE=1 SV=2	DLGP2_MOUSE	ENSMUSG00000047495	119 kDa	0	11	0	0	14	3	11	3	8	3	0	8	18	4	0	3	0
Disks large-associated protein 3 OS=Mus musculus GN=Dlgap3 PE=1 SV=1	DLGP3_MOUSE	ENSMUSG00000042388	106 kDa	0	3	6	5	0	0	9	13	9	9	0	4	0	7	0	0	0
Disks large-associated protein 4 OS=Mus musculus GN=Dlgap4 PE=1 SV=1	DLGP4_MOUSE	ENSMUSG00000061689	108 kDa	9	0	7	3	0	0	9	10	16	4	9	14	0	18	0	0	0
Dynein light chain roadblock-type 1 OS=Mus musculus GN=Dynlrb1 PE=1 SV=3	DLRB1_MOUSE	ENSMUSG00000047459	11 kDa	0	0	14	0	0	0	0	6	9	11	7	0	7	3	0	9	0
DmX-like protein 2 OS=Mus musculus GN=Dmxl2 PE=1 SV=3	DMXL2_MOUSE	ENSMUSG00000041268	338 kDa	145	118	168	172	104	152	146	181	172	152	126	164	173	193	105	144	109
DnaJ homolog subfamily A member 1 OS=Mus musculus GN=Dnaja1 PE=1 SV=1	DNJA1_MOUSE	ENSMUSG00000028410	45 kDa	3	0	13	17	6	0	11	18	19	21	11	7	22	15	7	18	11
DnaJ homolog subfamily A member 2 OS=Mus musculus GN=Dnaja2 PE=1 SV=1	DNJA2_MOUSE	ENSMUSG00000031701	46 kDa	18	26	25	12	20	4	20	25	18	36	20	26	42	30	18	24	12
DnaJ homolog subfamily A member 3, mitochondrial OS=Mus musculus GN=Dnaja3 PE=1 SV=1	DNJA3_MOUSE	ENSMUSG00000004069	52 kDa	0	0	0	8	0	0	3	0	0	0	0	0	4	3	0	0	0
DnaJ homolog subfamily A member 4 OS=Mus musculus GN=Dnaja4 PE=1 SV=1	DNJA4_MOUSE	ENSMUSG00000032285	45 kDa	7	0	4	0	0	0	0	7	14	0	4	3	10	10	4	7	0
DnaJ homolog subfamily B member 1 OS=Mus musculus GN=Dnajb1 PE=1 SV=3	DNJB1_MOUSE	ENSMUSG00000005483	38 kDa	0	0	0	0	0	0	3	4	3	3	3	3	0	3	0	0	3
DnaJ homolog subfamily B member 6 OS=Mus musculus GN=Dnajb6 PE=1 SV=4	DNJB6_MOUSE	ENSMUSG00000029131	40 kDa	3	0	0	0	0	0	11	0	6	7	0	8	0	7	0	0	3
DnaJ homolog subfamily C member 5 OS=Mus musculus GN=Dnajc5 PE=1 SV=1	DNJC5_MOUSE	ENSMUSG00000000826	22 kDa	26	32	29	39	18	42	30	31	23	25	36	37	40	37	26	30	24
Dynamin-1-like protein OS=Mus musculus GN=Dnm1l PE=1 SV=2	DNM1L_MOUSE	ENSMUSG00000022789	83 kDa	120	118	124	117	111	148	101	132	124	134	121	105	193	110	101	126	114
Aspartyl aminopeptidase OS=Mus musculus GN=Dnpep PE=1 SV=2	DNPEP_MOUSE	ENSMUSG00000026209	52 kDa	25	27	30	26	0	29	17	16	20	13	12	22	4	16	19	9	22
Dedicator of cytokinesis protein 10 OS=Mus musculus GN=Dock10 PE=1 SV=3	DOC10_MOUSE	ENSMUSG00000038608	246 kDa	0	0	0	0	0	0	0	0	3	4	0	0	0	0	0	0	0
Dedicator of cytokinesis protein 3 OS=Mus musculus GN=Dock3 PE=1 SV=1	DOCK3_MOUSE	ENSMUSG00000039716	233 kDa	0	0	0	0	0	0	0	0	0	0	0	0	0	3	0	0	0
Dedicator of cytokinesis protein 4 OS=Mus musculus GN=Dock4 PE=1 SV=1	DOCK4_MOUSE	ENSMUSG00000035954	227 kDa	22	5	14	17	12	15	30	20	17	18	11	23	11	12	3	5	15
Dedicator of cytokinesis protein 9 OS=Mus musculus GN=Dock9 PE=1 SV=2	DOCK9_MOUSE	ENSMUSG00000025558	235 kDa	0	0	0	0	0	0	0	0	0	0	0	5	0	0	0	0	0
D-dopachrome decarboxylase OS=Mus musculus GN=Ddt PE=1 SV=3	DOPD_MOUSE	ENSMUSG00000001666	13 kDa	22	6	22	18	16	4	19	18	19	20	9	21	18	24	11	14	21
DCC-interacting protein 13-alpha OS=Mus musculus GN=Appl1 PE=1 SV=1	DP13A_MOUSE	ENSMUSG00000040760	79 kDa	10	4	13	20	10	9	19	16	15	11	12	19	6	14	8	13	3
DCC-interacting protein 13-beta OS=Mus musculus GN=Appl2 PE=1 SV=1	DP13B_MOUSE	ENSMUSG00000020263	74 kDa	0	0	0	3	0	0	0	0	7	4	0	0	0	0	0	0	0
Inactive dipeptidyl peptidase 10 OS=Mus musculus GN=Dpp10 PE=1 SV=1	DPP10_MOUSE	ENSMUSG00000036815	91 kDa	12	13	17	15	13	9	16	15	17	19	8	16	31	18	13	13	17
Dipeptidyl peptidase 3 OS=Mus musculus GN=Dpp3 PE=1 SV=2	DPP3_MOUSE	ENSMUSG00000063904	83 kDa	16	9	12	16	10	24	9	3	4	0	7	14	19	6	0	0	6
Dipeptidyl aminopeptidase-like protein 6 OS=Mus musculus GN=Dpp6 PE=1 SV=1	DPP6_MOUSE	ENSMUSG00000061576	91 kDa	65	54	58	61	42	60	67	75	75	59	50	61	66	59	47	69	47
Dipeptidyl peptidase 8 OS=Mus musculus GN=Dpp8 PE=1 SV=1	DPP8_MOUSE	ENSMUSG00000032393	102 kDa	0	0	0	0	0	0	0	0	0	0	0	0	0	0	0	0	0
Dihydropyrimidinase-related protein 1 OS=Mus musculus GN=Crmp1 PE=1 SV=1	DPYL1_MOUSE	ENSMUSG00000029121	62 kDa	178	181	199	136	174	147	133	150	137	169	140	155	217	155	127	158	130
Dihydropyrimidinase-related protein 2 OS=Mus musculus GN=Dpysl2 PE=1 SV=2	DPYL2_MOUSE	ENSMUSG00000022048	62 kDa	325	293	359	326	412	370	357	329	306	388	319	340	564	348	394	421	356
Dihydropyrimidinase-related protein 3 OS=Mus musculus GN=Dpysl3 PE=1 SV=1	DPYL3_MOUSE	ENSMUSG00000024501	62 kDa	89	131	105	112	112	123	68	73	62	67	92	79	75	52	51	61	50
Dihydropyrimidinase-related protein 4 OS=Mus musculus GN=Dpysl4 PE=1 SV=1	DPYL4_MOUSE	ENSMUSG00000025478	62 kDa	63	52	70	84	55	73	58	40	38	51	55	38	76	38	48	34	33
Dihydropyrimidinase-related protein 5 OS=Mus musculus GN=Dpysl5 PE=1 SV=1	DPYL5_MOUSE	ENSMUSG00000029168	62 kDa	78	59	74	70	73	76	60	74	58	64	41	63	63	28	22	29	38
Drebrin OS=Mus musculus GN=Dbn1 PE=1 SV=4	DREB_MOUSE	ENSMUSG00000034675	77 kDa	52	51	59	53	78	51	77	53	67	64	44	83	98	78	49	55	63
Developmentally-regulated GTP-binding protein 1 OS=Mus musculus GN=Drg1 PE=1 SV=1	DRG1_MOUSE	ENSMUSG00000020457	41 kDa	0	0	0	0	0	0	0	0	0	0	0	0	0	0	0	0	0
Developmentally-regulated GTP-binding protein 2 OS=Mus musculus GN=Drg2 PE=1 SV=1	DRG2_MOUSE	ENSMUSG00000020537	41 kDa	14	15	19	12	15	18	4	3	15	18	7	13	19	13	3	11	12
Dehydrogenase/reductase SDR family member 7B OS=Mus musculus GN=Dhrs7b PE=1 SV=1	DRS7B_MOUSE	ENSMUSG00000042569	35 kDa	0	0	0	0	0	0	0	0	0	0	0	0	0	0	0	0	0
D-tyrosyl-tRNA(Tyr) deacylase 1 OS=Mus musculus GN=Dtd1 PE=1 SV=2	DTD1_MOUSE	ENSMUSG00000027430	23 kDa	7	0	3	0	0	0	14	11	12	4	0	9	3	8	0	0	0
Dystrobrevin alpha OS=Mus musculus GN=Dtna PE=1 SV=2	DTNA_MOUSE	ENSMUSG00000024302	84 kDa	3	0	0	13	3	11	3	0	0	0	3	13	9	3	0	0	11
Dual specificity protein phosphatase 3 OS=Mus musculus GN=Dusp3 PE=1 SV=1	DUS3_MOUSE	ENSMUSG00000003518	20 kDa	22	20	25	28	24	26	21	21	26	23	25	21	22	23	26	17	21
Spliceosome RNA helicase Ddx39b OS=Mus musculus GN=Ddx39b PE=1 SV=1	DX39B_MOUSE	ENSMUSG00000019432	49 kDa	23	19	29	35	16	39	25	29	31	31	17	27	36	24	18	31	20
Cytoplasmic dynein 1 heavy chain 1 OS=Mus musculus GN=Dync1h1 PE=1 SV=2	DYHC1_MOUSE	ENSMUSG00000018707	532 kDa	379	359	417	376	323	425	337	475	395	416	383	395	507	393	316	384	309
Dynein light chain 2, cytoplasmic OS=Mus musculus GN=Dynll2 PE=1 SV=1	DYL2_MOUSE	ENSMUSG00000020483	10 kDa	0	0	0	0	0	0	0	0	0	7	0	0	20	8	0	0	0
Dynein light chain Tctex-type 3 OS=Mus musculus GN=Dynlt3 PE=1 SV=1	DYLT3_MOUSE	ENSMUSG00000031176	13 kDa	0	0	0	8	0	0	9	10	9	0	15	5	0	12	12	3	0
Dynamin-1 OS=Mus musculus GN=Dnm1 PE=1 SV=2	DYN1_MOUSE	ENSMUSG00000026825	98 kDa	245	258	264	258	281	286	268	276	275	300	252	294	324	280	251	279	245
Dynamin-2 OS=Mus musculus GN=Dnm2 PE=1 SV=2	DYN2_MOUSE	ENSMUSG00000033335	98 kDa	0	0	0	0	0	0	0	0	0	0	0	0	0	0	0	0	0
Dynamin-3 OS=Mus musculus GN=Dnm3 PE=1 SV=1	DYN3_MOUSE	ENSMUSG00000040265	97 kDa	41	33	44	42	37	43	49	55	41	55	44	43	72	43	35	40	36
Dystonin OS=Mus musculus GN=Dst PE=1 SV=2	DYST_MOUSE	ENSMUSG00000026131	834 kDa	0	0	7	11	0	0	0	0	4	9	0	0	0	0	0	0	4
Band 4.1-like protein 1 OS=Mus musculus GN=Epb41l1 PE=1 SV=2	E41L1_MOUSE	ENSMUSG00000027624	98 kDa	86	45	82	65	48	70	60	56	77	60	51	65	66	81	34	48	59
Band 4.1-like protein 2 OS=Mus musculus GN=Epb41l2 PE=1 SV=2	E41L2_MOUSE	ENSMUSG00000019978	110 kDa	23	13	23	9	13	15	9	30	23	6	4	25	26	26	7	12	9
Band 4.1-like protein 3 OS=Mus musculus GN=Epb41l3 PE=1 SV=1	E41L3_MOUSE	ENSMUSG00000024044	103 kDa	78	70	84	82	69	102	92	75	85	95	85	92	124	101	84	100	83
Excitatory amino acid transporter 1 OS=Mus musculus GN=Slc1a3 PE=1 SV=2	EAA1_MOUSE	ENSMUSG00000005360	60 kDa	95	80	115	93	115	90	115	98	97	105	89	87	89	110	93	102	84
Excitatory amino acid transporter 2 OS=Mus musculus GN=Slc1a2 PE=1 SV=1	EAA2_MOUSE	ENSMUSG00000005089	62 kDa	140	190	172	150	163	211	127	200	141	170	179	175	201	145	207	192	100
Excitatory amino acid transporter 3 OS=Mus musculus GN=Slc1a1 PE=1 SV=2	EAA3_MOUSE	ENSMUSG00000024935	57 kDa	0	0	0	0	0	0	10	0	4	0	0	0	0	0	0	0	0
Trifunctional enzyme subunit alpha, mitochondrial OS=Mus musculus GN=Hadha PE=1 SV=1	ECHA_MOUSE	ENSMUSG00000025745	83 kDa	55	54	52	57	62	66	50	53	47	55	54	74	68	47	60	63	53
Trifunctional enzyme subunit beta, mitochondrial OS=Mus musculus GN=Hadhb PE=1 SV=1	ECHB_MOUSE	ENSMUSG00000059447	51 kDa	32	36	39	39	32	38	38	38	28	46	22	33	42	23	30	38	27
Ethylmalonyl-CoA decarboxylase OS=Mus musculus GN=Echdc1 PE=1 SV=2	ECHD1_MOUSE	ENSMUSG00000019883	35 kDa	0	0	0	0	0	0	0	0	0	0	0	6	0	0	0	0	0
Enoyl-CoA hydratase, mitochondrial OS=Mus musculus GN=Echs1 PE=1 SV=1	ECHM_MOUSE	ENSMUSG00000025465	31 kDa	25	27	18	29	26	17	37	20	19	24	5	27	27	35	15	21	18
Enoyl-CoA delta isomerase 1, mitochondrial OS=Mus musculus GN=Eci1 PE=1 SV=2	ECI1_MOUSE	ENSMUSG00000024132	32 kDa	3	5	9	7	0	9	12	3	8	15	4	12	29	9	4	16	15
Enoyl-CoA delta isomerase 2, mitochondrial OS=Mus musculus GN=Eci2 PE=1 SV=2	ECI2_MOUSE	ENSMUSG00000021417	43 kDa	4	5	0	12	3	11	12	6	4	6	0	10	0	5	11	5	9
Proteasome-associated protein ECM29 homolog OS=Mus musculus GN=Ecm29 PE=1 SV=3	ECM29_MOUSE	ENSMUSG00000050812	204 kDa	14	4	3	13	0	3	6	14	13	9	0	9	0	9	0	0	0
Enhancer of mRNA-decapping protein 4 OS=Mus musculus GN=Edc4 PE=1 SV=2	EDC4_MOUSE	ENSMUSG00000036270	152 kDa	0	0	0	0	0	0	0	0	0	0	0	0	0	0	0	0	0
Early endosome antigen 1 OS=Mus musculus GN=Eea1 PE=1 SV=2	EEA1_MOUSE	ENSMUSG00000036499	161 kDa	21	3	15	14	10	0	20	15	21	19	0	20	10	29	6	8	9
Elongation factor 1-alpha 1 OS=Mus musculus GN=Eef1a1 PE=1 SV=3	EF1A1_MOUSE	ENSMUSG00000037742	50 kDa	78	81	86	79	64	119	87	114	94	73	72	77	129	80	78	82	64
Elongation factor 1-alpha 2 OS=Mus musculus GN=Eef1a2 PE=1 SV=1	EF1A2_MOUSE	ENSMUSG00000016349	50 kDa	152	124	180	174	160	164	158	198	136	171	146	167	189	153	144	136	148
Elongation factor 1-beta OS=Mus musculus GN=Eef1b PE=1 SV=5	EF1B_MOUSE	ENSMUSG00000025967	25 kDa	16	13	17	19	9	14	22	15	17	10	12	25	13	18	9	13	4
Elongation factor 1-delta OS=Mus musculus GN=Eef1d PE=1 SV=3	EF1D_MOUSE	ENSMUSG00000055762	31 kDa	29	29	28	28	18	22	19	26	21	29	18	24	20	22	15	21	25
Elongation factor 1-gamma OS=Mus musculus GN=Eef1g PE=1 SV=3	EF1G_MOUSE	ENSMUSG00000071644	50 kDa	43	42	40	43	42	34	37	28	38	38	33	51	49	42	37	43	33
Elongation factor 2 OS=Mus musculus GN=Eef2 PE=1 SV=2	EF2_MOUSE	ENSMUSG00000034994	95 kDa	119	118	138	103	108	114	102	116	127	127	99	145	145	103	84	125	101
Elongation factor G, mitochondrial OS=Mus musculus GN=Gfm1 PE=1 SV=1	EFGM_MOUSE	ENSMUSG00000027774	84 kDa	6	0	0	0	0	0	0	0	0	0	0	3	0	0	0	4	0
EF-hand domain-containing protein D2 OS=Mus musculus GN=Efhd2 PE=1 SV=1	EFHD2_MOUSE	ENSMUSG00000040659	27 kDa	17	13	15	16	11	11	11	16	27	25	5	24	24	21	7	13	22
Ephrin-B3 OS=Mus musculus GN=Efnb3 PE=1 SV=1	EFNB3_MOUSE	ENSMUSG00000003934	36 kDa	0	0	0	0	0	0	0	0	0	0	0	0	0	0	0	0	0
Protein EFR3 homolog B OS=Mus musculus GN=Efr3b PE=1 SV=2	EFR3B_MOUSE	ENSMUSG00000020658	92 kDa	0	0	0	0	0	0	12	0	0	3	0	3	0	0	0	0	0
Elongation factor Ts, mitochondrial OS=Mus musculus GN=Tsfm PE=1 SV=1	EFTS_MOUSE	ENSMUSG00000040521	35 kDa	0	0	0	4	0	7	7	0	7	7	0	0	12	0	4	0	0
Elongation factor Tu, mitochondrial OS=Mus musculus GN=Tufm PE=1 SV=1	EFTU_MOUSE	ENSMUSG00000073838	50 kDa	64	53	69	67	52	65	79	61	61	77	49	85	77	71	45	59	53
EH domain-binding protein 1 OS=Mus musculus GN=Ehbp1 PE=1 SV=3	EHBP1_MOUSE	ENSMUSG00000042302	139 kDa	0	0	0	0	0	0	0	0	0	0	0	0	0	0	0	0	0
EH domain-containing protein 1 OS=Mus musculus GN=Ehd1 PE=1 SV=1	EHD1_MOUSE	ENSMUSG00000024772	61 kDa	16	15	18	27	11	22	24	18	16	24	11	25	24	18	25	15	19
EH domain-containing protein 3 OS=Mus musculus GN=Ehd3 PE=1 SV=2	EHD3_MOUSE	ENSMUSG00000024065	61 kDa	49	49	63	83	33	71	70	74	59	74	58	77	113	53	60	51	59
Eukaryotic translation initiation factor 3 subunit J-A OS=Mus musculus GN=Eif3j1 PE=2 SV=1	EI3JA_MOUSE	ENSMUSG00000027236	29 kDa	0	0	0	0	0	8	3	0	0	0	0	0	0	0	0	0	0
Eukaryotic translation initiation factor 1 OS=Mus musculus GN=Eif1 PE=1 SV=2	EIF1_MOUSE	ENSMUSG00000035530	13 kDa	15	10	8	7	4	25	17	7	3	8	6	10	26	6	9	7	13
Eukaryotic translation initiation factor 3 subunit A OS=Mus musculus GN=Eif3a PE=1 SV=5	EIF3A_MOUSE	ENSMUSG00000024991	162 kDa	37	23	32	23	25	24	24	18	19	26	15	24	22	21	7	15	24
Eukaryotic translation initiation factor 3 subunit B OS=Mus musculus GN=Eif3b PE=1 SV=1	EIF3B_MOUSE	ENSMUSG00000056076	91 kDa	10	12	13	17	15	19	28	10	16	19	8	19	17	14	8	15	16
Eukaryotic translation initiation factor 3 subunit C OS=Mus musculus GN=Eif3c PE=1 SV=1	EIF3C_MOUSE	ENSMUSG00000030738	106 kDa	14	20	20	24	27	23	19	16	17	13	13	18	24	21	4	14	18
Eukaryotic translation initiation factor 3 subunit D OS=Mus musculus GN=Eif3d PE=1 SV=2	EIF3D_MOUSE	ENSMUSG00000016554	64 kDa	10	0	3	0	0	0	0	0	7	9	5	0	0	0	0	0	0
Eukaryotic translation initiation factor 3 subunit E OS=Mus musculus GN=Eif3e PE=1 SV=1	EIF3E_MOUSE	ENSMUSG00000022336	52 kDa	12	3	12	11	7	12	12	4	6	0	0	15	7	4	0	0	0
Eukaryotic translation initiation factor 3 subunit F OS=Mus musculus GN=Eif3f PE=1 SV=2	EIF3F_MOUSE	ENSMUSG00000031029	38 kDa	13	11	17	10	12	16	7	17	13	9	22	13	7	12	11	11	0
Eukaryotic translation initiation factor 3 subunit H OS=Mus musculus GN=Eif3h PE=1 SV=1	EIF3H_MOUSE	ENSMUSG00000022312	40 kDa	0	0	0	0	0	0	0	0	0	0	0	0	0	0	0	0	0
Eukaryotic translation initiation factor 3 subunit I OS=Mus musculus GN=Eif3i PE=1 SV=1	EIF3I_MOUSE	ENSMUSG00000028798	36 kDa	10	0	9	7	3	0	3	10	8	11	0	0	0	3	0	0	0
Eukaryotic translation initiation factor 3 subunit L OS=Mus musculus GN=Eif3l PE=1 SV=1	EIF3L_MOUSE	ENSMUSG00000033047	67 kDa	7	0	4	12	4	15	16	0	8	10	6	7	0	0	0	0	0
Eukaryotic translation initiation factor 3 subunit M OS=Mus musculus GN=Eif3m PE=1 SV=1	EIF3M_MOUSE	ENSMUSG00000027170	43 kDa	0	0	15	0	0	8	0	0	0	0	4	0	0	0	0	0	0
ELAV-like protein 1 OS=Mus musculus GN=Elavl1 PE=1 SV=2	ELAV1_MOUSE	ENSMUSG00000040028	36 kDa	13	14	19	14	5	11	14	14	14	14	13	15	21	10	3	7	7
ELAV-like protein 3 OS=Mus musculus GN=Elavl3 PE=1 SV=1	ELAV3_MOUSE	ENSMUSG00000003410	40 kDa	14	14	10	13	18	0	12	3	3	11	0	11	0	11	7	14	9
ELAV-like protein 4 OS=Mus musculus GN=Elavl4 PE=1 SV=1	ELAV4_MOUSE	ENSMUSG00000028546	42 kDa	3	0	4	11	11	9	12	0	6	8	0	8	16	3	0	0	0
Protein ELFN1 OS=Mus musculus GN=Elfn1 PE=2 SV=1	ELFN1_MOUSE	ENSMUSG00000048988	91 kDa	0	0	0	0	0	0	0	0	3	0	0	0	0	0	0	0	0
Engulfment and cell motility protein 2 OS=Mus musculus GN=Elmo2 PE=1 SV=1	ELMO2_MOUSE	ENSMUSG00000017670	84 kDa	8	0	0	15	5	5	10	0	0	0	0	21	0	0	4	0	0
Elastin OS=Mus musculus GN=Eln PE=1 SV=2	ELN_MOUSE	ENSMUSG00000029675	72 kDa	0	0	0	0	0	0	0	0	0	0	0	0	0	0	0	0	3
Transcription elongation factor B polypeptide 2 OS=Mus musculus GN=Tceb2 PE=1 SV=1	ELOB_MOUSE	ENSMUSG00000055839	13 kDa	23	17	26	7	13	15	16	15	21	18	12	14	17	22	11	28	8
Transcription elongation factor B polypeptide 1 OS=Mus musculus GN=Tceb1 PE=1 SV=1	ELOC_MOUSE	ENSMUSG00000079658	12 kDa	0	0	0	3	3	0	11	0	0	0	0	3	0	0	0	0	0
Elongator complex protein 1 OS=Mus musculus GN=Ikbkap PE=1 SV=2	ELP1_MOUSE	ENSMUSG00000028431	150 kDa	0	0	0	0	0	0	0	0	6	12	3	3	0	6	0	0	0
Elongator complex protein 2 OS=Mus musculus GN=Elp2 PE=1 SV=1	ELP2_MOUSE	ENSMUSG00000024271	93 kDa	0	0	0	0	0	0	0	0	0	0	0	0	0	0	0	0	0
55 kDa erythrocyte membrane protein OS=Mus musculus GN=Mpp1 PE=1 SV=1	EM55_MOUSE	ENSMUSG00000031402	52 kDa	0	0	0	0	0	0	0	0	0	0	0	0	0	0	0	0	0
ER membrane protein complex subunit 1 OS=Mus musculus GN=Emc1 PE=1 SV=1	EMC1_MOUSE	ENSMUSG00000078517	112 kDa	6	0	22	3	3	0	8	16	5	13	0	3	8	0	0	0	0
ER membrane protein complex subunit 8 OS=Mus musculus GN=Emc8 PE=1 SV=1	EMC8_MOUSE	ENSMUSG00000031819	23 kDa	0	0	0	0	0	0	0	0	0	3	0	3	0	0	0	0	0
Endonuclease domain-containing 1 protein OS=Mus musculus GN=Endod1 PE=1 SV=2	ENDD1_MOUSE	ENSMUSG00000037419	55 kDa	6	7	10	0	6	9	6	4	10	12	13	7	10	6	4	14	3
Alpha-enolase OS=Mus musculus GN=Eno1 PE=1 SV=3	ENOA_MOUSE	ENSMUSG00000059040	47 kDa	330	269	345	321	314	332	368	340	317	399	287	363	504	295	372	376	324
Gamma-enolase OS=Mus musculus GN=Eno2 PE=1 SV=2	ENOG_MOUSE	ENSMUSG00000004267	47 kDa	116	127	129	128	150	122	121	144	122	168	115	156	201	122	143	184	137
Enolase-phosphatase E1 OS=Mus musculus GN=Enoph1 PE=1 SV=1	ENOPH_MOUSE	ENSMUSG00000029326	29 kDa	13	5	16	8	3	3	14	9	15	3	4	19	9	10	0	7	4
Endoplasmin OS=Mus musculus GN=Hsp90b1 PE=1 SV=2	ENPL_MOUSE	ENSMUSG00000020048	92 kDa	72	55	79	52	64	69	49	68	71	49	51	47	61	53	46	46	45
Ectonucleotide pyrophosphatase/phosphodiesterase family member 2 OS=Mus musculus GN=Enpp2 PE=1 SV=3	ENPP2_MOUSE	ENSMUSG00000022425	99 kDa	0	0	0	0	0	0	0	0	0	9	0	0	3	0	0	0	3
Ectonucleotide pyrophosphatase/phosphodiesterase family member 6 OS=Mus musculus GN=Enpp6 PE=1 SV=1	ENPP6_MOUSE	ENSMUSG00000038173	51 kDa	14	21	25	20	19	14	21	17	20	23	23	26	19	24	20	15	20
Alpha-endosulfine OS=Mus musculus GN=Ensa PE=1 SV=1	ENSA_MOUSE	ENSMUSG00000038619	13 kDa	11	7	17	10	9	7	9	15	19	14	3	11	0	15	0	4	4
Ectonucleoside triphosphate diphosphohydrolase 2 OS=Mus musculus GN=Entpd2 PE=1 SV=2	ENTP2_MOUSE	ENSMUSG00000015085	54 kDa	0	0	0	0	0	0	3	0	0	0	0	0	0	0	0	0	3
Epidermal growth factor receptor substrate 15-like 1 OS=Mus musculus GN=Eps15l1 PE=1 SV=3	EP15R_MOUSE	ENSMUSG00000006276	99 kDa	30	29	31	30	32	26	44	29	23	38	20	42	43	37	19	30	35
Mammalian ependymin-related protein 1 OS=Mus musculus GN=Epdr1 PE=1 SV=1	EPDR1_MOUSE	ENSMUSG00000002808	25 kDa	16	13	22	24	12	20	20	12	20	25	17	21	22	17	15	24	15
Ephrin type-A receptor 4 OS=Mus musculus GN=Epha4 PE=1 SV=2	EPHA4_MOUSE	ENSMUSG00000026235	110 kDa	20	20	21	19	17	21	21	28	26	24	24	27	33	24	11	13	16
EPM2A-interacting protein 1 OS=Mus musculus GN=Epm2aip1 PE=1 SV=1	EPMIP_MOUSE	ENSMUSG00000046785	70 kDa	14	0	0	16	0	24	17	9	8	6	11	11	19	7	5	5	11
Epsin-1 OS=Mus musculus GN=Epn1 PE=1 SV=3	EPN1_MOUSE	ENSMUSG00000035203	60 kDa	29	17	26	24	20	16	25	25	34	26	13	23	25	34	20	14	18
Epsin-2 OS=Mus musculus GN=Epn2 PE=1 SV=1	EPN2_MOUSE	ENSMUSG00000001036	63 kDa	22	0	20	15	17	9	12	28	26	20	17	11	11	32	4	18	6
Clathrin interactor 1 OS=Mus musculus GN=Clint1 PE=1 SV=2	EPN4_MOUSE	ENSMUSG00000006169	69 kDa	0	0	0	0	0	0	4	8	4	3	0	14	0	7	0	0	0
Epidermal growth factor receptor substrate 15 OS=Mus musculus GN=Eps15 PE=1 SV=1	EPS15_MOUSE	ENSMUSG00000028552	98 kDa	0	0	0	0	0	0	0	0	0	0	0	0	0	0	0	3	0
ERC protein 2 OS=Mus musculus GN=Erc2 PE=1 SV=2	ERC2_MOUSE	ENSMUSG00000040640	111 kDa	14	13	16	16	18	8	18	23	22	12	16	18	20	18	0	8	11
DNA repair protein complementing XP-G cells homolog OS=Mus musculus GN=Ercc5 PE=1 SV=4	ERCC5_MOUSE	ENSMUSG00000026048	131 kDa	0	0	0	0	0	0	0	0	0	0	0	0	0	0	0	0	0
Eukaryotic peptide chain release factor subunit 1 OS=Mus musculus GN=Etf1 PE=1 SV=4	ERF1_MOUSE	ENSMUSG00000024360	49 kDa	0	4	5	13	9	3	6	0	7	3	7	0	0	3	8	3	4
Eukaryotic peptide chain release factor GTP-binding subunit ERF3A OS=Mus musculus GN=Gspt1 PE=1 SV=2	ERF3A_MOUSE	ENSMUSG00000062203	69 kDa	13	5	16	8	6	3	15	15	12	11	8	18	7	7	4	4	0
Enhancer of rudimentary homolog OS=Mus musculus GN=Erh PE=1 SV=1	ERH_MOUSE	ENSMUSG00000021131	12 kDa	3	0	0	0	0	0	0	0	0	0	0	0	0	0	0	0	0
ERI1 exoribonuclease 3 OS=Mus musculus GN=Eri3 PE=1 SV=1	ERI3_MOUSE	ENSMUSG00000033423	37 kDa	6	3	4	3	7	7	15	4	6	3	0	10	7	6	3	0	3
Erlin-2 OS=Mus musculus GN=Erlin2 PE=1 SV=1	ERLN2_MOUSE	ENSMUSG00000031483	38 kDa	4	0	9	11	3	13	12	19	3	0	0	13	8	3	0	0	7
Ermin OS=Mus musculus GN=Ermn PE=1 SV=1	ERMIN_MOUSE	ENSMUSG00000026830	32 kDa	13	4	11	0	5	0	8	14	20	13	0	14	10	22	3	3	10
Endoplasmic reticulum resident protein 29 OS=Mus musculus GN=Erp29 PE=1 SV=2	ERP29_MOUSE	ENSMUSG00000029616	29 kDa	20	26	29	23	26	24	29	19	16	24	15	17	22	20	16	20	15
Endoplasmic reticulum resident protein 44 OS=Mus musculus GN=Erp44 PE=1 SV=1	ERP44_MOUSE	ENSMUSG00000028343	47 kDa	0	3	0	5	0	3	0	0	0	4	0	0	0	0	0	0	0
ES1 protein homolog, mitochondrial OS=Mus musculus GN=D10Jhu81e PE=1 SV=1	ES1_MOUSE	ENSMUSG00000053329	28 kDa	15	14	24	19	16	26	27	40	27	25	19	24	8	29	23	27	16
S-formylglutathione hydrolase OS=Mus musculus GN=Esd PE=1 SV=1	ESTD_MOUSE	ENSMUSG00000021996	31 kDa	41	42	37	46	37	35	37	40	38	40	46	33	41	37	43	35	35
Prosaposin receptor GPR37L1 OS=Mus musculus GN=Gpr37l1 PE=1 SV=2	ETBR2_MOUSE	ENSMUSG00000026424	53 kDa	0	0	0	3	0	0	0	0	4	11	0	6	0	12	0	12	7
Electron transfer flavoprotein subunit alpha, mitochondrial OS=Mus musculus GN=Etfa PE=1 SV=2	ETFA_MOUSE	ENSMUSG00000032314	35 kDa	37	28	36	23	25	42	30	46	39	31	36	28	42	31	30	42	26
Electron transfer flavoprotein subunit beta OS=Mus musculus GN=Etfb PE=1 SV=3	ETFB_MOUSE	ENSMUSG00000004610	28 kDa	29	21	36	35	26	31	22	31	30	42	26	27	32	33	28	37	32
Electron transfer flavoprotein-ubiquinone oxidoreductase, mitochondrial OS=Mus musculus GN=Etfdh PE=1 SV=1	ETFD_MOUSE	ENSMUSG00000027809	68 kDa	23	7	15	24	16	11	4	28	33	24	4	19	26	19	14	9	18
Persulfide dioxygenase ETHE1, mitochondrial OS=Mus musculus GN=Ethe1 PE=1 SV=2	ETHE1_MOUSE	ENSMUSG00000064254	28 kDa	0	4	3	6	5	0	3	8	0	3	0	0	3	10	0	0	6
RNA-binding protein EWS OS=Mus musculus GN=Ewsr1 PE=1 SV=2	EWS_MOUSE	ENSMUSG00000009079	68 kDa	3	0	3	0	0	0	0	0	0	0	0	0	0	3	0	0	0
Exocyst complex component 6B OS=Mus musculus GN=Exoc6b PE=1 SV=1	EXC6B_MOUSE	ENSMUSG00000033769	94 kDa	3	0	0	0	0	0	11	3	4	0	0	7	0	3	0	0	0
Exocyst complex component 1 OS=Mus musculus GN=Exoc1 PE=1 SV=4	EXOC1_MOUSE	ENSMUSG00000036435	102 kDa	13	0	16	0	0	3	6	0	0	3	10	11	13	7	0	9	0
Exocyst complex component 2 OS=Mus musculus GN=Exoc2 PE=1 SV=1	EXOC2_MOUSE	ENSMUSG00000021357	104 kDa	8	0	10	8	0	0	0	8	3	0	13	7	13	12	0	3	0
Exocyst complex component 3 OS=Mus musculus GN=Exoc3 PE=1 SV=2	EXOC3_MOUSE	ENSMUSG00000034152	86 kDa	13	0	7	8	3	0	0	0	7	8	0	7	0	7	3	0	10
Exocyst complex component 4 OS=Mus musculus GN=Exoc4 PE=1 SV=2	EXOC4_MOUSE	ENSMUSG00000029763	111 kDa	4	11	11	0	3	5	18	24	21	17	14	24	0	18	16	19	3
Exocyst complex component 7 OS=Mus musculus GN=Exoc7 PE=1 SV=2	EXOC7_MOUSE	ENSMUSG00000020792	80 kDa	0	10	8	0	7	11	18	10	12	16	12	20	9	13	12	14	9
Exocyst complex component 8 OS=Mus musculus GN=Exoc8 PE=1 SV=1	EXOC8_MOUSE	ENSMUSG00000074030	81 kDa	8	0	0	0	12	3	0	0	9	13	5	7	9	12	0	8	15
Nuclease EXOG, mitochondrial OS=Mus musculus GN=Exog PE=1 SV=1	EXOG_MOUSE	ENSMUSG00000042787	41 kDa	3	6	8	11	0	6	0	3	9	9	12	8	3	7	14	13	4
Ezrin OS=Mus musculus GN=Ezr PE=1 SV=3	EZRI_MOUSE	ENSMUSG00000052397	69 kDa	28	26	26	16	12	16	14	18	20	26	17	24	33	17	13	16	17
Hsc70-interacting protein OS=Mus musculus GN=St13 PE=1 SV=1	F10A1_MOUSE	ENSMUSG00000022403	42 kDa	22	17	25	18	8	25	16	19	18	19	22	21	23	21	16	18	19
Constitutive coactivator of PPAR-gamma-like protein 1 OS=Mus musculus GN=FAM120A PE=1 SV=2	F120A_MOUSE	ENSMUSG00000038014	122 kDa	4	9	3	16	11	16	11	0	10	8	3	11	0	3	0	3	10
Constitutive coactivator of PPAR-gamma-like protein 2 OS=Mus musculus GN=Fam120c PE=1 SV=3	F120C_MOUSE	ENSMUSG00000025262	120 kDa	8	0	7	0	0	0	3	0	3	3	0	0	3	0	0	0	0
Protein FAM126B OS=Mus musculus GN=Fam126b PE=1 SV=1	F126B_MOUSE	ENSMUSG00000038174	59 kDa	0	0	4	0	0	9	13	4	0	3	4	11	14	6	11	0	3
Protein FAM162A OS=Mus musculus GN=Fam162a PE=1 SV=1	F162A_MOUSE	ENSMUSG00000003955	18 kDa	11	0	0	0	0	0	0	0	3	4	0	0	4	6	0	0	3
Protein FAM171A2 OS=Mus musculus GN=Fam171a2 PE=1 SV=1	F1712_MOUSE	ENSMUSG00000034685	87 kDa	0	0	0	0	0	0	3	0	0	0	0	0	0	0	0	0	0
Redox-regulatory protein FAM213A OS=Mus musculus GN=Fam213a PE=1 SV=2	F213A_MOUSE	ENSMUSG00000021792	24 kDa	16	10	13	15	8	17	11	14	15	16	11	16	11	19	14	10	11
Factor VIII intron 22 protein OS=Mus musculus GN=F8a1 PE=1 SV=1	F8I2_MOUSE	ENSMUSG00000078317	40 kDa	0	0	0	0	0	0	0	0	0	3	0	0	0	0	0	0	0
Protein FAM49A OS=Mus musculus GN=Fam49a PE=1 SV=1	FA49A_MOUSE	ENSMUSG00000020589	37 kDa	8	20	15	12	11	14	13	15	12	13	15	8	20	12	10	12	14
Protein FAM49B OS=Mus musculus GN=Fam49b PE=1 SV=1	FA49B_MOUSE	ENSMUSG00000022378	37 kDa	41	47	37	37	32	31	37	53	50	50	51	38	56	40	48	45	35
Protein FAM98B OS=Mus musculus GN=Fam98b PE=1 SV=1	FA98B_MOUSE	ENSMUSG00000027349	45 kDa	15	3	10	0	0	3	0	9	13	12	7	8	26	3	4	3	7
Fumarylacetoacetase OS=Mus musculus GN=Fah PE=1 SV=2	FAAA_MOUSE	ENSMUSG00000030630	46 kDa	0	0	0	3	0	0	3	0	0	0	0	8	0	0	3	0	0
Fatty-acid amide hydrolase 1 OS=Mus musculus GN=Faah PE=1 SV=1	FAAH1_MOUSE	ENSMUSG00000034171	63 kDa	20	25	25	28	23	26	30	22	18	22	22	21	43	25	20	21	14
Fatty acid-binding protein, epidermal OS=Mus musculus GN=Fabp5 PE=1 SV=3	FABP5_MOUSE	ENSMUSG00000027533	15 kDa	56	49	58	57	44	41	50	51	44	41	41	45	58	43	39	42	32
Fatty acid-binding protein, brain OS=Mus musculus GN=Fabp7 PE=1 SV=2	FABP7_MOUSE	ENSMUSG00000019874	15 kDa	5	10	15	24	18	7	0	10	17	22	3	16	7	13	6	0	0
Fatty acid-binding protein, heart OS=Mus musculus GN=Fabp3 PE=1 SV=5	FABPH_MOUSE	ENSMUSG00000028773	15 kDa	12	0	12	11	0	0	0	7	15	15	10	12	12	5	0	3	6
FAS-associated factor 2 OS=Mus musculus GN=Faf2 PE=1 SV=2	FAF2_MOUSE	ENSMUSG00000025873	52 kDa	0	0	0	3	0	0	0	3	5	16	0	0	0	4	0	0	0
Acylpyruvase FAHD1, mitochondrial OS=Mus musculus GN=Fahd1 PE=1 SV=2	FAHD1_MOUSE	ENSMUSG00000045316	25 kDa	0	0	0	3	0	0	0	3	3	6	6	4	7	4	10	0	11
Fumarylacetoacetate hydrolase domain-containing protein 2A OS=Mus musculus GN=Fahd2 PE=1 SV=1	FAHD2_MOUSE	ENSMUSG00000027371	35 kDa	13	0	0	14	0	16	13	14	15	14	13	6	4	20	13	4	14
Focal adhesion kinase 1 OS=Mus musculus GN=Ptk2 PE=1 SV=3	FAK1_MOUSE	ENSMUSG00000022607	124 kDa	0	0	0	0	3	0	13	4	11	0	0	4	0	8	0	0	0
Protein-tyrosine kinase 2-beta OS=Mus musculus GN=Ptk2b PE=1 SV=2	FAK2_MOUSE	ENSMUSG00000059456	116 kDa	84	59	85	73	46	86	70	94	86	79	84	90	104	80	58	81	68
FERM, RhoGEF and pleckstrin domain-containing protein 1 OS=Mus musculus GN=Farp1 PE=1 SV=1	FARP1_MOUSE	ENSMUSG00000025555	119 kDa	13	0	6	0	0	3	11	10	4	0	0	9	0	9	0	0	0
Fatty acid synthase OS=Mus musculus GN=Fasn PE=1 SV=2	FAS_MOUSE	ENSMUSG00000025153	272 kDa	132	97	129	131	114	161	120	118	111	119	100	128	149	123	88	89	95
rRNA 2'-O-methyltransferase fibrillarin OS=Mus musculus GN=Fbl PE=1 SV=2	FBRL_MOUSE	ENSMUSG00000046865	34 kDa	0	0	0	0	0	0	0	0	0	3	0	0	9	0	0	0	0
F-box only protein 2 OS=Mus musculus GN=Fbxo2 PE=1 SV=1	FBX2_MOUSE	ENSMUSG00000041556	34 kDa	32	19	30	19	14	21	22	32	35	28	27	22	37	39	16	27	21
F-box only protein 41 OS=Mus musculus GN=Fbxo41 PE=1 SV=3	FBX41_MOUSE	ENSMUSG00000047013	94 kDa	7	3	3	16	16	12	12	0	7	4	0	7	12	6	0	0	0
Fermitin family homolog 2 OS=Mus musculus GN=Fermt2 PE=1 SV=1	FERM2_MOUSE	ENSMUSG00000037712	78 kDa	12	6	13	17	5	14	9	9	3	8	13	12	0	9	4	11	8
Alpha-2-HS-glycoprotein OS=Mus musculus GN=Ahsg PE=1 SV=1	FETUA_MOUSE	ENSMUSG00000022868	37 kDa	9	0	4	6	14	4	13	0	7	15	0	13	23	12	0	5	0
Fibroblast growth factor 12 OS=Mus musculus GN=Fgf12 PE=1 SV=1	FGF12_MOUSE	ENSMUSG00000022523	27 kDa	0	4	0	0	0	0	0	0	0	0	0	0	0	0	0	0	0
Four and a half LIM domains protein 1 OS=Mus musculus GN=Fhl1 PE=1 SV=3	FHL1_MOUSE	ENSMUSG00000023092	32 kDa	0	3	0	0	3	0	0	3	0	0	0	0	0	0	0	0	0
Fibrinogen alpha chain OS=Mus musculus GN=Fga PE=1 SV=1	FIBA_MOUSE	ENSMUSG00000028001	87 kDa	3	4	0	0	7	7	0	0	0	12	0	9	0	0	0	0	15
Fibrinogen beta chain OS=Mus musculus GN=Fgb PE=1 SV=1	FIBB_MOUSE	ENSMUSG00000033831	55 kDa	0	0	0	0	0	0	0	0	0	3	0	0	0	0	0	0	0
Mitochondrial fission 1 protein OS=Mus musculus GN=Fis1 PE=1 SV=1	FIS1_MOUSE	ENSMUSG00000019054	17 kDa	0	10	14	0	6	0	0	10	12	14	11	0	4	15	5	14	7
Peptidyl-prolyl cis-trans isomerase FKBP1A OS=Mus musculus GN=Fkbp1a PE=1 SV=2	FKB1A_MOUSE	ENSMUSG00000032966	12 kDa	36	31	32	45	36	44	26	52	40	48	58	29	62	27	43	50	26
Peptidyl-prolyl cis-trans isomerase FKBP2 OS=Mus musculus GN=Fkbp2 PE=1 SV=1	FKBP2_MOUSE	ENSMUSG00000056629	15 kDa	6	3	11	4	6	9	3	3	7	8	3	7	18	7	3	3	10
Peptidyl-prolyl cis-trans isomerase FKBP3 OS=Mus musculus GN=Fkbp3 PE=1 SV=2	FKBP3_MOUSE	ENSMUSG00000020949	25 kDa	8	0	6	3	0	0	9	11	13	0	0	5	0	10	0	0	0
Peptidyl-prolyl cis-trans isomerase FKBP4 OS=Mus musculus GN=Fkbp4 PE=1 SV=5	FKBP4_MOUSE	ENSMUSG00000030357	52 kDa	6	7	11	4	10	5	16	16	13	17	3	19	14	22	0	10	10
Peptidyl-prolyl cis-trans isomerase FKBP8 OS=Mus musculus GN=Fkbp8 PE=1 SV=2	FKBP8_MOUSE	ENSMUSG00000019428	44 kDa	0	0	0	0	9	0	0	4	12	17	0	0	0	12	0	0	0
Protein flightless-1 homolog OS=Mus musculus GN=Flii PE=1 SV=1	FLII_MOUSE	ENSMUSG00000002812	145 kDa	0	0	8	0	11	0	0	0	4	7	0	6	3	6	0	4	4
Filamin-A OS=Mus musculus GN=Flna PE=1 SV=5	FLNA_MOUSE	ENSMUSG00000031328	281 kDa	4	5	3	0	3	8	0	0	0	19	4	13	15	0	0	4	15
Filamin-B OS=Mus musculus GN=Flnb PE=1 SV=3	FLNB_MOUSE	ENSMUSG00000025278	278 kDa	0	0	3	0	0	0	0	0	0	0	0	0	11	0	0	0	3
Flotillin-1 OS=Mus musculus GN=Flot1 PE=1 SV=1	FLOT1_MOUSE	ENSMUSG00000059714	48 kDa	28	18	33	37	13	31	27	27	26	33	33	23	42	23	23	34	22
Flotillin-2 OS=Mus musculus GN=Flot2 PE=1 SV=2	FLOT2_MOUSE	ENSMUSG00000061981	47 kDa	31	24	35	17	11	27	30	30	37	22	37	27	45	39	20	27	29
Formin-2 OS=Mus musculus GN=Fmn2 PE=1 SV=2	FMN2_MOUSE	ENSMUSG00000028354	167 kDa	7	0	3	0	0	0	10	0	4	0	0	4	0	0	0	0	0
Formin-like protein 1 OS=Mus musculus GN=Fmnl1 PE=1 SV=1	FMNL1_MOUSE	ENSMUSG00000055805	122 kDa	0	0	0	0	0	0	0	0	0	0	0	3	0	0	0	0	0
Formin-like protein 2 OS=Mus musculus GN=Fmnl2 PE=1 SV=2	FMNL2_MOUSE	ENSMUSG00000036053	123 kDa	0	0	0	0	0	3	0	0	0	0	0	0	0	0	0	0	0
Formin-binding protein 1 OS=Mus musculus GN=Fnbp1 PE=1 SV=2	FNBP1_MOUSE	ENSMUSG00000075415	71 kDa	0	0	0	0	0	0	4	0	0	0	0	7	0	3	0	0	0
Farnesyl pyrophosphate synthase OS=Mus musculus GN=Fdps PE=1 SV=1	FPPS_MOUSE	ENSMUSG00000059743	41 kDa	10	7	10	12	0	11	13	0	11	13	0	7	22	8	0	8	0
Ferritin heavy chain OS=Mus musculus GN=Fth1 PE=1 SV=2	FRIH_MOUSE	ENSMUSG00000024661	21 kDa	7	0	13	3	9	4	20	11	13	0	3	11	0	20	6	0	11
Ferritin light chain 1 OS=Mus musculus GN=Ftl1 PE=1 SV=2	FRIL1_MOUSE	ENSMUSG00000050708	21 kDa	0	0	0	0	0	0	0	0	0	0	0	0	6	0	0	0	0
DOMON domain-containing protein FRRS1L OS=Mus musculus GN=Frrs1l PE=1 SV=1	FRS1L_MOUSE	ENSMUSG00000045589	33 kDa	8	0	0	3	0	0	0	0	0	0	0	4	0	0	0	0	0
Protein furry homolog OS=Mus musculus GN=Fry PE=1 SV=1	FRY_MOUSE	ENSMUSG00000056602	339 kDa	0	0	0	0	0	0	0	0	0	0	0	0	0	0	0	0	0
Fascin OS=Mus musculus GN=Fscn1 PE=1 SV=4	FSCN1_MOUSE	ENSMUSG00000029581	55 kDa	61	55	58	53	55	57	62	64	50	49	46	50	92	49	42	60	29
Fibronectin type III and SPRY domain-containing protein 1 OS=Mus musculus GN=Fsd1 PE=1 SV=1	FSD1_MOUSE	ENSMUSG00000011589	56 kDa	8	0	12	6	0	6	5	3	4	0	0	7	0	0	0	0	0
Far upstream element-binding protein 1 OS=Mus musculus GN=Fubp1 PE=1 SV=1	FUBP1_MOUSE	ENSMUSG00000028034	69 kDa	7	12	21	20	0	11	15	5	14	14	0	18	7	4	3	7	3
Far upstream element-binding protein 2 OS=Mus musculus GN=Khsrp PE=1 SV=2	FUBP2_MOUSE	ENSMUSG00000007670	77 kDa	26	41	38	55	43	36	45	32	54	54	26	42	38	48	28	33	32
Fumarate hydratase, mitochondrial OS=Mus musculus GN=Fh PE=1 SV=3	FUMH_MOUSE	ENSMUSG00000026526	54 kDa	57	65	71	112	43	103	72	59	71	89	77	76	95	67	101	88	71
RNA-binding protein FUS OS=Mus musculus GN=Fus PE=1 SV=1	FUS_MOUSE	ENSMUSG00000030795	53 kDa	19	16	18	25	20	23	13	20	15	14	22	16	26	19	12	15	13
F-box/LRR-repeat protein 16 OS=Mus musculus GN=Fbxl16 PE=1 SV=1	FXL16_MOUSE	ENSMUSG00000025738	52 kDa	31	30	32	28	18	20	33	24	32	31	29	38	36	36	20	33	26
Ras GTPase-activating protein-binding protein 1 OS=Mus musculus GN=G3bp1 PE=1 SV=1	G3BP1_MOUSE	ENSMUSG00000018583	52 kDa	3	6	7	9	3	5	0	0	0	3	0	6	9	0	0	0	4
Ras GTPase-activating protein-binding protein 2 OS=Mus musculus GN=G3bp2 PE=1 SV=2	G3BP2_MOUSE	ENSMUSG00000029405	54 kDa	14	6	11	12	12	0	4	0	11	7	0	10	15	8	0	4	3
Glyceraldehyde-3-phosphate dehydrogenase OS=Mus musculus GN=Gapdh PE=1 SV=2	G3P_MOUSE	ENSMUSG00000057666	36 kDa	481	469	595	446	465	485	456	551	417	537	501	516	718	519	582	511	414
Glucose-6-phosphate 1-dehydrogenase X OS=Mus musculus GN=G6pdx PE=1 SV=3	G6PD1_MOUSE	ENSMUSG00000031400	59 kDa	0	3	0	0	0	5	7	0	3	4	0	8	0	0	0	4	0
Glucose-6-phosphate isomerase OS=Mus musculus GN=Gpi PE=1 SV=4	G6PI_MOUSE	ENSMUSG00000036427	63 kDa	112	117	123	141	151	127	141	149	138	163	129	155	188	131	140	155	134
Gamma-aminobutyric acid type B receptor subunit 1 OS=Mus musculus GN=Gabbr1 PE=1 SV=1	GABR1_MOUSE	ENSMUSG00000024462	108 kDa	5	3	6	19	9	16	19	8	19	0	13	15	10	3	0	5	4
Gamma-aminobutyric acid type B receptor subunit 2 OS=Mus musculus GN=Gabbr2 PE=1 SV=2	GABR2_MOUSE	ENSMUSG00000039809	106 kDa	15	4	3	3	8	7	0	12	14	11	10	0	7	4	5	0	4
4-aminobutyrate aminotransferase, mitochondrial OS=Mus musculus GN=Abat PE=1 SV=1	GABT_MOUSE	ENSMUSG00000057880	56 kDa	116	89	130	127	81	105	94	114	109	120	103	106	131	102	114	101	96
Cyclin-G-associated kinase OS=Mus musculus GN=Gak PE=1 SV=2	GAK_MOUSE	ENSMUSG00000062234	144 kDa	26	8	24	14	18	10	11	6	23	23	8	21	16	21	9	14	18
Guanidinoacetate N-methyltransferase OS=Mus musculus GN=Gamt PE=1 SV=1	GAMT_MOUSE	ENSMUSG00000020150	26 kDa	0	0	0	0	0	4	0	0	0	0	0	0	0	0	0	0	0
Neutral alpha-glucosidase AB OS=Mus musculus GN=Ganab PE=1 SV=1	GANAB_MOUSE	ENSMUSG00000071650	107 kDa	32	24	35	33	31	40	27	34	30	23	27	18	38	20	14	17	25
GTPase-activating protein and VPS9 domain-containing protein 1 OS=Mus musculus GN=Gapvd1 PE=1 SV=2	GAPD1_MOUSE	ENSMUSG00000026867	162 kDa	3	3	6	7	10	7	0	3	15	9	0	7	0	12	0	0	9
Growth arrest-specific protein 7 OS=Mus musculus GN=Gas7 PE=1 SV=1	GAS7_MOUSE	ENSMUSG00000033066	48 kDa	0	0	6	9	0	0	15	0	9	6	0	11	3	13	0	6	0
Non-lysosomal glucosylceramidase OS=Mus musculus GN=Gba2 PE=1 SV=2	GBA2_MOUSE	ENSMUSG00000028467	103 kDa	0	0	0	0	0	0	0	0	0	0	0	0	0	0	0	0	0
Guanine nucleotide-binding protein G(I)/G(S)/G(T) subunit beta-1 OS=Mus musculus GN=Gnb1 PE=1 SV=3	GBB1_MOUSE	ENSMUSG00000029064	37 kDa	185	191	224	202	206	174	206	202	206	210	182	241	318	195	270	264	169
Guanine nucleotide-binding protein G(I)/G(S)/G(T) subunit beta-2 OS=Mus musculus GN=Gnb2 PE=1 SV=3	GBB2_MOUSE	ENSMUSG00000029713	37 kDa	66	57	72	83	38	77	47	43	53	54	71	75	72	59	96	68	75
Guanine nucleotide-binding protein subunit beta-4 OS=Mus musculus GN=Gnb4 PE=1 SV=4	GBB4_MOUSE	ENSMUSG00000027669	37 kDa	3	7	0	7	10	0	11	0	0	5	0	16	0	8	0	4	7
Guanine nucleotide-binding protein subunit beta-5 OS=Mus musculus GN=Gnb5 PE=1 SV=1	GBB5_MOUSE	ENSMUSG00000032192	44 kDa	14	22	13	7	19	20	9	19	12	23	16	14	31	22	20	23	17
Guanine nucleotide-binding protein G(I)/G(S)/G(O) subunit gamma-12 OS=Mus musculus GN=Gng12 PE=1 SV=3	GBG12_MOUSE	ENSMUSG00000036402	8 kDa	0	3	0	0	0	0	5	0	6	3	0	4	0	4	0	0	0
Guanine nucleotide-binding protein G(I)/G(S)/G(O) subunit gamma-2 OS=Mus musculus GN=Gng2 PE=1 SV=2	GBG2_MOUSE	ENSMUSG00000043004	8 kDa	15	25	15	13	24	24	20	13	20	23	20	33	16	22	6	22	31
Guanine nucleotide-binding protein G(I)/G(S)/G(O) subunit gamma-3 OS=Mus musculus GN=Gng3 PE=1 SV=1	GBG3_MOUSE	ENSMUSG00000071658	8 kDa	0	0	0	7	14	25	25	0	0	0	0	5	0	0	8	0	4
Guanine nucleotide-binding protein G(I)/G(S)/G(O) subunit gamma-7 OS=Mus musculus GN=Gng7 PE=1 SV=2	GBG7_MOUSE	ENSMUSG00000048240	7 kDa	0	0	0	0	0	0	17	0	0	0	0	0	0	0	0	0	0
Guanine nucleotide-binding protein subunit beta-2-like 1 OS=Mus musculus GN=Gnb2l1 PE=1 SV=3	GBLP_MOUSE	ENSMUSG00000020372	35 kDa	47	33	40	36	43	38	25	36	41	32	50	34	44	33	32	31	36
Gamma-aminobutyric acid receptor subunit alpha-1 OS=Mus musculus GN=Gabra1 PE=1 SV=1	GBRA1_MOUSE	ENSMUSG00000010803	52 kDa	0	0	7	0	0	0	0	0	3	5	0	0	0	3	0	0	0
Gamma-aminobutyric acid receptor subunit alpha-2 OS=Mus musculus GN=Gabra2 PE=1 SV=1	GBRA2_MOUSE	ENSMUSG00000000560	51 kDa	0	0	0	0	0	0	4	0	0	0	0	0	0	0	0	0	0
Gamma-aminobutyric acid receptor subunit alpha-5 OS=Mus musculus GN=Gabra5 PE=1 SV=1	GBRA5_MOUSE	ENSMUSG00000055078	52 kDa	4	0	0	0	0	0	0	0	0	0	0	0	0	0	0	0	0
Gamma-aminobutyric acid receptor subunit beta-1 OS=Mus musculus GN=Gabrb1 PE=1 SV=1	GBRB1_MOUSE	ENSMUSG00000029212	54 kDa	5	10	4	18	5	17	12	5	3	20	8	10	17	12	11	15	14
Gamma-aminobutyric acid receptor subunit beta-2 OS=Mus musculus GN=Gabrb2 PE=1 SV=2	GBRB2_MOUSE	ENSMUSG00000007653	59 kDa	0	4	0	0	3	0	0	0	0	0	0	4	0	0	0	6	0
Gamma-aminobutyric acid receptor subunit beta-3 OS=Mus musculus GN=Gabrb3 PE=2 SV=1	GBRB3_MOUSE	ENSMUSG00000033676	54 kDa	3	3	0	0	0	0	0	0	0	0	6	3	0	7	3	0	0
Gamma-aminobutyric acid receptor subunit gamma-2 OS=Mus musculus GN=Gabrg2 PE=1 SV=3	GBRG2_MOUSE	ENSMUSG00000020436	55 kDa	0	0	0	0	0	0	3	0	0	0	0	0	0	0	0	0	0
Gamma-aminobutyric acid receptor-associated protein-like 2 OS=Mus musculus GN=Gabarapl2 PE=1 SV=1	GBRL2_MOUSE	ENSMUSG00000031950	14 kDa	3	9	10	10	0	8	12	0	0	0	4	3	9	3	5	7	0
Glutaryl-CoA dehydrogenase, mitochondrial OS=Mus musculus GN=Gcdh PE=1 SV=2	GCDH_MOUSE	ENSMUSG00000003809	49 kDa	0	0	7	0	0	0	0	0	0	0	0	0	0	0	0	0	0
Golgi resident protein GCP60 OS=Mus musculus GN=Acbd3 PE=1 SV=3	GCP60_MOUSE	ENSMUSG00000026499	60 kDa	0	0	0	0	0	0	0	0	0	0	0	0	0	0	0	0	0
Glycine cleavage system H protein, mitochondrial OS=Mus musculus GN=Gcsh PE=1 SV=2	GCSH_MOUSE	ENSMUSG00000034424	19 kDa	0	0	0	0	0	0	0	0	0	0	0	0	19	0	0	0	0
Glycine dehydrogenase (decarboxylating), mitochondrial OS=Mus musculus GN=Gldc PE=1 SV=1	GCSP_MOUSE	ENSMUSG00000024827	113 kDa	8	0	3	3	0	0	0	0	3	0	0	5	0	0	0	0	6
Guanylate cyclase soluble subunit beta-1 OS=Mus musculus GN=Gucy1b3 PE=1 SV=1	GCYB1_MOUSE	ENSMUSG00000028005	71 kDa	6	4	15	3	0	9	0	3	9	9	0	8	5	10	6	0	0
Ganglioside-induced differentiation-associated protein 1-like 1 OS=Mus musculus GN=Gdap1l1 PE=1 SV=1	GD1L1_MOUSE	ENSMUSG00000017943	42 kDa	20	26	22	25	17	24	23	29	23	21	12	18	21	15	24	18	20
Ganglioside-induced differentiation-associated protein 1 OS=Mus musculus GN=Gdap1 PE=1 SV=1	GDAP1_MOUSE	ENSMUSG00000025777	41 kDa	10	4	6	13	0	0	0	9	11	6	0	9	0	4	3	0	0
Rab GDP dissociation inhibitor alpha OS=Mus musculus GN=Gdi1 PE=1 SV=3	GDIA_MOUSE	ENSMUSG00000015291	51 kDa	135	187	165	177	167	203	173	143	131	189	173	169	244	150	165	192	178
Rab GDP dissociation inhibitor beta OS=Mus musculus GN=Gdi2 PE=1 SV=1	GDIB_MOUSE	ENSMUSG00000021218	51 kDa	78	80	77	93	64	73	69	71	73	80	74	66	118	69	70	82	66
Rho GDP-dissociation inhibitor 1 OS=Mus musculus GN=Arhgdia PE=1 SV=3	GDIR1_MOUSE	ENSMUSG00000025132	23 kDa	64	47	52	81	54	61	53	42	44	64	43	75	73	50	41	55	53
Glia-derived nexin OS=Mus musculus GN=Serpine2 PE=1 SV=2	GDN_MOUSE	ENSMUSG00000026249	44 kDa	0	0	0	0	0	0	0	0	0	0	0	0	0	0	0	0	0
Glycerophosphodiester phosphodiesterase domain-containing protein 1 OS=Mus musculus GN=Gdpd1 PE=1 SV=1	GDPD1_MOUSE	ENSMUSG00000061666	36 kDa	16	4	12	0	3	10	11	3	0	0	0	21	14	6	0	0	0
Gelsolin OS=Mus musculus GN=Gsn PE=1 SV=3	GELS_MOUSE	ENSMUSG00000026879	86 kDa	27	8	26	15	19	3	22	9	10	13	0	23	4	16	0	0	7
Gephyrin OS=Mus musculus GN=Gphn PE=1 SV=2	GEPH_MOUSE	ENSMUSG00000047454	83 kDa	25	27	26	33	9	23	29	36	28	24	36	46	32	24	33	24	30
Glial fibrillary acidic protein OS=Mus musculus GN=Gfap PE=1 SV=4	GFAP_MOUSE	ENSMUSG00000020932	50 kDa	59	56	62	64	78	74	81	63	59	59	68	72	106	70	64	68	52
ADP-ribosylation factor-binding protein GGA1 OS=Mus musculus GN=Gga1 PE=1 SV=1	GGA1_MOUSE	ENSMUSG00000033128	70 kDa	3	5	0	10	11	0	7	9	12	9	4	7	0	8	0	3	8
Gamma-glutamylcyclotransferase OS=Mus musculus GN=Ggct PE=1 SV=1	GGCT_MOUSE	ENSMUSG00000002797	21 kDa	0	0	0	0	0	0	0	0	9	0	0	4	0	0	0	0	0
Geranylgeranyl pyrophosphate synthase OS=Mus musculus GN=Ggps1 PE=1 SV=1	GGPPS_MOUSE	ENSMUSG00000021302	35 kDa	0	0	0	0	0	0	0	0	0	0	0	0	0	0	0	0	0
Gamma-glutamyltransferase 7 OS=Mus musculus GN=Ggt7 PE=1 SV=2	GGT7_MOUSE	ENSMUSG00000027603	70 kDa	0	3	0	3	0	0	0	0	0	0	0	0	0	6	0	0	0
Mitochondrial glutamate carrier 1 OS=Mus musculus GN=Slc25a22 PE=1 SV=1	GHC1_MOUSE	ENSMUSG00000019082	35 kDa	87	67	76	69	65	82	68	98	66	67	72	56	57	65	63	73	49
Mitochondrial glutamate carrier 2 OS=Mus musculus GN=Slc25a18 PE=1 SV=4	GHC2_MOUSE	ENSMUSG00000004902	34 kDa	13	16	16	16	19	18	9	18	17	17	7	14	14	16	11	3	17
ARF GTPase-activating protein GIT1 OS=Mus musculus GN=Git1 PE=1 SV=1	GIT1_MOUSE	ENSMUSG00000011877	85 kDa	27	24	31	28	26	25	44	41	40	33	14	26	26	36	21	9	19
Glutamine synthetase OS=Mus musculus GN=Glul PE=1 SV=6	GLNA_MOUSE	ENSMUSG00000026473	42 kDa	166	130	156	145	90	109	125	127	89	107	98	126	128	98	140	127	102
Hydroxyacylglutathione hydrolase, mitochondrial OS=Mus musculus GN=Hagh PE=1 SV=2	GLO2_MOUSE	ENSMUSG00000024158	34 kDa	13	13	14	16	23	19	26	23	19	32	13	18	22	23	9	14	13
Glyoxalase domain-containing protein 4 OS=Mus musculus GN=Glod4 PE=1 SV=1	GLOD4_MOUSE	ENSMUSG00000017286	33 kDa	25	21	35	25	19	23	28	38	31	32	29	36	28	34	29	32	23
Glycerol kinase OS=Mus musculus GN=Gk PE=1 SV=2	GLPK_MOUSE	ENSMUSG00000025059	61 kDa	25	23	34	26	24	31	35	26	33	34	27	37	23	31	31	28	25
Glutaredoxin-1 OS=Mus musculus GN=Glrx PE=1 SV=3	GLRX1_MOUSE	ENSMUSG00000021591	12 kDa	15	13	11	13	15	10	17	0	3	13	3	14	6	8	0	16	0
Glutaredoxin-3 OS=Mus musculus GN=Glrx3 PE=1 SV=1	GLRX3_MOUSE	ENSMUSG00000031068	38 kDa	16	10	24	22	6	22	18	29	24	17	27	15	32	18	15	26	3
Glutaminase kidney isoform, mitochondrial OS=Mus musculus GN=Gls PE=1 SV=1	GLSK_MOUSE	ENSMUSG00000026103	74 kDa	70	52	79	69	80	73	93	91	89	83	60	67	105	100	60	67	79
Glycolipid transfer protein OS=Mus musculus GN=Gltp PE=1 SV=3	GLTP_MOUSE	ENSMUSG00000011884	24 kDa	21	13	17	0	3	13	19	17	17	10	3	23	6	12	8	13	19
Glucosidase 2 subunit beta OS=Mus musculus GN=Prkcsh PE=1 SV=1	GLU2B_MOUSE	ENSMUSG00000003402	59 kDa	25	9	25	15	16	0	16	13	26	24	3	16	0	28	0	4	18
Glycogenin-1 OS=Mus musculus GN=Gyg1 PE=1 SV=3	GLYG_MOUSE	ENSMUSG00000019528	37 kDa	0	0	0	0	0	0	0	0	0	0	0	0	0	6	0	0	0
Glia maturation factor beta OS=Mus musculus GN=Gmfb PE=1 SV=3	GMFB_MOUSE	ENSMUSG00000062014	17 kDa	18	4	26	0	9	0	3	25	18	20	10	3	22	12	9	9	11
Mannose-1-phosphate guanyltransferase alpha OS=Mus musculus GN=Gmppa PE=1 SV=1	GMPPA_MOUSE	ENSMUSG00000033021	46 kDa	0	0	0	3	0	0	0	0	0	0	0	0	0	0	0	0	0
GMP reductase 1 OS=Mus musculus GN=Gmpr PE=1 SV=1	GMPR1_MOUSE	ENSMUSG00000000253	37 kDa	9	8	16	15	9	0	19	12	12	15	3	15	0	18	0	15	4
Guanine nucleotide-binding protein subunit alpha-11 OS=Mus musculus GN=Gna11 PE=1 SV=1	GNA11_MOUSE	ENSMUSG00000034781	42 kDa	29	34	42	39	25	36	37	43	26	36	40	40	28	37	44	43	27
Guanine nucleotide-binding protein subunit alpha-13 OS=Mus musculus GN=Gna13 PE=1 SV=1	GNA13_MOUSE	ENSMUSG00000020611	44 kDa	10	12	10	14	16	10	16	9	14	18	13	12	19	21	7	7	15
Guanine nucleotide-binding protein G(i) subunit alpha-1 OS=Mus musculus GN=Gnai1 PE=1 SV=1	GNAI1_MOUSE	ENSMUSG00000057614	40 kDa	33	27	43	32	24	24	30	42	38	31	16	40	41	26	35	30	24
Guanine nucleotide-binding protein G(i) subunit alpha-2 OS=Mus musculus GN=Gnai2 PE=1 SV=5	GNAI2_MOUSE	ENSMUSG00000032562	40 kDa	28	24	29	25	14	41	46	29	31	30	24	49	85	30	28	42	23
Guanine nucleotide-binding protein G(k) subunit alpha OS=Mus musculus GN=Gnai3 PE=1 SV=3	GNAI3_MOUSE	ENSMUSG00000000001	41 kDa	28	0	33	28	24	18	47	21	28	34	14	48	34	34	18	21	27
Guanine nucleotide-binding protein G(o) subunit alpha OS=Mus musculus GN=Gnao1 PE=1 SV=3	GNAO_MOUSE	ENSMUSG00000031748	40 kDa	131	118	137	157	116	146	182	145	130	140	124	183	182	137	128	145	118
Guanine nucleotide-binding protein G(q) subunit alpha OS=Mus musculus GN=Gnaq PE=1 SV=4	GNAQ_MOUSE	ENSMUSG00000024639	42 kDa	16	22	15	22	24	26	20	17	21	23	19	16	39	18	17	18	17
Guanine nucleotide-binding protein G(s) subunit alpha isoforms XLas OS=Mus musculus GN=Gnas PE=1 SV=1	GNAS1_MOUSE	ENSMUSG00000027523	122 kDa	49	53	49	38	30	51	44	44	42	43	51	59	60	42	57	41	52
Guanine nucleotide-binding protein G(z) subunit alpha OS=Mus musculus GN=Gnaz PE=1 SV=4	GNAZ_MOUSE	ENSMUSG00000040009	41 kDa	25	24	33	30	13	39	34	34	26	37	25	32	45	33	31	29	22
Guanine nucleotide-binding protein-like 1 OS=Mus musculus GN=Gnl1 PE=1 SV=4	GNL1_MOUSE	ENSMUSG00000024429	69 kDa	21	6	19	22	14	24	17	24	25	24	8	19	9	21	10	7	22
Glucosamine-6-phosphate isomerase 1 OS=Mus musculus GN=Gnpda1 PE=1 SV=3	GNPI1_MOUSE	ENSMUSG00000052102	33 kDa	5	0	5	11	0	0	10	7	0	5	0	0	3	12	0	0	0
Glucosamine-6-phosphate isomerase 2 OS=Mus musculus GN=Gnpda2 PE=1 SV=1	GNPI2_MOUSE	ENSMUSG00000029209	31 kDa	0	0	0	0	0	0	0	0	0	0	0	0	0	4	0	0	0
Golgi reassembly-stacking protein 2 OS=Mus musculus GN=Gorasp2 PE=1 SV=3	GORS2_MOUSE	ENSMUSG00000014959	47 kDa	7	3	12	0	0	0	0	7	8	0	0	3	0	11	0	0	0
Probable G-protein coupled receptor 158 OS=Mus musculus GN=Gpr158 PE=1 SV=2	GP158_MOUSE	ENSMUSG00000045967	134 kDa	22	22	35	20	19	19	26	28	26	16	9	21	3	21	6	6	13
Glypican-1 OS=Mus musculus GN=Gpc1 PE=1 SV=1	GPC1_MOUSE	ENSMUSG00000034220	61 kDa	15	17	23	17	16	0	16	19	19	16	8	22	6	17	5	13	9
Glypican-4 OS=Mus musculus GN=Gpc4 PE=1 SV=2	GPC4_MOUSE	ENSMUSG00000031119	63 kDa	0	0	0	0	0	0	0	0	0	0	0	3	0	0	0	0	0
Glycerophosphocholine phosphodiesterase GPCPD1 OS=Mus musculus GN=Gpcpd1 PE=1 SV=1	GPCP1_MOUSE	ENSMUSG00000027346	77 kDa	0	0	0	0	0	3	0	0	0	0	0	3	0	0	3	0	0
Glycerol-3-phosphate dehydrogenase 1-like protein OS=Mus musculus GN=Gpd1l PE=1 SV=2	GPD1L_MOUSE	ENSMUSG00000050627	38 kDa	26	19	30	21	35	27	19	30	23	26	19	25	24	27	23	13	20
Glycerol-3-phosphate dehydrogenase [NAD(+)], cytoplasmic OS=Mus musculus GN=Gpd1 PE=1 SV=3	GPDA_MOUSE	ENSMUSG00000023019	38 kDa	39	14	39	37	23	26	42	43	36	27	27	41	30	36	15	30	31
Glycerol-3-phosphate dehydrogenase, mitochondrial OS=Mus musculus GN=Gpd2 PE=1 SV=2	GPDM_MOUSE	ENSMUSG00000026827	81 kDa	124	112	129	117	89	107	127	134	118	123	106	128	156	123	111	117	83
Neuronal membrane glycoprotein M6-a OS=Mus musculus GN=Gpm6a PE=1 SV=1	GPM6A_MOUSE	ENSMUSG00000031517	31 kDa	27	43	40	29	46	26	34	44	42	47	37	29	42	45	19	32	27
Neuronal membrane glycoprotein M6-b OS=Mus musculus GN=Gpm6b PE=1 SV=2	GPM6B_MOUSE	ENSMUSG00000031342	36 kDa	29	7	29	16	0	8	40	24	33	8	8	40	0	31	0	0	0
Glutathione peroxidase 1 OS=Mus musculus GN=Gpx1 PE=1 SV=2	GPX1_MOUSE	ENSMUSG00000063856	22 kDa	6	0	9	6	0	0	0	0	0	3	0	0	0	3	0	4	0
Phospholipid hydroperoxide glutathione peroxidase, mitochondrial OS=Mus musculus GN=Gpx4 PE=1 SV=4	GPX41_MOUSE	ENSMUSG00000075706	22 kDa	0	4	3	5	0	4	12	3	6	3	0	11	0	6	0	6	0
GRIP1-associated protein 1 OS=Mus musculus GN=Gripap1 PE=1 SV=1	GRAP1_MOUSE	ENSMUSG00000031153	93 kDa	0	3	0	9	0	0	14	0	12	10	0	9	0	5	0	3	0
Growth factor receptor-bound protein 2 OS=Mus musculus GN=Grb2 PE=1 SV=1	GRB2_MOUSE	ENSMUSG00000059923	25 kDa	15	5	8	10	3	13	16	10	17	14	0	17	0	12	7	4	12
Glyoxylate reductase/hydroxypyruvate reductase OS=Mus musculus GN=Grhpr PE=1 SV=1	GRHPR_MOUSE	ENSMUSG00000035637	35 kDa	23	15	15	17	16	3	24	27	30	20	16	19	35	22	17	21	17
Glutamate receptor 1 OS=Mus musculus GN=Gria1 PE=1 SV=1	GRIA1_MOUSE	ENSMUSG00000020524	102 kDa	52	43	44	47	42	54	50	60	58	44	41	50	70	52	36	43	40
Glutamate receptor 2 OS=Mus musculus GN=Gria2 PE=1 SV=3	GRIA2_MOUSE	ENSMUSG00000033981	99 kDa	79	86	76	122	82	98	107	86	84	101	87	102	126	97	72	95	103
Glutamate receptor 3 OS=Mus musculus GN=Gria3 PE=1 SV=2	GRIA3_MOUSE	ENSMUSG00000001986	101 kDa	11	3	6	7	0	15	18	14	16	17	14	14	12	12	7	18	0
Glutamate receptor 4 OS=Mus musculus GN=Gria4 PE=1 SV=2	GRIA4_MOUSE	ENSMUSG00000025892	101 kDa	0	0	0	0	0	0	0	0	0	0	0	0	0	0	0	0	0
G protein-regulated inducer of neurite outgrowth 1 OS=Mus musculus GN=Gprin1 PE=1 SV=2	GRIN1_MOUSE	ENSMUSG00000069227	95 kDa	83	47	63	52	50	43	59	67	75	55	34	68	41	64	36	32	42
Metabotropic glutamate receptor 1 OS=Mus musculus GN=Grm1 PE=1 SV=2	GRM1_MOUSE	ENSMUSG00000019828	133 kDa	0	0	0	0	0	0	3	0	0	0	0	3	0	3	0	0	0
Metabotropic glutamate receptor 2 OS=Mus musculus GN=Grm2 PE=1 SV=2	GRM2_MOUSE	ENSMUSG00000023192	96 kDa	0	0	0	6	0	0	0	0	0	0	0	6	0	0	0	0	0
Metabotropic glutamate receptor 3 OS=Mus musculus GN=Grm3 PE=1 SV=1	GRM3_MOUSE	ENSMUSG00000003974	99 kDa	16	5	0	4	9	4	4	4	12	10	13	11	22	17	7	8	12
Metabotropic glutamate receptor 5 OS=Mus musculus GN=Grm5 PE=1 SV=2	GRM5_MOUSE	ENSMUSG00000049583	132 kDa	17	9	19	19	6	10	18	23	20	19	12	19	18	26	6	13	0
Metabotropic glutamate receptor 7 OS=Mus musculus GN=Grm7 PE=1 SV=1	GRM7_MOUSE	ENSMUSG00000056755	102 kDa	0	0	12	4	0	0	12	11	12	4	0	11	0	14	0	0	0
Granulins OS=Mus musculus GN=Grn PE=1 SV=2	GRN_MOUSE	ENSMUSG00000034708	63 kDa	0	0	0	0	0	0	0	0	0	0	0	3	0	0	0	0	0
Stress-70 protein, mitochondrial OS=Mus musculus GN=Hspa9 PE=1 SV=3	GRP75_MOUSE	ENSMUSG00000024359	73 kDa	85	72	84	101	73	90	108	95	109	101	70	119	114	91	78	95	74
78 kDa glucose-regulated protein OS=Mus musculus GN=Hspa5 PE=1 SV=3	GRP78_MOUSE	ENSMUSG00000026864	72 kDa	85	69	87	77	86	90	64	71	61	94	73	83	115	59	71	81	83
Glutamate--cysteine ligase catalytic subunit OS=Mus musculus GN=Gclc PE=1 SV=4	GSH1_MOUSE	ENSMUSG00000032350	73 kDa	3	0	0	3	0	0	3	0	6	3	0	0	3	3	0	0	4
Glutathione synthetase OS=Mus musculus GN=Gss PE=1 SV=1	GSHB_MOUSE	ENSMUSG00000027610	52 kDa	4	3	3	0	10	6	0	0	3	3	0	7	8	3	0	0	0
Glutathione reductase, mitochondrial OS=Mus musculus GN=Gsr PE=1 SV=3	GSHR_MOUSE	ENSMUSG00000031584	54 kDa	10	16	12	13	6	4	0	7	9	7	6	15	0	3	23	0	13
Glycogen synthase kinase-3 alpha OS=Mus musculus GN=Gsk3a PE=1 SV=2	GSK3A_MOUSE	ENSMUSG00000057177	52 kDa	17	0	17	10	9	0	13	9	9	10	0	20	5	7	3	0	9
Glycogen synthase kinase-3 beta OS=Mus musculus GN=Gsk3b PE=1 SV=2	GSK3B_MOUSE	ENSMUSG00000022812	47 kDa	18	12	16	14	18	14	33	13	15	19	25	24	19	8	12	11	19
Golgi apparatus protein 1 OS=Mus musculus GN=Glg1 PE=1 SV=1	GSLG1_MOUSE	ENSMUSG00000003316	134 kDa	0	5	0	0	0	0	0	0	0	0	0	6	5	0	0	0	4
Glutathione S-transferase A4 OS=Mus musculus GN=Gsta4 PE=1 SV=3	GSTA4_MOUSE	ENSMUSG00000032348	26 kDa	5	13	4	4	0	0	0	18	15	21	25	9	23	10	12	31	0
Glutathione S-transferase kappa 1 OS=Mus musculus GN=Gstk1 PE=1 SV=3	GSTK1_MOUSE	ENSMUSG00000029864	26 kDa	0	0	0	0	0	0	0	0	7	3	3	0	13	7	7	3	0
Glutathione S-transferase Mu 1 OS=Mus musculus GN=Gstm1 PE=1 SV=2	GSTM1_MOUSE	ENSMUSG00000058135	26 kDa	58	55	74	52	64	69	60	59	70	79	63	84	87	73	82	88	79
Glutathione S-transferase Mu 5 OS=Mus musculus GN=Gstm5 PE=1 SV=1	GSTM5_MOUSE	ENSMUSG00000004032	27 kDa	39	35	59	44	41	40	44	59	41	48	40	46	65	51	54	51	39
Glutathione S-transferase Mu 7 OS=Mus musculus GN=Gstm7 PE=1 SV=1	GSTM7_MOUSE	ENSMUSG00000004035	26 kDa	0	0	0	0	0	0	0	4	13	6	0	0	10	9	0	6	0
Glutathione S-transferase omega-1 OS=Mus musculus GN=Gsto1 PE=1 SV=2	GSTO1_MOUSE	ENSMUSG00000025068	27 kDa	14	0	13	22	13	0	14	3	9	12	0	3	0	17	4	0	11
Glutathione S-transferase P 1 OS=Mus musculus GN=Gstp1 PE=1 SV=2	GSTP1_MOUSE	ENSMUSG00000060803	24 kDa	61	55	67	57	46	57	57	74	69	71	68	67	71	69	81	65	59
General transcription factor II-I OS=Mus musculus GN=Gtf2i PE=1 SV=3	GTF2I_MOUSE	ENSMUSG00000060261	112 kDa	0	0	0	0	0	3	0	0	0	0	0	0	0	0	0	0	0
Solute carrier family 2, facilitated glucose transporter member 1 OS=Mus musculus GN=Slc2a1 PE=1 SV=4	GTR1_MOUSE	ENSMUSG00000028645	54 kDa	13	3	12	0	7	8	11	9	11	15	3	13	17	14	6	10	12
Solute carrier family 2, facilitated glucose transporter member 3 OS=Mus musculus GN=Slc2a3 PE=1 SV=1	GTR3_MOUSE	ENSMUSG00000003153	53 kDa	19	12	20	23	15	20	17	18	23	9	10	21	27	15	21	14	21
GMP synthase [glutamine-hydrolyzing] OS=Mus musculus GN=Gmps PE=1 SV=2	GUAA_MOUSE	ENSMUSG00000027823	77 kDa	32	24	22	34	24	46	37	28	36	36	30	33	45	32	29	31	24
Guanine deaminase OS=Mus musculus GN=Gda PE=1 SV=1	GUAD_MOUSE	ENSMUSG00000058624	51 kDa	67	68	81	93	97	107	84	89	85	87	77	61	112	67	68	89	78
Histone H1.0 OS=Mus musculus GN=H1f0 PE=2 SV=4	H10_MOUSE	ENSMUSG00000096210	21 kDa	0	3	0	0	3	0	9	3	9	0	0	3	8	3	0	0	5
Histone H1.1 OS=Mus musculus GN=Hist1h1a PE=1 SV=2	H11_MOUSE	ENSMUSG00000049539	22 kDa	3	0	0	0	0	0	0	0	0	0	0	0	0	0	0	0	0
Histone H1.3 OS=Mus musculus GN=Hist1h1d PE=1 SV=2	H13_MOUSE	ENSMUSG00000052565	22 kDa	26	23	27	14	29	33	21	25	17	20	40	15	37	18	16	26	14
Histone H1.4 OS=Mus musculus GN=Hist1h1e PE=1 SV=2	H14_MOUSE	ENSMUSG00000051627	22 kDa	0	0	0	0	0	0	0	0	0	0	0	0	3	0	0	0	0
Histone H1.5 OS=Mus musculus GN=Hist1h1b PE=1 SV=2	H15_MOUSE	ENSMUSG00000058773	23 kDa	12	5	4	0	0	6	0	9	0	0	3	3	7	3	0	0	0
Core histone macro-H2A.2 OS=Mus musculus GN=H2afy2 PE=1 SV=3	H2AW_MOUSE	ENSMUSG00000020086	40 kDa	0	0	3	0	3	6	0	0	0	3	0	0	0	0	0	0	0
Histone H2AX OS=Mus musculus GN=H2afx PE=1 SV=2	H2AX_MOUSE	ENSMUSG00000049932	15 kDa	93	19	67	41	18	69	28	80	56	29	54	36	42	29	40	34	15
Core histone macro-H2A.1 OS=Mus musculus GN=H2afy PE=1 SV=3	H2AY_MOUSE	ENSMUSG00000015937	40 kDa	57	30	50	35	29	25	37	45	31	33	43	39	69	26	27	35	32
Histone H2A.Z OS=Mus musculus GN=H2afz PE=1 SV=2	H2AZ_MOUSE	ENSMUSG00000037894	14 kDa	13	7	9	11	0	0	8	5	10	7	6	10	15	3	9	0	0
Histone H2B type 1-P OS=Mus musculus GN=Hist1h2bp PE=1 SV=3	H2B1P_MOUSE	ENSMUSG00000069308	14 kDa	50	53	47	69	91	77	71	56	57	90	52	56	107	56	72	74	76
Histone H3.1 OS=Mus musculus GN=Hist1h3a PE=1 SV=2	H31_MOUSE	ENSMUSG00000101355	15 kDa	0	0	0	0	0	0	0	0	0	0	0	0	0	0	0	0	0
Histone H3.2 OS=Mus musculus GN=Hist1h3b PE=1 SV=2	H32_MOUSE	ENSMUSG00000069273	15 kDa	0	0	0	0	7	0	0	0	0	0	0	0	0	0	0	0	0
Histone H3.3C OS=Mus musculus GN=H3f3c PE=3 SV=3	H3C_MOUSE	ENSMUSG00000060743	15 kDa	36	35	47	29	56	38	30	35	32	43	43	31	70	29	36	45	25
Histone H4 OS=Mus musculus GN=Hist1h4a PE=1 SV=2	H4_MOUSE	ENSMUSG00000067455	11 kDa	180	116	174	106	78	100	80	93	74	86	110	94	88	85	114	101	112
Very-long-chain (3R)-3-hydroxyacyl-CoA dehydratase 3 OS=Mus musculus GN=Hacd3 PE=1 SV=2	HACD3_MOUSE	ENSMUSG00000033629	43 kDa	10	8	11	17	4	6	3	7	12	15	0	4	16	10	4	3	0
Hydroxyacylglutathione hydrolase-like protein OS=Mus musculus GN=Haghl PE=1 SV=1	HAGHL_MOUSE	ENSMUSG00000061046	31 kDa	8	0	0	6	0	0	0	8	13	4	0	0	0	17	0	0	0
28 kDa heat- and acid-stable phosphoprotein OS=Mus musculus GN=Pdap1 PE=1 SV=1	HAP28_MOUSE	ENSMUSG00000029623	21 kDa	4	0	7	4	0	0	0	0	0	0	0	13	0	0	4	0	0
Hemoglobin subunit alpha OS=Mus musculus GN=Hba PE=1 SV=2	HBA_MOUSE	ENSMUSG00000069919	15 kDa	54	53	68	54	99	148	43	92	72	72	128	54	83	49	87	80	66
Hemoglobin subunit beta-1 OS=Mus musculus GN=Hbb-b1 PE=1 SV=2	HBB1_MOUSE	ENSMUSG00000073940	16 kDa	201	131	188	113	99	198	115	118	150	123	106	176	119	109	135	115	132
3-hydroxyacyl-CoA dehydrogenase type-2 OS=Mus musculus GN=Hsd17b10 PE=1 SV=4	HCD2_MOUSE	ENSMUSG00000025260	27 kDa	23	16	31	16	3	23	23	42	22	23	25	20	31	22	0	23	0
Hydroxyacyl-coenzyme A dehydrogenase, mitochondrial OS=Mus musculus GN=Hadh PE=1 SV=2	HCDH_MOUSE	ENSMUSG00000027984	34 kDa	3	0	7	6	0	0	9	10	3	7	0	16	0	0	3	7	0
Host cell factor 1 OS=Mus musculus GN=Hcfc1 PE=1 SV=2	HCFC1_MOUSE	ENSMUSG00000031386	210 kDa	0	0	0	8	0	0	6	0	6	8	0	5	20	4	0	0	0
Potassium/sodium hyperpolarization-activated cyclic nucleotide-gated channel 1 OS=Mus musculus GN=Hcn1 PE=1 SV=1	HCN1_MOUSE	ENSMUSG00000021730	102 kDa	8	0	0	0	5	7	5	7	12	7	14	11	0	0	0	3	0
Potassium/sodium hyperpolarization-activated cyclic nucleotide-gated channel 2 OS=Mus musculus GN=Hcn2 PE=1 SV=1	HCN2_MOUSE	ENSMUSG00000020331	95 kDa	0	0	0	0	4	0	4	0	0	0	0	0	0	0	0	0	0
Potassium/sodium hyperpolarization-activated cyclic nucleotide-gated channel 4 OS=Mus musculus GN=Hcn4 PE=1 SV=2	HCN4_MOUSE	ENSMUSG00000028051	127 kDa	9	0	0	0	0	0	13	0	0	0	0	0	0	0	4	0	0
Huntingtin OS=Mus musculus GN=Htt PE=1 SV=2	HD_MOUSE	ENSMUSG00000020838	345 kDa	16	10	13	18	20	17	31	10	21	19	29	28	27	23	20	16	18
Histone deacetylase 2 OS=Mus musculus GN=Hdac2 PE=1 SV=1	HDAC2_MOUSE	ENSMUSG00000019777	55 kDa	3	0	0	0	0	0	0	0	0	0	0	0	0	0	0	0	0
Hepatoma-derived growth factor OS=Mus musculus GN=Hdgf PE=1 SV=2	HDGF_MOUSE	ENSMUSG00000004897	26 kDa	0	0	0	0	0	0	0	0	0	0	0	0	0	0	0	0	0
Hepatoma-derived growth factor-related protein 3 OS=Mus musculus GN=Hdgfrp3 PE=1 SV=2	HDGR3_MOUSE	ENSMUSG00000025104	22 kDa	7	4	3	0	0	6	0	5	0	0	10	0	0	0	0	0	0
Haloacid dehalogenase-like hydrolase domain-containing protein 2 OS=Mus musculus GN=Hdhd2 PE=1 SV=2	HDHD2_MOUSE	ENSMUSG00000025421	29 kDa	20	17	21	6	12	0	4	11	15	17	16	0	23	13	17	17	17
Heme-binding protein 1 OS=Mus musculus GN=Hebp1 PE=1 SV=2	HEBP1_MOUSE	ENSMUSG00000042770	21 kDa	0	0	0	7	0	0	0	0	0	13	13	4	6	0	10	0	0
Hepatocyte cell adhesion molecule OS=Mus musculus GN=Hepacam PE=1 SV=2	HECAM_MOUSE	ENSMUSG00000046240	46 kDa	23	0	31	0	0	5	0	40	24	21	15	0	24	19	13	30	12
Delta-aminolevulinic acid dehydratase OS=Mus musculus GN=Alad PE=1 SV=1	HEM2_MOUSE	ENSMUSG00000028393	36 kDa	4	0	6	0	0	0	0	3	6	3	0	0	0	9	0	4	0
Uroporphyrinogen-III synthase OS=Mus musculus GN=Uros PE=1 SV=1	HEM4_MOUSE	ENSMUSG00000030979	29 kDa	3	0	4	0	0	0	0	0	4	0	0	4	0	0	0	0	0
Oxygen-dependent coproporphyrinogen-III oxidase, mitochondrial OS=Mus musculus GN=Cpox PE=1 SV=2	HEM6_MOUSE	ENSMUSG00000022742	50 kDa	0	0	3	0	0	0	0	0	0	0	0	0	0	0	0	0	0
Ferrochelatase, mitochondrial OS=Mus musculus GN=Fech PE=1 SV=2	HEMH_MOUSE	ENSMUSG00000024588	47 kDa	8	0	4	8	6	3	3	11	6	7	0	3	4	11	0	7	3
Hemopexin OS=Mus musculus GN=Hpx PE=1 SV=2	HEMO_MOUSE	ENSMUSG00000030895	51 kDa	0	0	0	0	0	0	0	0	0	0	0	6	0	0	0	3	11
Beta-hexosaminidase subunit alpha OS=Mus musculus GN=Hexa PE=1 SV=2	HEXA_MOUSE	ENSMUSG00000025232	61 kDa	0	0	0	0	0	0	0	0	0	0	0	0	0	0	0	0	0
Beta-hexosaminidase subunit beta OS=Mus musculus GN=Hexb PE=1 SV=2	HEXB_MOUSE	ENSMUSG00000021665	61 kDa	8	9	19	14	4	12	14	11	8	14	11	4	9	12	0	18	6
Hepatocyte growth factor-regulated tyrosine kinase substrate OS=Mus musculus GN=Hgs PE=1 SV=2	HGS_MOUSE	ENSMUSG00000025793	86 kDa	15	3	12	4	0	8	9	9	4	0	13	4	0	3	0	0	3
3-hydroxyisobutyryl-CoA hydrolase, mitochondrial OS=Mus musculus GN=Hibch PE=1 SV=1	HIBCH_MOUSE	ENSMUSG00000041426	43 kDa	14	7	0	0	6	4	12	7	7	6	7	5	21	14	8	8	13
Protein HID1 OS=Mus musculus GN=Hid1 PE=1 SV=1	HID1_MOUSE	ENSMUSG00000034586	89 kDa	0	0	0	3	0	0	0	0	0	0	0	0	0	0	0	0	0
Histidine triad nucleotide-binding protein 1 OS=Mus musculus GN=Hint1 PE=1 SV=3	HINT1_MOUSE	ENSMUSG00000020267	14 kDa	24	13	32	23	23	24	19	36	29	29	26	26	31	32	34	33	21
Histidine triad nucleotide-binding protein 2, mitochondrial OS=Mus musculus GN=Hint2 PE=1 SV=1	HINT2_MOUSE	ENSMUSG00000028470	17 kDa	0	0	0	0	0	0	0	0	0	0	0	0	0	0	0	4	0
Huntingtin-interacting protein 1 OS=Mus musculus GN=Hip1 PE=1 SV=2	HIP1_MOUSE	ENSMUSG00000039959	115 kDa	0	0	3	3	0	0	0	0	0	0	0	4	3	0	0	0	4
Huntingtin-interacting protein 1-related protein OS=Mus musculus GN=Hip1r PE=1 SV=2	HIP1R_MOUSE	ENSMUSG00000000915	119 kDa	16	0	13	14	0	19	8	11	14	13	0	11	4	7	3	3	0
Hydroxymethylglutaryl-CoA synthase, cytoplasmic OS=Mus musculus GN=Hmgcs1 PE=1 SV=1	HMCS1_MOUSE	ENSMUSG00000093930	58 kDa	13	20	25	20	15	16	5	0	3	0	0	7	3	3	0	0	0
High mobility group protein B1 OS=Mus musculus GN=Hmgb1 PE=1 SV=2	HMGB1_MOUSE	ENSMUSG00000066551	25 kDa	17	21	18	35	22	21	25	20	22	22	16	29	46	17	23	28	28
Hydroxymethylglutaryl-CoA lyase, mitochondrial OS=Mus musculus GN=Hmgcl PE=1 SV=2	HMGCL_MOUSE	ENSMUSG00000028672	34 kDa	11	11	3	17	3	15	13	15	9	9	7	9	11	0	14	9	9
Heme oxygenase 2 OS=Mus musculus GN=Hmox2 PE=1 SV=1	HMOX2_MOUSE	ENSMUSG00000004070	36 kDa	20	17	13	31	19	23	19	18	14	15	16	19	13	21	21	22	26
Hematological and neurological expressed 1 protein OS=Mus musculus GN=Hn1 PE=1 SV=3	HN1_MOUSE	ENSMUSG00000020737	16 kDa	0	11	3	0	0	6	0	0	0	5	0	0	0	0	0	0	0
Heterogeneous nuclear ribonucleoprotein D-like OS=Mus musculus GN=Hnrnpdl PE=1 SV=1	HNRDL_MOUSE	ENSMUSG00000029328	34 kDa	14	13	17	4	13	0	0	7	14	13	13	3	12	7	11	8	9
Heterogeneous nuclear ribonucleoprotein H OS=Mus musculus GN=Hnrnph1 PE=1 SV=3	HNRH1_MOUSE	ENSMUSG00000007850	49 kDa	12	20	13	18	33	18	33	30	22	21	19	22	23	24	16	18	16
Heterogeneous nuclear ribonucleoprotein H2 OS=Mus musculus GN=Hnrnph2 PE=1 SV=1	HNRH2_MOUSE	ENSMUSG00000045427	49 kDa	0	0	0	0	0	5	4	4	0	11	0	0	9	0	0	0	0
Heterogeneous nuclear ribonucleoprotein U-like protein 1 OS=Mus musculus GN=Hnrnpul1 PE=1 SV=1	HNRL1_MOUSE	ENSMUSG00000040725	96 kDa	0	0	3	0	0	0	0	0	0	0	0	4	0	0	0	0	0
Heterogeneous nuclear ribonucleoprotein U-like protein 2 OS=Mus musculus GN=Hnrnpul2 PE=1 SV=2	HNRL2_MOUSE	ENSMUSG00000071659	85 kDa	40	32	41	41	28	24	40	21	30	25	20	35	22	28	25	24	30
Heterogeneous nuclear ribonucleoprotein L-like OS=Mus musculus GN=Hnrnpll PE=1 SV=3	HNRLL_MOUSE	ENSMUSG00000024095	64 kDa	12	20	18	24	18	20	24	19	17	22	17	26	6	18	10	13	17
Heterogeneous nuclear ribonucleoproteins C1/C2 OS=Mus musculus GN=Hnrnpc PE=1 SV=1	HNRPC_MOUSE	ENSMUSG00000060373	34 kDa	29	18	27	25	15	24	23	26	17	20	15	22	26	19	17	11	24
Heterogeneous nuclear ribonucleoprotein D0 OS=Mus musculus GN=Hnrnpd PE=1 SV=2	HNRPD_MOUSE	ENSMUSG00000000568	38 kDa	20	22	26	18	23	27	24	24	26	24	21	25	36	24	27	24	28
Heterogeneous nuclear ribonucleoprotein F OS=Mus musculus GN=Hnrnpf PE=1 SV=3	HNRPF_MOUSE	ENSMUSG00000042079	46 kDa	0	7	7	8	0	8	7	0	0	0	3	10	5	0	4	0	7
Heterogeneous nuclear ribonucleoprotein K OS=Mus musculus GN=Hnrnpk PE=1 SV=1	HNRPK_MOUSE	ENSMUSG00000021546	51 kDa	73	69	91	70	57	89	64	86	72	86	63	71	88	60	57	77	68
Heterogeneous nuclear ribonucleoprotein L OS=Mus musculus GN=Hnrnpl PE=1 SV=2	HNRPL_MOUSE	ENSMUSG00000015165	64 kDa	45	41	46	40	32	31	40	37	38	38	32	37	36	31	30	34	20
Heterogeneous nuclear ribonucleoprotein M OS=Mus musculus GN=Hnrnpm PE=1 SV=3	HNRPM_MOUSE	ENSMUSG00000059208	78 kDa	39	30	47	43	29	22	28	36	40	46	17	35	22	24	26	28	28
Heterogeneous nuclear ribonucleoprotein Q OS=Mus musculus GN=Syncrip PE=1 SV=2	HNRPQ_MOUSE	ENSMUSG00000032423	70 kDa	20	31	22	35	28	30	34	20	22	27	22	26	33	25	18	18	26
Heterogeneous nuclear ribonucleoprotein U OS=Mus musculus GN=Hnrnpu PE=1 SV=1	HNRPU_MOUSE	ENSMUSG00000039630	88 kDa	79	63	73	73	66	60	57	76	75	76	64	68	82	59	60	69	42
Homer protein homolog 1 OS=Mus musculus GN=Homer1 PE=1 SV=2	HOME1_MOUSE	ENSMUSG00000007617	41 kDa	27	18	17	21	24	17	30	21	33	25	23	34	29	32	13	27	27
Homer protein homolog 3 OS=Mus musculus GN=Homer3 PE=1 SV=2	HOME3_MOUSE	ENSMUSG00000003573	40 kDa	0	0	0	0	0	0	0	3	0	0	0	0	0	0	0	0	0
Protein Hook homolog 3 OS=Mus musculus GN=Hook3 PE=1 SV=2	HOOK3_MOUSE	ENSMUSG00000037234	83 kDa	4	0	4	9	0	0	3	0	4	0	0	6	0	0	4	0	0
Heterochromatin protein 1-binding protein 3 OS=Mus musculus GN=Hp1bp3 PE=1 SV=1	HP1B3_MOUSE	ENSMUSG00000028759	61 kDa	20	4	15	15	17	23	19	11	13	18	10	16	11	14	7	7	10
Neuron-specific calcium-binding protein hippocalcin OS=Mus musculus GN=Hpca PE=1 SV=2	HPCA_MOUSE	ENSMUSG00000028785	22 kDa	65	59	68	44	61	68	45	44	50	55	41	62	80	47	63	65	49
Hippocalcin-like protein 1 OS=Mus musculus GN=Hpcal1 PE=1 SV=2	HPCL1_MOUSE	ENSMUSG00000071379	22 kDa	10	11	14	12	10	12	10	9	12	11	10	12	27	12	7	10	12
Hippocalcin-like protein 4 OS=Mus musculus GN=Hpcal4 PE=1 SV=3	HPCL4_MOUSE	ENSMUSG00000046093	22 kDa	28	39	40	39	52	53	43	36	41	52	30	55	55	37	35	46	40
Hyaluronan and proteoglycan link protein 1 OS=Mus musculus GN=Hapln1 PE=1 SV=1	HPLN1_MOUSE	ENSMUSG00000021613	40 kDa	23	23	34	13	23	10	20	35	36	39	21	18	48	32	20	33	16
Hyaluronan and proteoglycan link protein 2 OS=Mus musculus GN=Hapln2 PE=1 SV=1	HPLN2_MOUSE	ENSMUSG00000004894	38 kDa	0	0	0	0	0	0	0	0	0	0	0	0	3	0	0	0	0
Hyaluronan and proteoglycan link protein 4 OS=Mus musculus GN=Hapln4 PE=2 SV=2	HPLN4_MOUSE	ENSMUSG00000007594	43 kDa	0	0	0	0	0	0	0	0	0	0	0	0	0	0	3	0	0
Hypoxanthine-guanine phosphoribosyltransferase OS=Mus musculus GN=Hprt1 PE=1 SV=3	HPRT_MOUSE	ENSMUSG00000025630	25 kDa	20	22	16	21	11	25	28	17	20	23	20	25	27	22	27	23	22
Heat shock protein 105 kDa OS=Mus musculus GN=Hsph1 PE=1 SV=2	HS105_MOUSE	ENSMUSG00000029657	96 kDa	75	54	67	72	44	73	63	77	89	84	67	66	94	69	58	60	72
Heat shock 70 kDa protein 12A OS=Mus musculus GN=Hspa12a PE=1 SV=1	HS12A_MOUSE	ENSMUSG00000025092	75 kDa	73	69	66	55	79	81	66	90	85	69	66	76	89	76	79	83	70
Heat shock 70 kDa protein 1B OS=Mus musculus GN=Hspa1b PE=1 SV=3	HS71B_MOUSE	ENSMUSG00000090877	70 kDa	26	24	28	14	7	30	33	28	28	24	25	37	38	31	27	31	37
Heat shock 70 kDa protein 4L OS=Mus musculus GN=Hspa4l PE=1 SV=2	HS74L_MOUSE	ENSMUSG00000025757	94 kDa	61	61	70	59	46	61	81	69	76	72	59	80	97	70	51	70	55
Heat shock protein HSP 90-alpha OS=Mus musculus GN=Hsp90aa1 PE=1 SV=4	HS90A_MOUSE	ENSMUSG00000021270	85 kDa	128	113	119	135	128	117	145	162	136	161	128	111	200	121	122	139	115
Heat shock protein HSP 90-beta OS=Mus musculus GN=Hsp90ab1 PE=1 SV=3	HS90B_MOUSE	ENSMUSG00000023944	83 kDa	249	198	227	218	190	240	229	205	217	224	206	194	223	198	189	217	186
Heat shock factor-binding protein 1 OS=Mus musculus GN=Hsbp1 PE=1 SV=1	HSBP1_MOUSE	ENSMUSG00000031839	9 kDa	14	8	13	6	0	0	0	10	12	4	0	0	0	0	16	0	12
Inactive hydroxysteroid dehydrogenase-like protein 1 OS=Mus musculus GN=Hsdl1 PE=1 SV=1	HSDL1_MOUSE	ENSMUSG00000034189	37 kDa	0	0	0	0	0	0	0	0	0	10	0	3	0	0	0	0	0
Heat shock-related 70 kDa protein 2 OS=Mus musculus GN=Hspa2 PE=1 SV=2	HSP72_MOUSE	ENSMUSG00000059970	70 kDa	25	27	26	47	21	20	24	33	25	23	14	20	4	20	23	18	23
Heat shock 70 kDa protein 4 OS=Mus musculus GN=Hspa4 PE=1 SV=1	HSP74_MOUSE	ENSMUSG00000020361	94 kDa	116	92	128	85	73	105	117	135	105	101	85	122	112	117	79	92	72
Heat shock cognate 71 kDa protein OS=Mus musculus GN=Hspa8 PE=1 SV=1	HSP7C_MOUSE	ENSMUSG00000015656	71 kDa	367	283	340	288	251	290	268	269	262	257	254	304	258	263	282	301	282
Heat shock protein beta-1 OS=Mus musculus GN=Hspb1 PE=1 SV=3	HSPB1_MOUSE	ENSMUSG00000004951	23 kDa	0	0	0	0	0	0	0	0	0	0	0	3	0	0	0	0	0
Serine protease HTRA2, mitochondrial OS=Mus musculus GN=Htra2 PE=1 SV=2	HTRA2_MOUSE	ENSMUSG00000068329	49 kDa	0	0	0	0	0	0	0	0	0	0	0	0	0	0	0	0	0
E3 ubiquitin-protein ligase HUWE1 OS=Mus musculus GN=Huwe1 PE=1 SV=5	HUWE1_MOUSE	ENSMUSG00000025261	483 kDa	17	13	27	33	33	25	35	36	34	42	17	24	25	34	10	29	24
Homeobox protein Hox-B3 OS=Mus musculus GN=Hoxb3 PE=2 SV=4	HXB3_MOUSE	ENSMUSG00000048763	44 kDa	0	0	0	0	0	0	0	0	0	0	0	0	0	0	0	0	0
Hexokinase-1 OS=Mus musculus GN=Hk1 PE=1 SV=3	HXK1_MOUSE	ENSMUSG00000037012	108 kDa	188	156	186	214	173	179	227	199	193	205	182	238	288	199	188	217	190
Hydrocephalus-inducing protein OS=Mus musculus GN=Hydin PE=1 SV=2	HYDIN_MOUSE	ENSMUSG00000059854	582 kDa	0	0	0	0	0	0	0	0	0	0	0	0	0	3	0	0	0
Epoxide hydrolase 1 OS=Mus musculus GN=Ephx1 PE=1 SV=2	HYEP_MOUSE	ENSMUSG00000038776	53 kDa	0	0	0	0	0	0	0	0	0	0	0	0	0	0	0	0	0
Bifunctional epoxide hydrolase 2 OS=Mus musculus GN=Ephx2 PE=1 SV=2	HYES_MOUSE	ENSMUSG00000022040	63 kDa	19	0	16	10	10	10	23	40	30	26	13	20	21	27	13	23	14
Hypoxia up-regulated protein 1 OS=Mus musculus GN=Hyou1 PE=1 SV=1	HYOU1_MOUSE	ENSMUSG00000032115	111 kDa	44	50	49	44	44	68	51	50	41	63	41	51	68	41	47	48	53
Islet cell autoantigen 1 OS=Mus musculus GN=Ica1 PE=1 SV=3	ICA69_MOUSE	ENSMUSG00000062995	54 kDa	0	0	0	7	0	0	0	0	0	3	0	0	0	3	0	0	0
Intercellular adhesion molecule 5 OS=Mus musculus GN=Icam5 PE=1 SV=2	ICAM5_MOUSE	ENSMUSG00000032174	97 kDa	59	37	62	53	39	52	54	67	51	45	49	51	73	63	39	53	36
Insulin-degrading enzyme OS=Mus musculus GN=Ide PE=1 SV=1	IDE_MOUSE	ENSMUSG00000056999	118 kDa	10	0	0	0	0	20	14	3	7	20	0	13	0	7	0	7	0
Isocitrate dehydrogenase [NAD] subunit alpha, mitochondrial OS=Mus musculus GN=Idh3a PE=1 SV=1	IDH3A_MOUSE	ENSMUSG00000032279	40 kDa	71	78	71	90	97	84	82	71	88	83	78	102	109	98	94	107	103
Isocitrate dehydrogenase [NADP] cytoplasmic OS=Mus musculus GN=Idh1 PE=1 SV=2	IDHC_MOUSE	ENSMUSG00000025950	47 kDa	51	36	45	58	41	53	33	37	42	56	24	43	47	55	18	22	44
Isocitrate dehydrogenase [NAD] subunit gamma 1, mitochondrial OS=Mus musculus GN=Idh3g PE=1 SV=1	IDHG1_MOUSE	ENSMUSG00000002010	43 kDa	41	28	51	66	52	63	90	58	67	76	44	85	98	64	41	71	75
Isocitrate dehydrogenase [NADP], mitochondrial OS=Mus musculus GN=Idh2 PE=1 SV=3	IDHP_MOUSE	ENSMUSG00000030541	51 kDa	39	30	39	36	36	31	34	35	49	48	31	38	58	45	30	36	34
Isopentenyl-diphosphate Delta-isomerase 1 OS=Mus musculus GN=Idi1 PE=1 SV=1	IDI1_MOUSE	ENSMUSG00000058258	26 kDa	0	14	6	7	0	0	0	0	0	0	0	0	0	0	0	0	0
Eukaryotic translation initiation factor 2 subunit 1 OS=Mus musculus GN=Eif2s1 PE=1 SV=3	IF2A_MOUSE	ENSMUSG00000021116	36 kDa	18	17	30	19	13	15	13	12	20	12	0	17	0	22	0	0	0
Eukaryotic translation initiation factor 2 subunit 2 OS=Mus musculus GN=Eif2s2 PE=1 SV=1	IF2B_MOUSE	ENSMUSG00000074656	38 kDa	4	5	11	0	0	0	0	8	9	3	0	0	0	4	0	0	0
Eukaryotic translation initiation factor 2 subunit 3, X-linked OS=Mus musculus GN=Eif2s3x PE=1 SV=2	IF2G_MOUSE	ENSMUSG00000035150	51 kDa	14	6	11	14	11	18	16	3	11	14	16	18	5	4	8	6	5
Eukaryotic initiation factor 4A-I OS=Mus musculus GN=Eif4a1 PE=1 SV=1	IF4A1_MOUSE	ENSMUSG00000059796	46 kDa	48	55	49	59	43	58	58	43	53	47	47	55	70	43	45	48	46
Eukaryotic initiation factor 4A-II OS=Mus musculus GN=Eif4a2 PE=1 SV=2	IF4A2_MOUSE	ENSMUSG00000022884	46 kDa	30	34	37	38	18	42	34	40	33	30	29	29	24	25	30	20	23
Eukaryotic initiation factor 4A-III OS=Mus musculus GN=Eif4a3 PE=1 SV=3	IF4A3_MOUSE	ENSMUSG00000025580	47 kDa	0	0	0	0	9	0	0	3	0	3	0	0	0	0	0	0	0
Eukaryotic translation initiation factor 4B OS=Mus musculus GN=Eif4b PE=1 SV=1	IF4B_MOUSE	ENSMUSG00000058655	69 kDa	12	0	9	11	14	17	19	16	20	22	0	17	0	22	0	0	15
Eukaryotic translation initiation factor 4E OS=Mus musculus GN=Eif4e PE=1 SV=1	IF4E_MOUSE	ENSMUSG00000028156	25 kDa	0	0	0	0	0	0	0	0	3	0	0	0	0	0	0	0	0
Eukaryotic translation initiation factor 4 gamma 1 OS=Mus musculus GN=Eif4g1 PE=1 SV=1	IF4G1_MOUSE	ENSMUSG00000045983	176 kDa	24	4	19	15	7	16	18	15	15	14	7	19	15	16	0	0	7
Eukaryotic translation initiation factor 4 gamma 2 OS=Mus musculus GN=Eif4g2 PE=1 SV=2	IF4G2_MOUSE	ENSMUSG00000005610	102 kDa	0	0	4	9	3	4	3	0	7	4	0	3	16	0	0	0	0
Eukaryotic translation initiation factor 4 gamma 3 OS=Mus musculus GN=Eif4g3 PE=1 SV=2	IF4G3_MOUSE	ENSMUSG00000028760	175 kDa	0	0	0	0	0	0	0	0	0	0	0	4	0	0	0	0	0
Eukaryotic translation initiation factor 4H OS=Mus musculus GN=Eif4h PE=1 SV=3	IF4H_MOUSE	ENSMUSG00000040731	27 kDa	21	17	22	24	20	22	15	19	13	16	25	17	25	15	17	13	18
Eukaryotic translation initiation factor 5 OS=Mus musculus GN=Eif5 PE=1 SV=1	IF5_MOUSE	ENSMUSG00000021282	49 kDa	10	3	6	11	8	14	14	3	0	6	8	12	6	0	3	9	9
Eukaryotic translation initiation factor 5A-1 OS=Mus musculus GN=Eif5a PE=1 SV=2	IF5A1_MOUSE	ENSMUSG00000078812	17 kDa	33	32	39	35	19	26	19	33	34	28	32	34	30	24	29	34	20
Immunoglobulin superfamily member 8 OS=Mus musculus GN=Igsf8 PE=1 SV=2	IGSF8_MOUSE	ENSMUSG00000038034	65 kDa	40	21	36	33	37	32	62	51	50	40	22	57	40	58	44	46	42
Leukocyte elastase inhibitor A OS=Mus musculus GN=Serpinb1a PE=1 SV=1	ILEUA_MOUSE	ENSMUSG00000044734	43 kDa	0	0	0	0	0	0	9	6	15	18	7	15	0	17	15	12	14
Interleukin enhancer-binding factor 2 OS=Mus musculus GN=Ilf2 PE=1 SV=1	ILF2_MOUSE	ENSMUSG00000001016	43 kDa	20	17	23	14	24	15	15	16	19	18	16	7	15	19	18	14	16
Interleukin enhancer-binding factor 3 OS=Mus musculus GN=Ilf3 PE=1 SV=2	ILF3_MOUSE	ENSMUSG00000032178	96 kDa	10	11	10	13	20	12	4	10	0	12	6	3	14	6	3	0	7
Importin subunit alpha-3 OS=Mus musculus GN=Kpna4 PE=1 SV=1	IMA3_MOUSE	ENSMUSG00000027782	58 kDa	0	0	0	0	0	0	0	4	5	0	0	0	0	0	3	0	0
Importin subunit alpha-4 OS=Mus musculus GN=Kpna3 PE=1 SV=1	IMA4_MOUSE	ENSMUSG00000021929	58 kDa	3	4	6	10	0	0	0	8	3	6	6	0	9	0	7	3	6
Importin subunit alpha-7 OS=Mus musculus GN=Kpna6 PE=1 SV=2	IMA7_MOUSE	ENSMUSG00000003731	60 kDa	4	0	8	0	6	0	0	6	13	12	4	4	0	11	0	3	3
Importin subunit beta-1 OS=Mus musculus GN=Kpnb1 PE=1 SV=2	IMB1_MOUSE	ENSMUSG00000001440	97 kDa	58	54	63	46	61	47	56	80	82	67	38	40	65	67	42	60	46
Inositol monophosphatase 1 OS=Mus musculus GN=Impa1 PE=1 SV=1	IMPA1_MOUSE	ENSMUSG00000027531	30 kDa	20	15	18	16	6	16	14	18	16	16	13	16	24	17	12	17	15
Protein IMPACT OS=Mus musculus GN=Impact PE=1 SV=2	IMPCT_MOUSE	ENSMUSG00000024423	36 kDa	0	0	0	0	0	0	9	12	12	0	0	0	6	0	0	3	0
Inverted formin-2 OS=Mus musculus GN=Inf2 PE=1 SV=1	INF2_MOUSE	ENSMUSG00000037679	139 kDa	0	0	0	0	0	0	0	0	0	6	0	0	0	0	0	0	0
Inositol-3-phosphate synthase 1 OS=Mus musculus GN=Isyna1 PE=1 SV=1	INO1_MOUSE	ENSMUSG00000019139	61 kDa	18	4	4	16	3	15	5	12	18	13	14	8	19	16	11	9	5
Type I inositol 3,4-bisphosphate 4-phosphatase OS=Mus musculus GN=Inpp4a PE=1 SV=1	INP4A_MOUSE	ENSMUSG00000026113	106 kDa	9	3	8	7	4	22	17	15	13	10	16	18	13	18	11	5	11
Inositol polyphosphate 1-phosphatase OS=Mus musculus GN=Inpp1 PE=1 SV=2	INPP_MOUSE	ENSMUSG00000026102	43 kDa	12	19	18	18	9	18	12	14	18	19	20	13	35	20	11	11	15
Integrator complex subunit 3 OS=Mus musculus GN=Ints3 PE=1 SV=2	INT3_MOUSE	ENSMUSG00000027933	118 kDa	0	0	0	0	0	0	0	0	0	0	0	0	0	0	0	0	0
Inositol-trisphosphate 3-kinase A OS=Mus musculus GN=Itpka PE=1 SV=1	IP3KA_MOUSE	ENSMUSG00000027296	51 kDa	36	28	43	28	45	25	57	48	53	59	36	47	34	55	39	42	37
Importin-4 OS=Mus musculus GN=Ipo4 PE=1 SV=1	IPO4_MOUSE	ENSMUSG00000002319	119 kDa	4	0	9	0	0	3	0	0	12	11	0	0	4	7	0	0	0
Importin-5 OS=Mus musculus GN=Ipo5 PE=1 SV=3	IPO5_MOUSE	ENSMUSG00000030662	124 kDa	26	33	40	30	13	50	37	51	40	64	48	40	49	39	36	31	22
Importin-7 OS=Mus musculus GN=Ipo7 PE=1 SV=2	IPO7_MOUSE	ENSMUSG00000066232	119 kDa	32	32	41	43	13	48	29	43	36	19	32	25	42	27	23	25	26
Importin-9 OS=Mus musculus GN=Ipo9 PE=1 SV=3	IPO9_MOUSE	ENSMUSG00000041879	116 kDa	16	5	13	8	10	14	21	6	10	16	3	15	11	3	0	9	13
Protein phosphatase inhibitor 2 OS=Mus musculus GN=Ppp1r2 PE=1 SV=3	IPP2_MOUSE	ENSMUSG00000047714	23 kDa	5	0	0	0	0	0	0	0	0	0	0	0	0	3	0	0	0
Inorganic pyrophosphatase OS=Mus musculus GN=Ppa1 PE=1 SV=1	IPYR_MOUSE	ENSMUSG00000020089	33 kDa	33	33	45	48	28	53	33	42	37	39	35	39	35	38	39	38	39
Inorganic pyrophosphatase 2, mitochondrial OS=Mus musculus GN=Ppa2 PE=1 SV=1	IPYR2_MOUSE	ENSMUSG00000028013	38 kDa	17	28	20	17	9	29	17	23	23	25	24	26	30	25	23	26	19
IQ motif and SEC7 domain-containing protein 1 OS=Mus musculus GN=Iqsec1 PE=1 SV=2	IQEC1_MOUSE	ENSMUSG00000034312	108 kDa	19	14	17	19	20	17	14	18	26	30	12	21	39	26	12	20	17
IQ motif and SEC7 domain-containing protein 2 OS=Mus musculus GN=Iqsec2 PE=1 SV=3	IQEC2_MOUSE	ENSMUSG00000041115	162 kDa	30	17	26	31	18	21	29	18	37	31	13	34	19	28	18	30	22
IQ motif and SEC7 domain-containing protein 3 OS=Mus musculus GN=Iqsec3 PE=1 SV=1	IQEC3_MOUSE	ENSMUSG00000040797	129 kDa	3	0	0	0	0	0	7	0	0	0	0	0	0	0	0	4	0
Ras GTPase-activating-like protein IQGAP2 OS=Mus musculus GN=Iqgap2 PE=1 SV=2	IQGA2_MOUSE	ENSMUSG00000021676	181 kDa	24	23	21	36	34	23	38	31	34	26	17	27	12	28	18	22	23
Immunity-related GTPase family Q protein OS=Mus musculus GN=Irgq PE=1 SV=1	IRGQ_MOUSE	ENSMUSG00000041037	59 kDa	13	0	16	9	6	3	3	0	7	7	3	3	3	3	0	0	0
Isochorismatase domain-containing protein 2A, mitochondrial OS=Mus musculus GN=Isoc2a PE=1 SV=1	ISC2A_MOUSE	ENSMUSG00000086784	22 kDa	15	0	3	14	0	6	19	15	9	5	0	15	24	16	4	12	17
Iron-sulfur cluster assembly 1 homolog, mitochondrial OS=Mus musculus GN=Isca1 PE=2 SV=1	ISCA1_MOUSE	ENSMUSG00000044792	14 kDa	0	0	0	0	0	0	0	0	0	0	0	0	0	0	0	0	0
Iron-sulfur cluster assembly 2 homolog, mitochondrial OS=Mus musculus GN=Isca2 PE=1 SV=2	ISCA2_MOUSE	ENSMUSG00000021241	17 kDa	4	0	0	10	0	4	6	0	0	0	0	11	0	0	0	0	3
Iron-sulfur cluster assembly enzyme ISCU, mitochondrial OS=Mus musculus GN=Iscu PE=1 SV=1	ISCU_MOUSE	ENSMUSG00000025825	18 kDa	0	0	0	0	0	0	0	0	0	0	0	0	0	0	0	0	0
Isochorismatase domain-containing protein 1 OS=Mus musculus GN=Isoc1 PE=1 SV=1	ISOC1_MOUSE	ENSMUSG00000024601	32 kDa	0	0	0	0	0	0	0	0	0	0	0	0	0	0	0	0	0
IST1 homolog OS=Mus musculus GN=Ist1 PE=1 SV=1	IST1_MOUSE	ENSMUSG00000031729	39 kDa	0	4	0	7	6	3	3	0	0	4	0	7	0	0	0	0	0
Integrin alpha-V OS=Mus musculus GN=Itgav PE=1 SV=2	ITAV_MOUSE	ENSMUSG00000027087	115 kDa	0	0	0	0	0	0	0	0	0	4	0	3	0	0	3	0	0
Integrin beta-1 OS=Mus musculus GN=Itgb1 PE=1 SV=1	ITB1_MOUSE	ENSMUSG00000025809	88 kDa	0	0	0	0	0	0	0	0	0	0	0	0	0	0	0	0	0
Integral membrane protein 2B OS=Mus musculus GN=Itm2b PE=1 SV=1	ITM2B_MOUSE	ENSMUSG00000022108	30 kDa	0	0	0	0	0	0	0	0	0	0	0	0	0	0	0	0	0
Integral membrane protein 2C OS=Mus musculus GN=Itm2c PE=1 SV=2	ITM2C_MOUSE	ENSMUSG00000026223	30 kDa	0	0	0	0	0	5	0	11	0	5	9	0	0	6	0	0	0
Inosine triphosphate pyrophosphatase OS=Mus musculus GN=Itpa PE=1 SV=2	ITPA_MOUSE	ENSMUSG00000074797	22 kDa	8	14	6	22	16	7	18	8	18	22	10	9	26	19	12	15	13
Inositol 1,4,5-trisphosphate receptor type 1 OS=Mus musculus GN=Itpr1 PE=1 SV=2	ITPR1_MOUSE	ENSMUSG00000030102	313 kDa	7	0	4	12	10	3	13	20	16	16	9	18	3	13	0	9	12
Intersectin-1 OS=Mus musculus GN=Itsn1 PE=1 SV=2	ITSN1_MOUSE	ENSMUSG00000022957	194 kDa	25	20	28	16	25	21	27	29	28	32	23	21	32	27	17	23	19
Intersectin-2 OS=Mus musculus GN=Itsn2 PE=1 SV=2	ITSN2_MOUSE	ENSMUSG00000020640	189 kDa	3	0	4	0	0	0	0	0	0	0	0	12	7	3	0	3	0
Isovaleryl-CoA dehydrogenase, mitochondrial OS=Mus musculus GN=Ivd PE=1 SV=1	IVD_MOUSE	ENSMUSG00000027332	46 kDa	16	15	20	20	13	20	20	11	15	17	9	26	27	17	10	17	21
Junctional adhesion molecule C OS=Mus musculus GN=Jam3 PE=1 SV=2	JAM3_MOUSE	ENSMUSG00000031990	35 kDa	0	0	0	0	0	0	0	0	10	0	0	3	0	4	0	0	0
C-Jun-amino-terminal kinase-interacting protein 3 OS=Mus musculus GN=Mapk8ip3 PE=1 SV=1	JIP3_MOUSE	ENSMUSG00000024163	148 kDa	11	0	4	0	0	4	7	0	5	12	3	13	0	20	0	3	0
C-Jun-amino-terminal kinase-interacting protein 4 OS=Mus musculus GN=Spag9 PE=1 SV=2	JIP4_MOUSE	ENSMUSG00000020859	146 kDa	0	0	0	0	4	0	0	0	0	0	0	0	0	0	0	0	0
Uncharacterized protein KIAA0513 OS=Mus musculus GN=Kiaa0513 PE=1 SV=1	K0513_MOUSE	ENSMUSG00000031824	46 kDa	15	22	19	15	0	21	11	17	16	17	17	25	9	17	19	18	14
LisH domain and HEAT repeat-containing protein KIAA1468 OS=Mus musculus GN=Kiaa1468 PE=1 SV=1	K1468_MOUSE	ENSMUSG00000026319	135 kDa	21	8	36	17	20	20	8	29	33	30	19	21	20	20	15	19	16
UPF0606 protein KIAA1549 OS=Mus musculus GN=Kiaa1549 PE=1 SV=3	K1549_MOUSE	ENSMUSG00000063455	209 kDa	6	0	11	9	3	0	9	12	11	12	6	6	0	15	0	11	3
Uncharacterized protein KIAA1671 OS=Mus musculus GN=Kiaa1671 PE=2 SV=1	K1671_MOUSE	ENSMUSG00000051339	35 kDa	0	0	0	0	4	0	4	8	4	0	0	0	0	0	0	0	0
Keratin, type I cytoskeletal 10 OS=Homo sapiens GN=KRT10 PE=1 SV=6	K1C10_HUMAN	-	59 kDa	54	35	27	43	38	35	14	49	41	30	8	24	8	54	36	15	64
Keratin, type I cytoskeletal 10 OS=Mus musculus GN=Krt10 PE=1 SV=3	K1C10_MOUSE	ENSMUSG00000019761	58 kDa	0	4	0	0	0	0	0	0	0	0	0	0	0	0	0	0	4
Keratin, type I cytoskeletal 14 OS=Mus musculus GN=Krt14 PE=1 SV=2	K1C14_MOUSE	ENSMUSG00000045545	53 kDa	0	0	0	0	0	0	0	0	0	0	0	3	0	0	0	0	0
Keratin, type I cytoskeletal 18 OS=Mus musculus GN=Krt18 PE=1 SV=5	K1C18_MOUSE	ENSMUSG00000023043	48 kDa	0	0	0	0	0	0	0	0	0	0	0	8	0	0	0	0	4
Keratin, type I cytoskeletal 9 OS=Homo sapiens GN=KRT9 PE=1 SV=3	K1C9_HUMAN	-	62 kDa	34	16	0	44	29	28	10	47	31	28	24	23	14	29	26	8	41
Keratin, type II cytoskeletal 2 epidermal OS=Homo sapiens GN=KRT2 PE=1 SV=2	K22E_HUMAN	-	65 kDa	22	14	22	27	15	22	3	29	21	14	7	11	0	25	8	0	25
Keratin, type II cytoskeletal 2 epidermal OS=Mus musculus GN=Krt2 PE=1 SV=1	K22E_MOUSE	ENSMUSG00000064201	71 kDa	0	24	0	0	0	0	0	3	6	0	0	0	0	15	0	0	12
Keratin, type II cytoskeletal 1 OS=Homo sapiens GN=KRT1 PE=1 SV=6	K2C1_HUMAN	-	66 kDa	36	32	8	43	53	44	24	41	48	33	25	42	14	61	30	17	77
Keratin, type II cytoskeletal 1 OS=Mus musculus GN=Krt1 PE=1 SV=4	K2C1_MOUSE	ENSMUSG00000046834	66 kDa	24	21	6	15	0	0	0	17	22	6	0	0	4	18	0	0	27
Keratin, type II cytoskeletal 74 OS=Mus musculus GN=Krt74 PE=3 SV=1	K2C74_MOUSE	ENSMUSG00000067596	55 kDa	3	0	0	0	0	0	0	0	0	0	0	0	0	0	0	0	0
Keratin, type II cytoskeletal 8 OS=Mus musculus GN=Krt8 PE=1 SV=4	K2C8_MOUSE	ENSMUSG00000049382	55 kDa	0	0	0	0	0	0	0	0	0	0	0	7	8	0	0	0	3
Adenylate kinase isoenzyme 1 OS=Mus musculus GN=Ak1 PE=1 SV=1	KAD1_MOUSE	ENSMUSG00000026817	22 kDa	41	42	39	38	45	41	43	31	37	47	35	52	75	33	37	36	32
Adenylate kinase 2, mitochondrial OS=Mus musculus GN=Ak2 PE=1 SV=5	KAD2_MOUSE	ENSMUSG00000028792	26 kDa	0	0	0	8	3	0	0	0	0	0	0	0	0	0	0	0	0
GTP:AMP phosphotransferase AK3, mitochondrial OS=Mus musculus GN=Ak3 PE=1 SV=3	KAD3_MOUSE	ENSMUSG00000024782	25 kDa	9	17	16	10	4	17	16	16	20	14	13	14	21	16	6	15	14
Adenylate kinase 4, mitochondrial OS=Mus musculus GN=Ak4 PE=1 SV=1	KAD4_MOUSE	ENSMUSG00000028527	25 kDa	24	15	22	11	13	3	17	28	21	25	21	13	28	27	19	19	18
Adenylate kinase isoenzyme 5 OS=Mus musculus GN=Ak5 PE=1 SV=2	KAD5_MOUSE	ENSMUSG00000039058	63 kDa	16	11	17	17	16	20	18	19	20	22	17	16	23	18	17	18	23
Kalirin OS=Mus musculus GN=Kalrn PE=1 SV=1	KALRN_MOUSE	ENSMUSG00000061751	337 kDa	11	7	9	15	0	10	12	3	3	8	3	15	0	11	3	0	3
cAMP-dependent protein kinase type I-alpha regulatory subunit OS=Mus musculus GN=Prkar1a PE=1 SV=3	KAP0_MOUSE	ENSMUSG00000020612	43 kDa	0	3	0	8	6	11	4	0	0	3	0	0	9	7	0	3	6
cAMP-dependent protein kinase type I-beta regulatory subunit OS=Mus musculus GN=Prkar1b PE=1 SV=2	KAP1_MOUSE	ENSMUSG00000025855	43 kDa	14	6	13	0	6	8	0	6	6	12	8	6	32	12	12	4	14
cAMP-dependent protein kinase type II-alpha regulatory subunit OS=Mus musculus GN=Prkar2a PE=1 SV=2	KAP2_MOUSE	ENSMUSG00000032601	45 kDa	20	28	17	19	15	23	22	26	26	24	30	26	35	27	24	28	21
cAMP-dependent protein kinase type II-beta regulatory subunit OS=Mus musculus GN=Prkar2b PE=1 SV=3	KAP3_MOUSE	ENSMUSG00000002997	46 kDa	34	48	57	35	53	40	38	34	31	34	43	36	50	35	36	39	42
cAMP-dependent protein kinase catalytic subunit alpha OS=Mus musculus GN=Prkaca PE=1 SV=3	KAPCA_MOUSE	ENSMUSG00000005469	41 kDa	23	24	27	31	26	23	23	24	28	17	23	30	47	16	20	14	20
cAMP-dependent protein kinase catalytic subunit beta OS=Mus musculus GN=Prkacb PE=1 SV=2	KAPCB_MOUSE	ENSMUSG00000005034	41 kDa	24	27	21	15	27	25	17	31	25	26	25	18	44	25	9	29	31
Kynurenine--oxoglutarate transaminase 3 OS=Mus musculus GN=Ccbl2 PE=1 SV=1	KAT3_MOUSE	ENSMUSG00000040213	51 kDa	0	0	0	0	0	0	0	0	0	0	0	0	0	0	0	0	4
KIF1-binding protein OS=Mus musculus GN=Kif1bp PE=1 SV=2	KBP_MOUSE	ENSMUSG00000036955	71 kDa	4	0	0	4	0	0	11	12	0	4	0	4	0	11	0	0	4
Kelch repeat and BTB domain-containing protein 11 OS=Mus musculus GN=Kbtbd11 PE=1 SV=3	KBTBB_MOUSE	ENSMUSG00000055675	68 kDa	18	18	22	33	21	24	38	17	33	31	19	32	34	34	28	27	34
Casein kinase I isoform epsilon OS=Mus musculus GN=Csnk1e PE=1 SV=2	KC1E_MOUSE	ENSMUSG00000022433	47 kDa	0	0	0	0	0	0	0	0	0	3	0	0	0	0	0	0	0
Voltage-gated potassium channel subunit beta-2 OS=Mus musculus GN=Kcnab2 PE=1 SV=1	KCAB2_MOUSE	ENSMUSG00000028931	41 kDa	21	7	24	27	5	33	20	32	21	37	29	31	30	25	19	37	12
Calcium/calmodulin-dependent protein kinase type 1D OS=Mus musculus GN=Camk1d PE=1 SV=2	KCC1D_MOUSE	ENSMUSG00000039145	43 kDa	20	17	22	37	10	35	24	19	24	17	20	24	39	25	15	16	22
Calcium/calmodulin-dependent protein kinase type II subunit alpha OS=Mus musculus GN=Camk2a PE=1 SV=2	KCC2A_MOUSE	ENSMUSG00000024617	54 kDa	217	159	211	225	223	239	193	208	184	235	148	214	263	204	219	235	179
Calcium/calmodulin-dependent protein kinase type II subunit beta OS=Mus musculus GN=Camk2b PE=1 SV=2	KCC2B_MOUSE	ENSMUSG00000057897	60 kDa	211	199	214	220	173	214	228	240	238	231	206	262	266	226	231	229	223
Calcium/calmodulin-dependent protein kinase type II subunit delta OS=Mus musculus GN=Camk2d PE=1 SV=1	KCC2D_MOUSE	ENSMUSG00000053819	56 kDa	24	5	29	18	12	18	21	15	21	18	12	18	20	20	6	12	23
Calcium/calmodulin-dependent protein kinase type II subunit gamma OS=Mus musculus GN=Camk2g PE=1 SV=1	KCC2G_MOUSE	ENSMUSG00000021820	60 kDa	15	11	19	10	7	16	15	14	14	16	13	12	17	13	11	10	12
Calcium/calmodulin-dependent protein kinase type IV OS=Mus musculus GN=Camk4 PE=1 SV=2	KCC4_MOUSE	ENSMUSG00000038128	53 kDa	0	0	8	0	6	0	8	0	5	11	0	10	0	0	0	0	0
BTB/POZ domain-containing protein KCTD12 OS=Mus musculus GN=Kctd12 PE=1 SV=1	KCD12_MOUSE	ENSMUSG00000098557	36 kDa	33	41	33	32	26	30	42	24	38	34	29	46	19	40	26	35	36
BTB/POZ domain-containing protein KCTD16 OS=Mus musculus GN=Kctd16 PE=1 SV=2	KCD16_MOUSE	ENSMUSG00000051401	49 kDa	0	5	11	3	6	12	9	7	8	11	0	11	0	8	0	10	4
ATP-sensitive inward rectifier potassium channel 10 OS=Mus musculus GN=Kcnj10 PE=1 SV=1	KCJ10_MOUSE	ENSMUSG00000044708	42 kDa	11	3	0	3	0	0	0	0	0	3	3	0	0	3	0	0	0
Calcium-activated potassium channel subunit alpha-1 OS=Mus musculus GN=Kcnma1 PE=1 SV=2	KCMA1_MOUSE	ENSMUSG00000063142	134 kDa	0	4	16	3	0	9	11	5	8	18	0	15	11	9	0	0	0
Potassium voltage-gated channel subfamily A member 1 OS=Mus musculus GN=Kcna1 PE=1 SV=1	KCNA1_MOUSE	ENSMUSG00000047976	56 kDa	10	0	6	12	4	12	15	12	5	6	11	14	6	10	13	6	10
Potassium voltage-gated channel subfamily A member 2 OS=Mus musculus GN=Kcna2 PE=1 SV=1	KCNA2_MOUSE	ENSMUSG00000040724	57 kDa	0	0	0	0	0	0	0	0	0	0	0	3	0	0	0	0	0
Potassium voltage-gated channel subfamily D member 2 OS=Mus musculus GN=Kcnd2 PE=1 SV=1	KCND2_MOUSE	ENSMUSG00000060882	71 kDa	0	9	0	0	0	0	0	0	0	0	0	0	0	0	0	0	0
Creatine kinase B-type OS=Mus musculus GN=Ckb PE=1 SV=1	KCRB_MOUSE	ENSMUSG00000001270	43 kDa	364	383	425	391	407	476	399	385	352	478	373	419	629	382	420	480	396
Creatine kinase U-type, mitochondrial OS=Mus musculus GN=Ckmt1 PE=1 SV=1	KCRU_MOUSE	ENSMUSG00000000308	47 kDa	83	88	85	84	93	76	94	93	78	85	71	90	126	87	94	105	62
BTB/POZ domain-containing protein KCTD4 OS=Mus musculus GN=Kctd4 PE=1 SV=1	KCTD4_MOUSE	ENSMUSG00000046523	30 kDa	0	0	0	0	0	0	3	0	6	0	0	3	0	7	0	3	0
UMP-CMP kinase OS=Mus musculus GN=Cmpk1 PE=1 SV=1	KCY_MOUSE	ENSMUSG00000028719	22 kDa	35	23	37	15	21	35	25	30	28	16	28	22	36	26	9	19	13
Guanylate kinase OS=Mus musculus GN=Guk1 PE=1 SV=2	KGUA_MOUSE	ENSMUSG00000020444	22 kDa	0	5	0	3	0	0	7	0	0	10	0	6	3	3	3	8	6
KH domain-containing, RNA-binding, signal transduction-associated protein 1 OS=Mus musculus GN=Khdrbs1 PE=1 SV=2	KHDR1_MOUSE	ENSMUSG00000028790	48 kDa	0	0	0	0	0	0	0	0	0	0	0	0	0	0	0	0	0
Kinesin-like protein KIF21A OS=Mus musculus GN=Kif21a PE=1 SV=2	KI21A_MOUSE	ENSMUSG00000022629	187 kDa	30	29	37	27	14	24	36	45	34	23	35	38	21	30	32	21	28
Kinesin-like protein KIF1A OS=Mus musculus GN=Kif1a PE=1 SV=2	KIF1A_MOUSE	ENSMUSG00000014602	192 kDa	6	7	0	13	0	9	11	7	4	0	3	18	14	0	0	7	0
Kinesin-like protein KIF2A OS=Mus musculus GN=Kif2a PE=1 SV=2	KIF2A_MOUSE	ENSMUSG00000021693	80 kDa	22	16	28	20	22	12	29	31	36	24	15	20	26	32	9	19	20
Kinesin heavy chain isoform 5C OS=Mus musculus GN=Kif5c PE=1 SV=3	KIF5C_MOUSE	ENSMUSG00000026764	109 kDa	49	29	61	52	38	38	25	44	53	50	31	42	52	61	29	33	41
Kinesin-associated protein 3 OS=Mus musculus GN=Kifap3 PE=1 SV=1	KIFA3_MOUSE	ENSMUSG00000026585	91 kDa	0	0	0	0	0	0	0	0	0	0	0	0	0	0	0	0	0
Kinesin-1 heavy chain OS=Mus musculus GN=Kif5b PE=1 SV=3	KINH_MOUSE	ENSMUSG00000006740	110 kDa	0	0	8	6	18	4	8	0	9	0	0	17	3	4	0	0	4
Mast/stem cell growth factor receptor Kit OS=Mus musculus GN=Kit PE=1 SV=3	KIT_MOUSE	ENSMUSG00000005672	109 kDa	7	0	9	4	0	0	0	3	0	0	0	0	0	0	0	0	0
Calcium/calmodulin-dependent protein kinase kinase 1 OS=Mus musculus GN=Camkk1 PE=1 SV=1	KKCC1_MOUSE	ENSMUSG00000020785	56 kDa	0	0	0	3	0	0	8	0	3	8	0	12	5	7	0	7	0
Calcium/calmodulin-dependent protein kinase kinase 2 OS=Mus musculus GN=Camkk2 PE=1 SV=2	KKCC2_MOUSE	ENSMUSG00000029471	65 kDa	0	0	0	0	0	3	0	0	6	0	0	0	0	0	0	0	0
Kinesin light chain 1 OS=Mus musculus GN=Klc1 PE=1 SV=3	KLC1_MOUSE	ENSMUSG00000021288	61 kDa	12	3	15	9	4	18	17	5	7	18	15	19	18	17	10	3	7
Kinesin light chain 2 OS=Mus musculus GN=Klc2 PE=1 SV=1	KLC2_MOUSE	ENSMUSG00000024862	67 kDa	33	11	27	22	14	20	16	21	26	12	21	26	13	28	15	9	20
Phosphorylase b kinase regulatory subunit beta OS=Mus musculus GN=Phkb PE=1 SV=1	KPBB_MOUSE	ENSMUSG00000036879	124 kDa	0	0	0	0	0	0	0	0	0	0	0	0	0	0	0	0	0
Protein kinase C alpha type OS=Mus musculus GN=Prkca PE=1 SV=3	KPCA_MOUSE	ENSMUSG00000050965	77 kDa	47	43	51	47	47	39	57	60	56	58	42	81	50	66	36	55	49
Protein kinase C beta type OS=Mus musculus GN=Prkcb PE=1 SV=4	KPCB_MOUSE	ENSMUSG00000052889	77 kDa	34	28	40	40	29	30	23	54	53	46	29	34	56	34	24	37	27
Protein kinase C epsilon type OS=Mus musculus GN=Prkce PE=1 SV=1	KPCE_MOUSE	ENSMUSG00000045038	84 kDa	45	38	49	22	28	43	55	48	59	43	34	53	56	57	20	39	30
Protein kinase C gamma type OS=Mus musculus GN=Prkcg PE=1 SV=1	KPCG_MOUSE	ENSMUSG00000097449	78 kDa	118	114	134	116	91	100	113	144	130	125	117	117	142	121	100	132	102
Phosphoribosyl pyrophosphate synthase-associated protein 1 OS=Mus musculus GN=Prpsap1 PE=1 SV=1	KPRA_MOUSE	ENSMUSG00000015869	39 kDa	4	3	0	0	0	0	8	7	3	6	0	3	0	16	0	9	0
Phosphoribosyl pyrophosphate synthase-associated protein 2 OS=Mus musculus GN=Prpsap2 PE=1 SV=1	KPRB_MOUSE	ENSMUSG00000020528	41 kDa	5	0	0	0	0	12	0	3	0	0	4	3	10	0	0	7	0
Pyruvate kinase PKM OS=Mus musculus GN=Pkm PE=1 SV=4	KPYM_MOUSE	ENSMUSG00000032294	58 kDa	228	220	230	268	276	281	317	327	282	338	218	310	397	311	296	339	268
Keratin-associated protein 5-2 OS=Mus musculus GN=Krtap5-2 PE=2 SV=1	KRA52_MOUSE	ENSMUSG00000054759	17 kDa	0	0	0	0	3	0	0	0	0	0	0	0	0	0	0	0	0
Keratin, type II cuticular Hb6 OS=Mus musculus GN=Krt86 PE=2 SV=2	KRT86_MOUSE	ENSMUSG00000067614	53 kDa	0	0	0	0	0	0	0	17	0	0	0	0	0	0	0	0	0
Keratin, ultra high-sulfur matrix protein OS=Ovis aries PE=2 SV=1	KRUC_SHEEP	-	16 kDa	0	0	0	0	0	0	0	0	0	0	0	0	0	0	0	0	0
Kinase suppressor of Ras 1 OS=Mus musculus GN=Ksr1 PE=1 SV=1	KSR1_MOUSE	ENSMUSG00000018334	97 kDa	0	0	0	0	0	0	0	0	0	3	0	6	0	0	0	0	0
Keratin, type I cuticular Ha3-II OS=Mus musculus GN=Krt33b PE=1 SV=2	KT33B_MOUSE	ENSMUSG00000057723	46 kDa	0	0	0	0	0	0	3	4	0	0	0	0	0	0	0	0	0
Ketosamine-3-kinase OS=Mus musculus GN=Fn3krp PE=1 SV=2	KT3K_MOUSE	ENSMUSG00000039253	34 kDa	0	3	0	0	0	0	0	0	0	0	0	0	0	0	0	3	7
Kinectin OS=Mus musculus GN=Ktn1 PE=1 SV=1	KTN1_MOUSE	ENSMUSG00000021843	153 kDa	0	0	0	0	0	0	0	0	0	0	0	0	0	0	0	0	0
Neural cell adhesion molecule L1 OS=Mus musculus GN=L1cam PE=1 SV=1	L1CAM_MOUSE	ENSMUSG00000031391	141 kDa	30	30	31	31	35	32	24	32	33	29	28	24	34	30	20	25	22
Lethal(2) giant larvae protein homolog 1 OS=Mus musculus GN=Llgl1 PE=1 SV=1	L2GL1_MOUSE	ENSMUSG00000020536	113 kDa	0	0	0	0	0	0	0	0	0	0	0	4	0	0	0	0	0
L-2-hydroxyglutarate dehydrogenase, mitochondrial OS=Mus musculus GN=L2hgdh PE=1 SV=1	L2HDH_MOUSE	ENSMUSG00000020988	51 kDa	0	0	0	0	0	0	0	0	0	0	0	0	4	7	0	4	0
Lupus La protein homolog OS=Mus musculus GN=Ssb PE=1 SV=1	LA_MOUSE	ENSMUSG00000068882	48 kDa	0	0	9	0	0	0	0	3	0	4	0	8	0	13	0	0	0
Serine beta-lactamase-like protein LACTB, mitochondrial OS=Mus musculus GN=Lactb PE=1 SV=1	LACTB_MOUSE	ENSMUSG00000032370	61 kDa	0	0	0	4	4	0	4	0	0	5	8	4	0	4	0	12	0
Laminin subunit alpha-1 OS=Mus musculus GN=Lama1 PE=1 SV=1	LAMA1_MOUSE	ENSMUSG00000032796	338 kDa	0	0	0	0	0	0	0	0	0	0	0	0	0	0	0	3	0
Laminin subunit alpha-3 OS=Mus musculus GN=Lama3 PE=1 SV=4	LAMA3_MOUSE	ENSMUSG00000024421	366 kDa	0	0	0	0	0	0	0	0	0	0	0	3	0	0	0	0	0
Laminin subunit beta-2 OS=Mus musculus GN=Lamb2 PE=1 SV=2	LAMB2_MOUSE	ENSMUSG00000052911	197 kDa	0	0	0	0	3	4	4	0	3	6	0	10	4	4	8	0	0
Laminin subunit gamma-1 OS=Mus musculus GN=Lamc1 PE=1 SV=2	LAMC1_MOUSE	ENSMUSG00000026478	177 kDa	0	0	0	0	0	3	3	0	3	14	4	11	13	0	0	4	10
Lysosome-associated membrane glycoprotein 1 OS=Mus musculus GN=Lamp1 PE=1 SV=2	LAMP1_MOUSE	ENSMUSG00000031447	44 kDa	0	0	0	0	0	0	5	0	4	5	0	0	0	0	0	0	0
Lysosome-associated membrane glycoprotein 2 OS=Mus musculus GN=Lamp2 PE=1 SV=2	LAMP2_MOUSE	ENSMUSG00000016534	46 kDa	0	0	0	0	0	0	0	0	0	3	0	0	0	0	0	0	0
Lysosome-associated membrane glycoprotein 5 OS=Mus musculus GN=Lamp5 PE=1 SV=2	LAMP5_MOUSE	ENSMUSG00000027270	32 kDa	0	0	0	0	0	0	0	0	0	0	0	0	0	0	0	0	0
LanC-like protein 1 OS=Mus musculus GN=Lancl1 PE=1 SV=1	LANC1_MOUSE	ENSMUSG00000026000	45 kDa	30	16	25	23	24	26	25	34	35	42	20	31	23	38	21	21	21
LanC-like protein 2 OS=Mus musculus GN=Lancl2 PE=1 SV=1	LANC2_MOUSE	ENSMUSG00000062190	51 kDa	27	28	36	29	19	30	38	43	39	35	26	41	36	36	27	33	19
Lamina-associated polypeptide 2, isoforms alpha/zeta OS=Mus musculus GN=Tmpo PE=1 SV=4	LAP2A_MOUSE	ENSMUSG00000019961	75 kDa	0	0	0	0	3	0	0	0	4	10	0	0	5	3	0	0	0
Lamina-associated polypeptide 2, isoforms beta/delta/epsilon/gamma OS=Mus musculus GN=Tmpo PE=1 SV=4	LAP2B_MOUSE	ENSMUSG00000019961	50 kDa	0	0	0	0	0	0	0	0	0	0	0	0	0	0	0	0	0
La-related protein 1 OS=Mus musculus GN=Larp1 PE=1 SV=3	LARP1_MOUSE	ENSMUSG00000037331	121 kDa	0	0	0	0	0	0	0	3	0	0	0	8	0	0	0	0	0
LIM and SH3 domain protein 1 OS=Mus musculus GN=Lasp1 PE=1 SV=1	LASP1_MOUSE	ENSMUSG00000038366	30 kDa	16	8	18	12	13	8	28	17	25	17	0	22	20	25	0	3	7
Large neutral amino acids transporter small subunit 1 OS=Mus musculus GN=Slc7a5 PE=1 SV=2	LAT1_MOUSE	ENSMUSG00000040010	56 kDa	0	0	0	0	0	0	0	0	3	0	0	0	0	0	0	0	0
Leucyl-cystinyl aminopeptidase OS=Mus musculus GN=Lnpep PE=1 SV=1	LCAP_MOUSE	ENSMUSG00000023845	117 kDa	0	0	0	0	0	0	0	3	0	0	0	0	0	0	0	0	0
L-lactate dehydrogenase A chain OS=Mus musculus GN=Ldha PE=1 SV=3	LDHA_MOUSE	ENSMUSG00000063229	36 kDa	59	62	67	63	60	51	64	96	55	63	63	53	93	62	64	65	46
L-lactate dehydrogenase B chain OS=Mus musculus GN=Ldhb PE=1 SV=2	LDHB_MOUSE	ENSMUSG00000030246	37 kDa	124	73	108	100	92	91	69	111	95	112	89	103	110	94	94	99	69
Galectin-1 OS=Mus musculus GN=Lgals1 PE=1 SV=3	LEG1_MOUSE	ENSMUSG00000068220	15 kDa	0	0	0	0	0	0	0	0	0	0	0	4	0	0	0	0	0
Galectin-related protein OS=Mus musculus GN=Lgalsl PE=1 SV=1	LEGL_MOUSE	ENSMUSG00000042363	19 kDa	10	0	10	6	0	16	4	17	15	9	7	8	4	18	11	9	0
LETM1 and EF-hand domain-containing protein 1, mitochondrial OS=Mus musculus GN=Letm1 PE=1 SV=1	LETM1_MOUSE	ENSMUSG00000005299	83 kDa	41	52	54	60	58	47	56	44	52	61	48	49	106	52	50	53	55
Leucine-rich glioma-inactivated protein 1 OS=Mus musculus GN=Lgi1 PE=1 SV=1	LGI1_MOUSE	ENSMUSG00000067242	64 kDa	30	23	25	21	17	33	30	32	37	33	27	40	33	39	30	33	35
Lactoylglutathione lyase OS=Mus musculus GN=Glo1 PE=1 SV=3	LGUL_MOUSE	ENSMUSG00000024026	21 kDa	29	26	28	27	22	35	22	33	32	31	18	28	21	26	27	30	26
Leucine-rich repeat and immunoglobulin-like domain-containing nogo receptor-interacting protein 1 OS=Mus musculus GN=Lingo1 PE=1 SV=1	LIGO1_MOUSE	ENSMUSG00000049556	69 kDa	4	0	3	4	0	3	3	7	6	7	3	7	0	6	0	0	0
LIM and calponin homology domains-containing protein 1 OS=Mus musculus GN=Limch1 PE=1 SV=2	LIMC1_MOUSE	ENSMUSG00000037736	118 kDa	0	0	0	0	0	0	0	0	0	4	0	0	0	0	0	0	0
Protein lin-7 homolog A OS=Mus musculus GN=Lin7a PE=1 SV=2	LIN7A_MOUSE	ENSMUSG00000019906	26 kDa	11	0	10	3	5	5	16	3	8	7	0	15	15	10	8	8	6
Liprin-alpha-2 OS=Mus musculus GN=Ppfia2 PE=1 SV=2	LIPA2_MOUSE	ENSMUSG00000053825	143 kDa	14	8	10	23	3	16	27	10	14	12	14	24	4	18	0	15	6
Liprin-alpha-3 OS=Mus musculus GN=Ppfia3 PE=1 SV=2	LIPA3_MOUSE	ENSMUSG00000003863	133 kDa	27	31	32	29	20	21	28	28	26	47	24	24	43	29	27	36	30
Platelet-activating factor acetylhydrolase IB subunit alpha OS=Mus musculus GN=Pafah1b1 PE=1 SV=2	LIS1_MOUSE	ENSMUSG00000020745	47 kDa	36	33	36	57	28	35	41	40	34	33	35	30	31	40	26	42	26
Leukotriene A-4 hydrolase OS=Mus musculus GN=Lta4h PE=1 SV=4	LKHA4_MOUSE	ENSMUSG00000015889	69 kDa	33	27	32	27	21	35	15	24	40	35	36	21	48	35	27	25	34
Vesicular integral-membrane protein VIP36 OS=Mus musculus GN=Lman2 PE=1 SV=2	LMAN2_MOUSE	ENSMUSG00000021484	40 kDa	0	0	0	0	0	0	0	3	0	0	0	0	0	0	0	0	0
Prelamin-A/C OS=Mus musculus GN=Lmna PE=1 SV=2	LMNA_MOUSE	ENSMUSG00000028063	74 kDa	28	24	23	19	19	16	30	34	37	35	27	46	33	39	15	24	35
Lamin-B1 OS=Mus musculus GN=Lmnb1 PE=1 SV=3	LMNB1_MOUSE	ENSMUSG00000024590	67 kDa	36	30	38	37	34	35	28	30	32	41	28	35	37	31	14	25	24
Lamin-B2 OS=Mus musculus GN=Lmnb2 PE=1 SV=2	LMNB2_MOUSE	ENSMUSG00000062075	67 kDa	19	11	14	8	15	10	34	23	20	18	11	32	16	36	20	15	23
Serine/threonine-protein kinase LMTK3 OS=Mus musculus GN=Lmtk3 PE=1 SV=1	LMTK3_MOUSE	ENSMUSG00000062044	151 kDa	0	0	0	0	0	0	0	0	0	3	0	7	0	0	0	0	3
LIM zinc-binding domain-containing Nebulette OS=Mus musculus GN=Nebl PE=1 SV=1	LNEBL_MOUSE	ENSMUSG00000053702	31 kDa	4	4	0	17	21	4	21	20	18	23	5	19	31	23	17	25	15
Protein lunapark OS=Mus musculus GN=Lnp PE=1 SV=1	LNP_MOUSE	ENSMUSG00000009207	48 kDa	0	0	0	9	4	9	5	3	4	0	0	3	8	0	0	3	0
Lon protease homolog, mitochondrial OS=Mus musculus GN=Lonp1 PE=1 SV=2	LONM_MOUSE	ENSMUSG00000041168	106 kDa	24	23	25	33	20	23	24	26	20	24	25	32	36	12	23	30	19
Lysophospholipid acyltransferase LPCAT4 OS=Mus musculus GN=Lpcat4 PE=1 SV=1	LPCT4_MOUSE	ENSMUSG00000027134	57 kDa	0	0	0	3	0	0	0	0	0	0	0	0	0	0	0	0	0
Latrophilin-3 OS=Mus musculus GN=Lphn3 PE=1 SV=3	LPHN3_MOUSE	-	171 kDa	0	0	4	0	0	0	0	0	0	7	0	0	0	0	0	0	0
Lipid phosphate phosphohydrolase 3 OS=Mus musculus GN=Ppap2b PE=1 SV=1	LPP3_MOUSE	ENSMUSG00000028517	35 kDa	11	15	13	14	13	23	20	13	18	15	27	19	16	16	23	21	13
Lipid phosphate phosphatase-related protein type 2 OS=Mus musculus GN=Lppr2 PE=1 SV=1	LPPR2_MOUSE	ENSMUSG00000040563	37 kDa	0	0	0	0	0	0	0	3	0	0	0	0	0	0	0	0	0
Lipid phosphate phosphatase-related protein type 4 OS=Mus musculus GN=Lppr4 PE=1 SV=2	LPPR4_MOUSE	ENSMUSG00000044667	83 kDa	16	9	12	21	21	24	31	21	18	26	6	22	14	24	16	8	11
Leucine-rich PPR motif-containing protein, mitochondrial OS=Mus musculus GN=Lrpprc PE=1 SV=2	LPPRC_MOUSE	ENSMUSG00000024120	157 kDa	56	41	45	48	37	63	46	48	51	52	43	46	47	49	23	25	40
Leucine-rich repeat-containing protein 16C OS=Mus musculus GN=Rltpr PE=1 SV=2	LR16C_MOUSE	ENSMUSG00000050357	141 kDa	6	0	10	6	7	3	9	7	13	9	5	18	0	19	6	5	16
Leucine-rich repeat-containing protein 47 OS=Mus musculus GN=Lrrc47 PE=1 SV=1	LRC47_MOUSE	ENSMUSG00000029028	64 kDa	0	3	0	14	0	6	0	0	0	4	0	13	0	5	0	5	0
Leucine-rich repeat-containing protein 4B OS=Mus musculus GN=Lrrc4b PE=1 SV=1	LRC4B_MOUSE	ENSMUSG00000047085	76 kDa	6	0	0	12	0	3	0	0	0	4	0	0	0	3	0	0	0
Leucine-rich repeat-containing protein 57 OS=Mus musculus GN=Lrrc57 PE=1 SV=1	LRC57_MOUSE	ENSMUSG00000027286	27 kDa	0	14	6	13	11	14	0	13	5	10	15	6	13	17	0	13	0
Leucine-rich repeat-containing protein 59 OS=Mus musculus GN=Lrrc59 PE=1 SV=1	LRC59_MOUSE	ENSMUSG00000020869	35 kDa	4	7	11	10	4	12	4	4	12	15	0	7	3	11	0	7	4
Volume-regulated anion channel subunit LRRC8A OS=Mus musculus GN=Lrrc8a PE=1 SV=1	LRC8A_MOUSE	ENSMUSG00000099041	94 kDa	0	0	0	0	0	0	4	0	0	0	0	5	0	0	0	0	0
Prolow-density lipoprotein receptor-related protein 1 OS=Mus musculus GN=Lrp1 PE=1 SV=1	LRP1_MOUSE	ENSMUSG00000040249	505 kDa	38	20	35	32	22	35	33	18	24	38	25	38	24	26	22	16	19
Low-density lipoprotein receptor-related protein 1B OS=Mus musculus GN=Lrp1b PE=1 SV=1	LRP1B_MOUSE	ENSMUSG00000049252	514 kDa	0	0	0	0	0	0	0	0	0	3	0	0	0	0	0	0	0
Leucine-rich repeat-containing protein 7 OS=Mus musculus GN=Lrrc7 PE=1 SV=2	LRRC7_MOUSE	ENSMUSG00000028176	167 kDa	29	24	20	30	17	23	33	29	25	24	28	26	34	24	22	19	18
E3 ubiquitin-protein ligase LRSAM1 OS=Mus musculus GN=Lrsam1 PE=1 SV=1	LRSM1_MOUSE	ENSMUSG00000026792	84 kDa	0	0	0	0	0	0	0	0	0	0	0	0	0	0	0	0	0
Limbic system-associated membrane protein OS=Mus musculus GN=Lsamp PE=1 SV=1	LSAMP_MOUSE	ENSMUSG00000061080	38 kDa	49	46	58	48	49	54	41	70	52	51	51	39	54	40	43	57	41
LETM1 domain-containing protein 1 OS=Mus musculus GN=Letmd1 PE=1 SV=1	LTMD1_MOUSE	ENSMUSG00000037353	42 kDa	0	0	0	0	0	0	0	0	3	3	0	0	0	3	0	0	0
Ragulator complex protein LAMTOR1 OS=Mus musculus GN=Lamtor1 PE=1 SV=1	LTOR1_MOUSE	ENSMUSG00000030842	18 kDa	0	0	0	0	0	0	0	0	0	0	0	3	0	0	0	0	0
Latexin OS=Mus musculus GN=Lxn PE=1 SV=2	LXN_MOUSE	ENSMUSG00000047557	25 kDa	0	3	0	6	15	0	15	0	13	14	3	16	17	16	0	8	12
Lymphocyte antigen 6H OS=Mus musculus GN=Ly6h PE=1 SV=2	LY6H_MOUSE	ENSMUSG00000022577	15 kDa	28	0	26	0	0	0	17	20	19	0	0	10	0	29	0	0	0
Lysosomal alpha-glucosidase OS=Mus musculus GN=Gaa PE=1 SV=2	LYAG_MOUSE	ENSMUSG00000025579	106 kDa	0	0	10	8	0	5	3	6	0	5	5	0	15	3	6	0	3
Acyl-protein thioesterase 1 OS=Mus musculus GN=Lypla1 PE=1 SV=1	LYPA1_MOUSE	ENSMUSG00000025903	25 kDa	0	0	0	5	0	0	0	0	17	0	0	9	15	0	0	0	0
Acyl-protein thioesterase 2 OS=Mus musculus GN=Lypla2 PE=1 SV=1	LYPA2_MOUSE	ENSMUSG00000028670	25 kDa	0	5	0	4	7	0	9	0	4	13	0	3	23	14	0	12	0
Lysophospholipase-like protein 1 OS=Mus musculus GN=Lyplal1 PE=1 SV=3	LYPL1_MOUSE	ENSMUSG00000039246	26 kDa	0	0	0	0	0	0	0	0	0	0	0	0	0	4	0	0	0
Protein LYRIC OS=Mus musculus GN=Mtdh PE=1 SV=1	LYRIC_MOUSE	ENSMUSG00000022255	64 kDa	0	0	0	0	3	0	0	0	0	0	0	0	0	0	0	0	0
Mitochondrial 2-oxoglutarate/malate carrier protein OS=Mus musculus GN=Slc25a11 PE=1 SV=3	M2OM_MOUSE	ENSMUSG00000014606	34 kDa	59	60	79	64	66	58	69	86	71	71	64	72	57	66	72	74	66
Alpha-mannosidase 2C1 OS=Mus musculus GN=Man2c1 PE=1 SV=1	MA2C1_MOUSE	ENSMUSG00000032295	116 kDa	0	0	3	14	0	4	10	18	15	15	11	13	14	19	9	9	0
MAP6 domain-containing protein 1 OS=Mus musculus GN=Map6d1 PE=1 SV=1	MA6D1_MOUSE	ENSMUSG00000041205	20 kDa	0	0	0	0	0	0	0	0	0	6	10	14	0	0	9	16	3
MAP7 domain-containing protein 1 OS=Mus musculus GN=Map7d1 PE=1 SV=1	MA7D1_MOUSE	ENSMUSG00000028849	93 kDa	0	0	0	4	0	0	5	0	0	3	0	0	0	0	0	0	0
MAP7 domain-containing protein 2 OS=Mus musculus GN=Map7d2 PE=1 SV=1	MA7D2_MOUSE	ENSMUSG00000041020	86 kDa	0	0	0	0	0	0	3	0	0	0	0	3	0	0	0	0	0
Maleylacetoacetate isomerase OS=Mus musculus GN=Gstz1 PE=1 SV=1	MAAI_MOUSE	ENSMUSG00000021033	24 kDa	0	0	0	0	0	0	0	0	0	0	0	0	0	0	0	0	0
O-acetyl-ADP-ribose deacetylase MACROD1 OS=Mus musculus GN=Macrod1 PE=1 SV=2	MACD1_MOUSE	ENSMUSG00000036278	35 kDa	0	0	0	4	0	0	0	0	0	0	0	0	6	0	0	0	0
O-acetyl-ADP-ribose deacetylase MACROD2 OS=Mus musculus GN=Macrod2 PE=1 SV=1	MACD2_MOUSE	ENSMUSG00000068205	52 kDa	6	0	15	0	0	0	0	0	0	8	0	7	0	0	0	0	0
Microtubule-actin cross-linking factor 1 OS=Mus musculus GN=Macf1 PE=1 SV=2	MACF1_MOUSE	ENSMUSG00000028649	832 kDa	38	20	37	40	37	46	70	22	44	52	39	72	55	56	29	27	46
MAP kinase-activating death domain protein OS=Mus musculus GN=Madd PE=1 SV=2	MADD_MOUSE	ENSMUSG00000040687	175 kDa	26	21	26	26	26	22	30	43	37	38	19	29	17	34	18	19	17
Myelin-associated glycoprotein OS=Mus musculus GN=Mag PE=1 SV=2	MAG_MOUSE	ENSMUSG00000036634	69 kDa	32	35	33	25	36	37	34	37	37	37	38	44	35	38	32	40	38
Membrane-associated guanylate kinase, WW and PDZ domain-containing protein 2 OS=Mus musculus GN=Magi2 PE=1 SV=2	MAGI2_MOUSE	ENSMUSG00000040003	141 kDa	0	0	0	0	0	0	3	0	0	0	0	0	0	3	0	0	0
Membrane-associated guanylate kinase, WW and PDZ domain-containing protein 3 OS=Mus musculus GN=Magi3 PE=1 SV=2	MAGI3_MOUSE	ENSMUSG00000052539	162 kDa	0	0	0	0	0	0	0	0	0	3	0	0	0	0	0	0	0
Mesencephalic astrocyte-derived neurotrophic factor OS=Mus musculus GN=Manf PE=1 SV=1	MANF_MOUSE	ENSMUSG00000032575	20 kDa	3	0	6	0	0	3	0	0	0	7	0	3	4	0	0	6	7
NAD-dependent malic enzyme, mitochondrial OS=Mus musculus GN=Me2 PE=1 SV=1	MAOM_MOUSE	ENSMUSG00000024556	66 kDa	0	0	0	0	0	0	0	0	0	0	0	0	0	0	0	0	0
NADP-dependent malic enzyme, mitochondrial OS=Mus musculus GN=Me3 PE=1 SV=2	MAON_MOUSE	ENSMUSG00000030621	67 kDa	32	20	38	27	13	20	23	46	26	33	15	30	27	24	16	26	11
NADP-dependent malic enzyme OS=Mus musculus GN=Me1 PE=1 SV=2	MAOX_MOUSE	ENSMUSG00000032418	64 kDa	32	30	30	35	13	22	24	32	22	39	28	27	38	25	20	31	21
Microtubule-associated protein 1A OS=Mus musculus GN=Map1a PE=1 SV=2	MAP1A_MOUSE	ENSMUSG00000027254	300 kDa	298	269	324	294	225	284	308	351	332	308	234	325	333	330	240	273	244
Microtubule-associated protein 1B OS=Mus musculus GN=Map1b PE=1 SV=2	MAP1B_MOUSE	ENSMUSG00000052727	270 kDa	217	241	231	235	213	310	256	243	234	257	243	237	428	249	191	268	221
Microtubule-associated protein 1S OS=Mus musculus GN=Map1s PE=1 SV=2	MAP1S_MOUSE	ENSMUSG00000019261	103 kDa	17	16	19	23	16	22	10	15	20	22	11	19	24	28	13	23	16
Microtubule-associated protein 4 OS=Mus musculus GN=Map4 PE=1 SV=3	MAP4_MOUSE	ENSMUSG00000032479	117 kDa	37	36	37	35	41	24	41	24	48	43	12	45	54	42	28	31	28
Microtubule-associated protein 6 OS=Mus musculus GN=Map6 PE=1 SV=2	MAP6_MOUSE	ENSMUSG00000055407	96 kDa	132	85	137	105	117	99	125	118	117	110	89	127	80	130	78	122	97
Ensconsin OS=Mus musculus GN=Map7 PE=1 SV=1	MAP7_MOUSE	ENSMUSG00000019996	82 kDa	0	0	0	0	0	0	0	0	0	0	0	0	0	4	0	0	0
Mitochondrial amidoxime reducing component 2 OS=Mus musculus GN=Marc2 PE=1 SV=1	MARC2_MOUSE	ENSMUSG00000073481	38 kDa	0	0	0	3	3	0	0	0	3	12	0	8	20	0	8	11	0
Myristoylated alanine-rich C-kinase substrate OS=Mus musculus GN=Marcks PE=1 SV=2	MARCS_MOUSE	ENSMUSG00000069662	30 kDa	34	26	53	0	43	0	29	51	40	0	6	33	20	40	0	0	0
Microtubule-associated protein RP/EB family member 1 OS=Mus musculus GN=Mapre1 PE=1 SV=3	MARE1_MOUSE	ENSMUSG00000027479	30 kDa	28	32	30	40	29	23	21	17	26	21	8	30	13	20	6	19	18
Microtubule-associated protein RP/EB family member 2 OS=Mus musculus GN=Mapre2 PE=1 SV=1	MARE2_MOUSE	ENSMUSG00000024277	37 kDa	24	4	20	27	8	11	29	0	20	6	0	33	0	20	0	0	14
Microtubule-associated protein RP/EB family member 3 OS=Mus musculus GN=Mapre3 PE=1 SV=1	MARE3_MOUSE	ENSMUSG00000029166	32 kDa	7	18	13	17	17	19	15	21	11	20	12	16	21	13	11	22	17
E3 ubiquitin-protein ligase MARCH5 OS=Mus musculus GN=March5 PE=1 SV=1	MARH5_MOUSE	ENSMUSG00000023307	31 kDa	5	0	4	4	0	0	0	20	15	3	0	0	0	0	0	0	0
Serine/threonine-protein kinase MARK1 OS=Mus musculus GN=Mark1 PE=1 SV=2	MARK1_MOUSE	ENSMUSG00000026620	88 kDa	0	6	0	16	8	18	14	0	3	3	0	9	4	6	0	0	3
Serine/threonine-protein kinase MARK2 OS=Mus musculus GN=Mark2 PE=1 SV=3	MARK2_MOUSE	ENSMUSG00000024969	86 kDa	0	3	0	5	17	0	10	0	18	20	0	6	14	20	0	0	0
Methionine adenosyltransferase 2 subunit beta OS=Mus musculus GN=Mat2b PE=1 SV=1	MAT2B_MOUSE	ENSMUSG00000042032	37 kDa	3	0	3	0	0	9	0	0	0	3	4	0	3	0	0	0	0
Matrin-3 OS=Mus musculus GN=Matr3 PE=1 SV=1	MATR3_MOUSE	ENSMUSG00000037236	95 kDa	51	54	64	60	48	52	61	48	67	56	49	57	60	55	55	57	45
Myb-binding protein 1A OS=Mus musculus GN=Mybbp1a PE=1 SV=2	MBB1A_MOUSE	ENSMUSG00000040463	152 kDa	3	0	0	0	6	0	0	0	0	0	0	3	0	0	0	0	0
Metallo-beta-lactamase domain-containing protein 2 OS=Mus musculus GN=Mblac2 PE=1 SV=2	MBLC2_MOUSE	ENSMUSG00000051098	31 kDa	0	0	0	3	0	0	3	0	0	0	0	0	0	0	0	0	0
Lysophospholipid acyltransferase 7 OS=Mus musculus GN=Mboat7 PE=1 SV=1	MBOA7_MOUSE	ENSMUSG00000035596	53 kDa	0	0	0	0	0	0	0	0	0	3	0	0	0	0	0	0	0
Myelin basic protein OS=Mus musculus GN=Mbp PE=1 SV=2	MBP_MOUSE	ENSMUSG00000041607	27 kDa	218	79	197	74	130	59	126	183	136	154	113	144	128	195	97	161	157
Mitochondrial carnitine/acylcarnitine carrier protein OS=Mus musculus GN=Slc25a20 PE=1 SV=1	MCAT_MOUSE	ENSMUSG00000032602	33 kDa	0	0	0	0	0	0	0	0	0	4	0	0	0	0	0	0	0
Methylcrotonoyl-CoA carboxylase subunit alpha, mitochondrial OS=Mus musculus GN=Mccc1 PE=1 SV=2	MCCA_MOUSE	ENSMUSG00000027709	79 kDa	7	9	3	0	7	5	12	0	0	3	6	13	0	9	3	13	4
Methylcrotonoyl-CoA carboxylase beta chain, mitochondrial OS=Mus musculus GN=Mccc2 PE=1 SV=1	MCCB_MOUSE	ENSMUSG00000021646	61 kDa	0	3	18	7	0	10	13	9	0	17	4	17	4	12	0	11	3
mRNA cap guanine-N7 methyltransferase OS=Mus musculus GN=Rnmt PE=1 SV=1	MCES_MOUSE	ENSMUSG00000009535	53 kDa	9	0	12	3	0	0	0	6	12	0	0	12	0	0	0	0	0
Guanine nucleotide exchange factor DBS OS=Mus musculus GN=Mcf2l PE=1 SV=2	MCF2L_MOUSE	ENSMUSG00000031442	129 kDa	0	0	0	0	0	0	0	0	0	0	0	0	0	0	0	0	0
Malignant T-cell-amplified sequence 1 OS=Mus musculus GN=Mcts1 PE=1 SV=1	MCTS1_MOUSE	ENSMUSG00000000355	21 kDa	0	0	0	0	7	0	4	14	3	0	0	0	0	9	0	0	0
Malignant T-cell-amplified sequence 2 OS=Mus musculus GN=Mcts2 PE=1 SV=1	MCTS2_MOUSE	ENSMUSG00000042814	20 kDa	0	0	4	0	0	0	0	0	0	0	0	0	0	0	0	0	0
Calcium uniporter protein, mitochondrial OS=Mus musculus GN=Mcu PE=1 SV=2	MCU_MOUSE	ENSMUSG00000009647	40 kDa	15	12	15	17	12	13	13	25	18	24	3	15	22	17	13	22	21
Malate dehydrogenase, cytoplasmic OS=Mus musculus GN=Mdh1 PE=1 SV=3	MDHC_MOUSE	ENSMUSG00000020321	37 kDa	98	93	100	91	106	114	118	117	81	96	106	96	106	101	112	105	89
Malate dehydrogenase, mitochondrial OS=Mus musculus GN=Mdh2 PE=1 SV=3	MDHM_MOUSE	ENSMUSG00000019179	36 kDa	181	175	211	205	161	184	189	229	171	175	203	162	244	163	238	215	174
Methyl-CpG-binding protein 2 OS=Mus musculus GN=Mecp2 PE=1 SV=1	MECP2_MOUSE	ENSMUSG00000031393	52 kDa	22	7	27	16	21	4	25	23	29	30	11	33	28	30	0	20	16
Trans-2-enoyl-CoA reductase, mitochondrial OS=Mus musculus GN=Mecr PE=1 SV=2	MECR_MOUSE	ENSMUSG00000028910	40 kDa	0	0	0	0	0	0	0	0	0	0	0	0	0	0	0	0	0
Methylosome protein 50 OS=Mus musculus GN=Wdr77 PE=1 SV=1	MEP50_MOUSE	ENSMUSG00000000561	37 kDa	3	0	0	0	0	0	0	0	0	0	0	0	0	0	0	0	0
S-adenosylmethionine synthase isoform type-2 OS=Mus musculus GN=Mat2a PE=1 SV=2	METK2_MOUSE	ENSMUSG00000104463	44 kDa	4	8	3	0	9	6	0	10	13	11	12	4	0	11	8	9	7
Mitochondrial fission factor OS=Mus musculus GN=Mff PE=1 SV=1	MFF_MOUSE	ENSMUSG00000026150	33 kDa	9	11	19	17	13	9	20	23	19	18	11	12	22	20	12	17	0
Mitofusin-2 OS=Mus musculus GN=Mfn2 PE=1 SV=3	MFN2_MOUSE	ENSMUSG00000029020	86 kDa	11	4	15	6	5	4	0	4	12	7	10	16	8	7	0	9	14
Mitochondrial fission regulator 1-like OS=Mus musculus GN=Mtfr1l PE=1 SV=1	MFR1L_MOUSE	ENSMUSG00000046671	32 kDa	0	0	0	0	0	0	0	3	0	0	0	0	0	0	0	0	0
Magnesium-dependent phosphatase 1 OS=Mus musculus GN=Mdp1 PE=1 SV=1	MGDP1_MOUSE	ENSMUSG00000002329	19 kDa	4	4	0	0	0	7	0	0	0	8	0	0	17	3	0	0	0
Monoglyceride lipase OS=Mus musculus GN=Mgll PE=1 SV=1	MGLL_MOUSE	ENSMUSG00000033174	33 kDa	22	4	32	17	10	24	15	35	21	13	33	21	14	12	22	22	7
Microsomal glutathione S-transferase 3 OS=Mus musculus GN=Mgst3 PE=1 SV=1	MGST3_MOUSE	ENSMUSG00000026688	17 kDa	11	0	4	0	0	0	5	15	5	0	0	0	8	0	0	0	0
MICOS complex subunit MIC13 OS=Mus musculus GN=Mic13 PE=1 SV=1	MIC13_MOUSE	ENSMUSG00000049760	13 kDa	3	3	8	0	0	0	3	12	9	3	5	0	6	9	4	0	0
MICOS complex subunit Mic19 OS=Mus musculus GN=Chchd3 PE=1 SV=1	MIC19_MOUSE	ENSMUSG00000053768	26 kDa	18	3	10	12	22	25	19	14	18	21	13	10	30	21	14	15	15
MICOS complex subunit Mic25 OS=Mus musculus GN=Chchd6 PE=1 SV=2	MIC25_MOUSE	ENSMUSG00000030086	30 kDa	0	0	3	6	11	0	18	12	14	17	0	10	0	19	4	0	6
MICOS complex subunit Mic26 OS=Mus musculus GN=Apoo PE=1 SV=2	MIC26_MOUSE	ENSMUSG00000049233	23 kDa	14	18	15	17	13	16	16	11	17	16	19	16	17	19	5	15	23
MICOS complex subunit Mic27 OS=Mus musculus GN=Apool PE=1 SV=1	MIC27_MOUSE	ENSMUSG00000025525	29 kDa	0	0	0	0	0	0	0	0	0	4	0	4	7	0	0	0	0
MICOS complex subunit Mic60 OS=Mus musculus GN=Immt PE=1 SV=1	MIC60_MOUSE	ENSMUSG00000052337	84 kDa	72	57	76	59	51	84	96	90	90	86	81	79	96	91	66	66	74
Calcium uptake protein 3, mitochondrial OS=Mus musculus GN=Micu3 PE=2 SV=2	MICU3_MOUSE	ENSMUSG00000039478	60 kDa	0	0	0	8	0	0	12	0	0	3	0	13	7	0	0	0	8
Macrophage migration inhibitory factor OS=Mus musculus GN=Mif PE=1 SV=2	MIF_MOUSE	ENSMUSG00000033307	13 kDa	69	77	60	66	66	80	54	79	51	74	75	55	74	50	71	80	78
Misshapen-like kinase 1 OS=Mus musculus GN=Mink1 PE=1 SV=3	MINK1_MOUSE	ENSMUSG00000020827	147 kDa	9	15	4	17	20	13	22	15	25	24	12	23	20	30	12	16	21
Multiple inositol polyphosphate phosphatase 1 OS=Mus musculus GN=Minpp1 PE=1 SV=3	MINP1_MOUSE	ENSMUSG00000024896	55 kDa	4	0	0	0	0	0	0	0	0	0	0	0	0	0	0	0	0
Mitochondrial Rho GTPase 1 OS=Mus musculus GN=Rhot1 PE=1 SV=1	MIRO1_MOUSE	ENSMUSG00000017686	72 kDa	18	13	13	8	19	17	12	17	18	21	21	13	23	21	19	21	19
Mitogen-activated protein kinase 1 OS=Mus musculus GN=Mapk1 PE=1 SV=3	MK01_MOUSE	ENSMUSG00000063358	41 kDa	35	38	38	44	29	51	30	43	34	39	36	38	55	51	32	39	39
Mitogen-activated protein kinase 3 OS=Mus musculus GN=Mapk3 PE=1 SV=5	MK03_MOUSE	ENSMUSG00000063065	43 kDa	52	35	39	34	52	31	48	36	47	50	35	41	49	53	46	51	56
Mitogen-activated protein kinase 10 OS=Mus musculus GN=Mapk10 PE=1 SV=2	MK10_MOUSE	ENSMUSG00000046709	53 kDa	15	6	12	14	7	14	14	9	17	9	11	19	19	14	8	8	4
MKL/myocardin-like protein 2 OS=Mus musculus GN=Mkl2 PE=1 SV=1	MKL2_MOUSE	ENSMUSG00000009569	118 kDa	0	0	0	0	0	0	0	0	0	0	0	0	0	0	0	0	0
Myosin regulatory light chain 12B OS=Mus musculus GN=Myl12b PE=1 SV=2	ML12B_MOUSE	ENSMUSG00000034868	20 kDa	24	19	22	16	18	30	24	19	23	22	24	27	27	23	23	13	21
Malectin OS=Mus musculus GN=Mlec PE=1 SV=2	MLEC_MOUSE	ENSMUSG00000048578	32 kDa	0	0	0	0	0	0	3	0	0	0	0	0	0	0	0	0	0
Microtubule-associated proteins 1A/1B light chain 3A OS=Mus musculus GN=Map1lc3a PE=1 SV=1	MLP3A_MOUSE	ENSMUSG00000027602	14 kDa	0	0	0	0	4	3	13	29	5	8	0	0	0	13	0	4	3
Methylmalonate-semialdehyde dehydrogenase [acylating], mitochondrial OS=Mus musculus GN=Aldh6a1 PE=1 SV=1	MMSA_MOUSE	ENSMUSG00000021238	58 kDa	32	42	58	36	32	34	31	61	58	57	42	45	48	49	39	47	43
Myelin-associated oligodendrocyte basic protein OS=Mus musculus GN=Mobp PE=1 SV=1	MOBP_MOUSE	ENSMUSG00000032517	19 kDa	0	0	0	0	0	0	0	0	3	0	0	3	0	4	0	0	0
Moesin OS=Mus musculus GN=Msn PE=1 SV=3	MOES_MOUSE	ENSMUSG00000031207	68 kDa	0	0	0	0	0	0	0	0	0	0	0	10	0	0	3	0	0
Myelin-oligodendrocyte glycoprotein OS=Mus musculus GN=Mog PE=1 SV=1	MOG_MOUSE	ENSMUSG00000076439	28 kDa	17	15	19	27	7	16	27	21	19	28	17	29	39	29	30	22	27
Mannosyl-oligosaccharide glucosidase OS=Mus musculus GN=Mogs PE=1 SV=1	MOGS_MOUSE	ENSMUSG00000030036	92 kDa	0	0	0	0	0	3	6	0	3	4	0	0	0	6	0	0	0
Protein MON2 homolog OS=Mus musculus GN=Mon2 PE=1 SV=2	MON2_MOUSE	ENSMUSG00000034602	189 kDa	9	0	3	3	3	0	0	0	0	11	3	3	0	4	4	0	0
Monocarboxylate transporter 1 OS=Mus musculus GN=Slc16a1 PE=1 SV=1	MOT1_MOUSE	ENSMUSG00000032902	53 kDa	17	3	14	0	0	0	14	9	0	0	0	16	0	0	0	0	0
Dual specificity mitogen-activated protein kinase kinase 1 OS=Mus musculus GN=Map2k1 PE=1 SV=2	MP2K1_MOUSE	ENSMUSG00000004936	43 kDa	41	44	39	70	31	49	65	54	62	54	51	60	66	54	55	58	47
Dual specificity mitogen-activated protein kinase kinase 2 OS=Mus musculus GN=Map2k2 PE=1 SV=2	MP2K2_MOUSE	ENSMUSG00000035027	44 kDa	0	0	0	0	0	0	3	0	0	0	0	0	0	0	0	0	0
Dual specificity mitogen-activated protein kinase kinase 4 OS=Mus musculus GN=Map2k4 PE=1 SV=2	MP2K4_MOUSE	ENSMUSG00000033352	44 kDa	21	13	20	17	4	19	22	24	17	14	9	18	24	17	12	17	16
Dual specificity mitogen-activated protein kinase kinase 6 OS=Mus musculus GN=Map2k6 PE=1 SV=1	MP2K6_MOUSE	ENSMUSG00000020623	37 kDa	0	3	0	5	0	11	13	0	0	0	0	6	0	0	0	0	0
Mitochondrial pyruvate carrier 1 OS=Mus musculus GN=Mpc1 PE=1 SV=1	MPC1_MOUSE	ENSMUSG00000023861	12 kDa	4	0	0	12	10	6	6	4	13	11	5	8	0	5	14	0	5
Mitochondrial pyruvate carrier 2 OS=Mus musculus GN=Mpc2 PE=1 SV=1	MPC2_MOUSE	ENSMUSG00000026568	14 kDa	28	16	22	24	12	17	24	23	27	28	22	25	21	32	21	21	13
Phosphate carrier protein, mitochondrial OS=Mus musculus GN=Slc25a3 PE=1 SV=1	MPCP_MOUSE	ENSMUSG00000061904	40 kDa	100	91	122	156	104	135	129	162	106	111	96	141	138	122	141	118	127
Mannose-6-phosphate isomerase OS=Mus musculus GN=Mpi PE=1 SV=1	MPI_MOUSE	ENSMUSG00000032306	47 kDa	12	14	16	18	12	8	3	18	23	8	9	3	25	12	0	10	0
MAGUK p55 subfamily member 2 OS=Mus musculus GN=Mpp2 PE=1 SV=1	MPP2_MOUSE	ENSMUSG00000017314	62 kDa	17	17	24	24	8	17	20	19	17	26	20	22	20	15	22	16	21
MAGUK p55 subfamily member 3 OS=Mus musculus GN=Mpp3 PE=1 SV=2	MPP3_MOUSE	ENSMUSG00000052373	64 kDa	0	0	0	0	0	0	8	0	6	3	0	0	0	9	0	0	0
MAGUK p55 subfamily member 6 OS=Mus musculus GN=Mpp6 PE=1 SV=1	MPP6_MOUSE	ENSMUSG00000038388	63 kDa	29	21	26	23	20	27	26	22	28	24	22	24	26	31	23	16	27
Mitochondrial-processing peptidase subunit alpha OS=Mus musculus GN=Pmpca PE=1 SV=1	MPPA_MOUSE	ENSMUSG00000026926	58 kDa	0	3	8	11	4	6	0	3	0	0	0	4	4	6	0	3	0
Mitochondrial-processing peptidase subunit beta OS=Mus musculus GN=Pmpcb PE=1 SV=1	MPPB_MOUSE	ENSMUSG00000029017	55 kDa	0	0	0	0	0	0	0	0	0	0	0	0	0	0	0	0	0
Serine/threonine-protein kinase MRCK alpha OS=Mus musculus GN=Cdc42bpa PE=1 SV=2	MRCKA_MOUSE	ENSMUSG00000026490	196 kDa	4	0	0	6	0	6	3	6	0	0	0	8	0	5	6	3	0
Serine/threonine-protein kinase MRCK beta OS=Mus musculus GN=Cdc42bpb PE=1 SV=2	MRCKB_MOUSE	ENSMUSG00000021279	195 kDa	0	0	0	0	0	0	11	0	0	0	0	17	3	0	0	0	0
MARCKS-related protein OS=Mus musculus GN=Marcksl1 PE=1 SV=2	MRP_MOUSE	ENSMUSG00000047945	20 kDa	0	0	0	0	0	0	0	0	0	0	0	0	0	0	0	0	0
Metallothionein-1 OS=Mus musculus GN=Mt1 PE=1 SV=1	MT1_MOUSE	ENSMUSG00000031765	6 kDa	0	0	0	0	0	0	0	0	0	0	0	0	0	0	0	0	0
Metallothionein-3 OS=Mus musculus GN=Mt3 PE=1 SV=1	MT3_MOUSE	ENSMUSG00000031760	7 kDa	0	0	0	0	0	0	0	3	12	0	0	0	0	4	0	0	0
Metastasis-associated protein MTA2 OS=Mus musculus GN=Mta2 PE=1 SV=1	MTA2_MOUSE	ENSMUSG00000071646	75 kDa	0	0	0	0	0	0	0	0	0	0	0	8	3	0	0	0	0
S-methyl-5'-thioadenosine phosphorylase OS=Mus musculus GN=Mtap PE=1 SV=1	MTAP_MOUSE	ENSMUSG00000062937	31 kDa	0	0	0	0	0	0	0	0	0	0	0	0	0	0	0	0	0
Microtubule-associated protein 2 OS=Mus musculus GN=Map2 PE=1 SV=2	MTAP2_MOUSE	ENSMUSG00000015222	199 kDa	305	311	299	279	283	298	332	286	289	298	247	396	417	296	275	287	299
Mitochondrial carrier homolog 1 OS=Mus musculus GN=Mtch1 PE=1 SV=1	MTCH1_MOUSE	ENSMUSG00000024012	42 kDa	19	0	14	10	6	9	6	14	11	11	6	8	13	0	0	7	0
Mitochondrial carrier homolog 2 OS=Mus musculus GN=Mtch2 PE=1 SV=1	MTCH2_MOUSE	ENSMUSG00000027282	33 kDa	52	47	62	44	38	44	45	67	48	62	50	42	61	50	54	54	45
Mitochondrial fission process protein 1 OS=Mus musculus GN=Mtfp1 PE=1 SV=1	MTFP1_MOUSE	ENSMUSG00000004748	18 kDa	0	0	0	0	0	0	0	0	0	0	3	0	0	0	0	0	0
Myotubularin-related protein 1 OS=Mus musculus GN=Mtmr1 PE=1 SV=1	MTMR1_MOUSE	ENSMUSG00000015214	75 kDa	0	0	0	0	0	0	0	6	0	0	0	3	0	0	0	3	0
Myotubularin-related protein 5 OS=Mus musculus GN=Sbf1 PE=1 SV=2	MTMR5_MOUSE	ENSMUSG00000036529	209 kDa	45	38	41	63	35	53	64	48	49	52	43	67	43	50	47	41	45
Serine/threonine-protein kinase mTOR OS=Mus musculus GN=Mtor PE=1 SV=2	MTOR_MOUSE	ENSMUSG00000028991	289 kDa	15	3	14	12	15	6	14	10	18	18	18	14	0	19	9	3	0
Myotrophin OS=Mus musculus GN=Mtpn PE=1 SV=2	MTPN_MOUSE	ENSMUSG00000029840	13 kDa	12	5	16	7	14	3	13	13	26	17	5	18	35	14	6	25	9
MTSS1-like protein OS=Mus musculus GN=Mtss1l PE=1 SV=1	MTSSL_MOUSE	ENSMUSG00000033763	77 kDa	0	0	0	0	0	0	0	0	0	0	0	0	0	0	0	0	0
Metaxin-1 OS=Mus musculus GN=Mtx1 PE=1 SV=1	MTX1_MOUSE	ENSMUSG00000064068	36 kDa	15	4	10	5	0	18	12	13	14	0	0	14	13	18	3	8	4
Metaxin-2 OS=Mus musculus GN=Mtx2 PE=1 SV=1	MTX2_MOUSE	ENSMUSG00000027099	30 kDa	20	10	18	3	3	0	12	30	17	16	13	14	15	18	3	7	12
Methylmalonyl-CoA mutase, mitochondrial OS=Mus musculus GN=Mut PE=1 SV=2	MUTA_MOUSE	ENSMUSG00000023921	83 kDa	0	0	0	0	0	0	0	0	0	0	0	4	0	0	0	0	0
Unconventional myosin-XVIIIa OS=Mus musculus GN=Myo18a PE=1 SV=2	MY18A_MOUSE	ENSMUSG00000000631	233 kDa	30	30	33	38	27	34	32	31	19	33	30	36	45	21	19	11	24
Myeloid-associated differentiation marker OS=Mus musculus GN=Myadm PE=1 SV=2	MYADM_MOUSE	ENSMUSG00000097829	35 kDa	0	0	0	7	20	0	0	0	12	20	0	0	0	18	0	0	19
Myeloid-derived growth factor OS=Mus musculus GN=Mydgf PE=1 SV=1	MYDGF_MOUSE	ENSMUSG00000019579	18 kDa	0	0	0	0	0	0	0	0	0	3	0	0	0	0	0	0	0
Myelin expression factor 2 OS=Mus musculus GN=Myef2 PE=1 SV=1	MYEF2_MOUSE	ENSMUSG00000027201	63 kDa	17	17	21	20	18	21	16	17	14	12	4	14	13	13	12	14	16
Myosin-10 OS=Mus musculus GN=Myh10 PE=1 SV=2	MYH10_MOUSE	ENSMUSG00000020900	229 kDa	126	97	129	98	92	98	117	125	143	112	100	116	181	149	101	101	85
Myosin-11 OS=Mus musculus GN=Myh11 PE=1 SV=1	MYH11_MOUSE	ENSMUSG00000018830	227 kDa	0	0	0	0	0	0	0	0	0	0	0	0	5	0	0	0	0
Myosin-14 OS=Mus musculus GN=Myh14 PE=1 SV=1	MYH14_MOUSE	ENSMUSG00000108439	229 kDa	3	0	0	0	0	0	0	0	7	13	0	10	4	8	0	0	0
Myosin-9 OS=Mus musculus GN=Myh9 PE=1 SV=4	MYH9_MOUSE	ENSMUSG00000022443	226 kDa	117	114	120	76	67	96	82	119	104	107	110	87	159	90	71	105	75
Myosin light polypeptide 6 OS=Mus musculus GN=Myl6 PE=1 SV=3	MYL6_MOUSE	ENSMUSG00000090841	17 kDa	20	20	22	19	21	20	15	24	29	23	21	23	13	18	21	27	20
Unconventional myosin-Id OS=Mus musculus GN=Myo1d PE=1 SV=1	MYO1D_MOUSE	ENSMUSG00000035441	116 kDa	5	0	0	0	0	0	0	14	20	17	0	14	5	21	3	8	12
Unconventional myosin-Va OS=Mus musculus GN=Myo5a PE=1 SV=2	MYO5A_MOUSE	ENSMUSG00000034593	216 kDa	99	78	106	114	83	101	99	107	99	105	73	98	122	117	62	81	85
Unconventional myosin-VI OS=Mus musculus GN=Myo6 PE=1 SV=1	MYO6_MOUSE	ENSMUSG00000033577	146 kDa	13	3	15	0	3	0	9	17	14	16	10	13	22	16	8	15	0
Myelin proteolipid protein OS=Mus musculus GN=Plp1 PE=1 SV=2	MYPR_MOUSE	ENSMUSG00000031425	30 kDa	242	195	225	116	117	152	157	213	181	166	250	246	273	241	224	227	211
Protein phosphatase 1 regulatory subunit 12A OS=Mus musculus GN=Ppp1r12a PE=1 SV=2	MYPT1_MOUSE	ENSMUSG00000019907	115 kDa	0	9	0	0	7	0	3	0	3	0	0	11	12	3	0	3	4
N-alpha-acetyltransferase 15, NatA auxiliary subunit OS=Mus musculus GN=Naa15 PE=1 SV=1	NAA15_MOUSE	ENSMUSG00000063273	101 kDa	0	0	0	0	0	0	3	4	3	0	0	0	0	0	0	0	0
N-alpha-acetyltransferase 25, NatB auxiliary subunit OS=Mus musculus GN=Naa25 PE=1 SV=1	NAA25_MOUSE	ENSMUSG00000042719	112 kDa	0	0	0	0	0	0	0	0	0	0	0	0	0	0	0	0	0
N-alpha-acetyltransferase 35, NatC auxiliary subunit OS=Mus musculus GN=Naa35 PE=1 SV=1	NAA35_MOUSE	ENSMUSG00000021555	83 kDa	0	0	0	0	4	0	0	0	0	0	0	0	0	0	0	0	0
N-acylethanolamine-hydrolyzing acid amidase OS=Mus musculus GN=Naaa PE=1 SV=2	NAAA_MOUSE	ENSMUSG00000029413	40 kDa	0	0	0	0	0	0	0	0	0	0	0	0	0	0	0	0	0
Sodium/calcium exchanger 1 OS=Mus musculus GN=Slc8a1 PE=1 SV=1	NAC1_MOUSE	ENSMUSG00000054640	108 kDa	26	24	31	25	20	31	28	27	22	34	25	26	45	30	19	23	26
Nascent polypeptide-associated complex subunit alpha, muscle-specific form OS=Mus musculus GN=Naca PE=1 SV=2	NACAM_MOUSE	ENSMUSG00000061315	220 kDa	10	18	3	23	18	19	11	3	3	10	11	8	25	7	12	9	15
NAD kinase 2, mitochondrial OS=Mus musculus GN=Nadk2 PE=1 SV=2	NAKD2_MOUSE	ENSMUSG00000022253	51 kDa	0	3	0	3	0	0	0	3	3	4	0	8	0	8	0	0	0
Nicotinamide phosphoribosyltransferase OS=Mus musculus GN=Nampt PE=1 SV=1	NAMPT_MOUSE	ENSMUSG00000020572	55 kDa	14	14	17	16	7	23	17	19	15	16	17	7	20	12	5	8	10
NADH-cytochrome b5 reductase 1 OS=Mus musculus GN=Cyb5r1 PE=1 SV=1	NB5R1_MOUSE	ENSMUSG00000026456	34 kDa	6	3	0	6	4	0	13	16	10	7	7	14	26	8	9	9	9
NADH-cytochrome b5 reductase 3 OS=Mus musculus GN=Cyb5r3 PE=1 SV=3	NB5R3_MOUSE	ENSMUSG00000018042	34 kDa	18	13	21	18	15	16	19	25	18	17	13	14	35	15	11	11	20
Neurobeachin OS=Mus musculus GN=Nbea PE=1 SV=1	NBEA_MOUSE	ENSMUSG00000027799	327 kDa	59	58	60	56	69	71	81	57	65	63	75	71	80	67	48	58	59
Neurocalcin-delta OS=Mus musculus GN=Ncald PE=1 SV=4	NCALD_MOUSE	ENSMUSG00000051359	22 kDa	22	27	18	33	13	13	22	16	18	15	17	27	39	20	13	23	22
Neural cell adhesion molecule 1 OS=Mus musculus GN=Ncam1 PE=1 SV=3	NCAM1_MOUSE	ENSMUSG00000039542	119 kDa	166	123	180	137	201	173	173	169	158	151	129	159	193	153	125	142	118
Neural cell adhesion molecule 2 OS=Mus musculus GN=Ncam2 PE=1 SV=1	NCAM2_MOUSE	ENSMUSG00000022762	93 kDa	23	13	19	21	14	17	17	21	20	18	13	15	22	21	14	13	15
Neurocan core protein OS=Mus musculus GN=Ncan PE=1 SV=1	NCAN_MOUSE	ENSMUSG00000002341	137 kDa	35	39	56	45	40	24	38	48	52	41	29	35	48	46	38	37	40
Neurochondrin OS=Mus musculus GN=Ncdn PE=1 SV=1	NCDN_MOUSE	ENSMUSG00000028833	79 kDa	118	128	118	139	111	182	134	142	119	144	148	149	139	130	139	145	124
Neutral cholesterol ester hydrolase 1 OS=Mus musculus GN=Nceh1 PE=1 SV=1	NCEH1_MOUSE	ENSMUSG00000027698	46 kDa	18	14	15	19	12	19	16	18	26	22	31	21	15	22	23	18	10
Neural cell adhesion molecule L1-like protein OS=Mus musculus GN=Chl1 PE=1 SV=2	NCHL1_MOUSE	ENSMUSG00000030077	135 kDa	12	14	28	25	7	16	35	26	10	11	13	12	3	16	20	13	16
Cytoplasmic protein NCK2 OS=Mus musculus GN=Nck2 PE=1 SV=1	NCK2_MOUSE	ENSMUSG00000066877	43 kDa	4	0	0	4	5	0	5	0	4	0	0	11	0	11	0	0	3
Nck-associated protein 1 OS=Mus musculus GN=Nckap1 PE=1 SV=2	NCKP1_MOUSE	ENSMUSG00000027002	129 kDa	85	69	84	82	74	78	77	87	81	85	94	94	99	95	78	89	53
Nicalin OS=Mus musculus GN=Ncln PE=1 SV=2	NCLN_MOUSE	ENSMUSG00000020238	63 kDa	0	0	0	0	0	0	0	0	0	0	0	0	0	0	0	0	0
NADPH--cytochrome P450 reductase OS=Mus musculus GN=Por PE=1 SV=2	NCPR_MOUSE	ENSMUSG00000005514	77 kDa	21	4	19	13	4	12	14	16	19	30	18	22	20	18	11	13	0
Neuronal calcium sensor 1 OS=Mus musculus GN=Ncs1 PE=1 SV=3	NCS1_MOUSE	ENSMUSG00000062661	22 kDa	11	23	16	6	18	23	19	17	18	17	21	16	31	18	13	20	21
Nuclear distribution protein nudE-like 1 OS=Mus musculus GN=Ndel1 PE=1 SV=2	NDEL1_MOUSE	ENSMUSG00000018736	38 kDa	0	0	0	0	0	0	0	0	0	0	0	0	0	0	0	0	0
Nucleoside diphosphate kinase A OS=Mus musculus GN=Nme1 PE=1 SV=1	NDKA_MOUSE	ENSMUSG00000037601	17 kDa	12	21	21	19	28	18	14	44	17	15	9	20	21	13	15	24	14
Nucleoside diphosphate kinase B OS=Mus musculus GN=Nme2 PE=1 SV=1	NDKB_MOUSE	ENSMUSG00000020857	17 kDa	50	49	67	42	42	52	34	61	58	46	46	61	49	54	40	45	42
Protein NDRG1 OS=Mus musculus GN=Ndrg1 PE=1 SV=1	NDRG1_MOUSE	ENSMUSG00000005125	43 kDa	7	0	8	12	9	0	17	23	17	19	14	22	16	21	12	21	6
Protein NDRG2 OS=Mus musculus GN=Ndrg2 PE=1 SV=1	NDRG2_MOUSE	ENSMUSG00000004558	41 kDa	87	88	86	122	88	73	95	91	97	114	89	98	114	95	86	92	86
Protein NDRG3 OS=Mus musculus GN=Ndrg3 PE=1 SV=1	NDRG3_MOUSE	ENSMUSG00000027634	42 kDa	35	26	33	28	21	22	29	24	39	35	24	32	38	34	17	29	18
Protein NDRG4 OS=Mus musculus GN=Ndrg4 PE=1 SV=1	NDRG4_MOUSE	ENSMUSG00000036564	39 kDa	26	16	31	29	31	15	38	26	26	33	18	28	34	35	0	26	20
NADH dehydrogenase [ubiquinone] 1 alpha subcomplex subunit 2 OS=Mus musculus GN=Ndufa2 PE=1 SV=3	NDUA2_MOUSE	ENSMUSG00000014294	11 kDa	3	0	0	0	8	0	11	3	4	7	0	3	0	0	0	0	9
NADH dehydrogenase [ubiquinone] 1 alpha subcomplex subunit 3 OS=Mus musculus GN=Ndufa3 PE=1 SV=1	NDUA3_MOUSE	ENSMUSG00000035674	9 kDa	0	5	0	0	0	0	0	0	0	0	0	0	8	0	0	0	0
Cytochrome c oxidase subunit NDUFA4 OS=Mus musculus GN=Ndufa4 PE=1 SV=2	NDUA4_MOUSE	ENSMUSG00000029632	9 kDa	16	13	22	20	14	14	24	4	13	14	0	17	9	12	17	17	22
NADH dehydrogenase [ubiquinone] 1 alpha subcomplex subunit 5 OS=Mus musculus GN=Ndufa5 PE=1 SV=3	NDUA5_MOUSE	ENSMUSG00000023089	13 kDa	17	29	20	20	21	21	17	15	19	11	4	19	0	21	22	13	16
NADH dehydrogenase [ubiquinone] 1 alpha subcomplex subunit 6 OS=Mus musculus GN=Ndufa6 PE=1 SV=1	NDUA6_MOUSE	ENSMUSG00000022450	15 kDa	0	0	0	0	4	0	0	0	0	0	0	0	0	0	0	0	0
NADH dehydrogenase [ubiquinone] 1 alpha subcomplex subunit 7 OS=Mus musculus GN=Ndufa7 PE=1 SV=3	NDUA7_MOUSE	ENSMUSG00000041881	13 kDa	9	0	14	6	17	0	15	12	17	5	0	13	4	17	0	0	4
NADH dehydrogenase [ubiquinone] 1 alpha subcomplex subunit 8 OS=Mus musculus GN=Ndufa8 PE=1 SV=3	NDUA8_MOUSE	ENSMUSG00000026895	20 kDa	39	24	32	33	27	25	31	20	32	32	33	25	42	27	23	27	34
NADH dehydrogenase [ubiquinone] 1 alpha subcomplex subunit 9, mitochondrial OS=Mus musculus GN=Ndufa9 PE=1 SV=2	NDUA9_MOUSE	ENSMUSG00000000399	43 kDa	47	29	40	42	25	42	51	52	42	52	31	48	43	41	37	49	35
NADH dehydrogenase [ubiquinone] 1 alpha subcomplex subunit 10, mitochondrial OS=Mus musculus GN=Ndufa10 PE=1 SV=1	NDUAA_MOUSE	ENSMUSG00000026260	41 kDa	55	50	51	50	40	58	60	72	54	53	57	46	66	61	44	56	34
NADH dehydrogenase [ubiquinone] 1 alpha subcomplex subunit 11 OS=Mus musculus GN=Ndufa11 PE=1 SV=2	NDUAB_MOUSE	ENSMUSG00000002379	15 kDa	4	0	0	13	3	4	8	0	0	0	0	0	0	5	0	0	0
NADH dehydrogenase [ubiquinone] 1 alpha subcomplex subunit 12 OS=Mus musculus GN=Ndufa12 PE=1 SV=2	NDUAC_MOUSE	ENSMUSG00000020022	17 kDa	37	40	34	38	27	23	33	40	34	34	31	35	29	38	24	39	32
NADH dehydrogenase [ubiquinone] 1 alpha subcomplex subunit 13 OS=Mus musculus GN=Ndufa13 PE=1 SV=3	NDUAD_MOUSE	ENSMUSG00000036199	17 kDa	6	5	15	15	0	23	10	8	0	7	15	20	5	0	0	3	8
NADH dehydrogenase [ubiquinone] 1 beta subcomplex subunit 3 OS=Mus musculus GN=Ndufb3 PE=1 SV=1	NDUB3_MOUSE	ENSMUSG00000026032	12 kDa	0	5	0	16	0	3	0	3	0	0	0	0	0	0	4	0	0
NADH dehydrogenase [ubiquinone] 1 beta subcomplex subunit 4 OS=Mus musculus GN=Ndufb4 PE=1 SV=3	NDUB4_MOUSE	ENSMUSG00000022820	15 kDa	21	20	20	13	10	23	17	17	9	15	16	18	0	15	20	11	9
NADH dehydrogenase [ubiquinone] 1 beta subcomplex subunit 5, mitochondrial OS=Mus musculus GN=Ndufb5 PE=1 SV=1	NDUB5_MOUSE	ENSMUSG00000027673	22 kDa	15	13	13	15	16	12	16	14	18	13	11	15	21	18	12	22	15
NADH dehydrogenase [ubiquinone] 1 beta subcomplex subunit 7 OS=Mus musculus GN=Ndufb7 PE=1 SV=3	NDUB7_MOUSE	ENSMUSG00000033938	16 kDa	17	18	23	26	29	20	19	26	24	13	21	18	35	25	19	21	23
NADH dehydrogenase [ubiquinone] 1 beta subcomplex subunit 8, mitochondrial OS=Mus musculus GN=Ndufb8 PE=1 SV=1	NDUB8_MOUSE	ENSMUSG00000025204	22 kDa	19	18	24	16	3	15	14	22	22	19	16	17	24	17	12	22	20
NADH dehydrogenase [ubiquinone] 1 beta subcomplex subunit 9 OS=Mus musculus GN=Ndufb9 PE=1 SV=3	NDUB9_MOUSE	ENSMUSG00000022354	22 kDa	19	25	19	24	20	28	21	18	17	21	16	19	39	20	20	20	13
NADH dehydrogenase [ubiquinone] 1 beta subcomplex subunit 10 OS=Mus musculus GN=Ndufb10 PE=1 SV=3	NDUBA_MOUSE	ENSMUSG00000040048	21 kDa	37	25	36	42	35	34	41	30	40	45	30	49	44	42	28	27	41
NADH dehydrogenase [ubiquinone] 1 beta subcomplex subunit 11, mitochondrial OS=Mus musculus GN=Ndufb11 PE=1 SV=2	NDUBB_MOUSE	ENSMUSG00000031059	17 kDa	4	5	5	0	0	0	0	0	16	15	0	0	13	5	0	0	0
NADH dehydrogenase [ubiquinone] 1 subunit C2 OS=Mus musculus GN=Ndufc2 PE=1 SV=1	NDUC2_MOUSE	ENSMUSG00000030647	14 kDa	0	0	7	0	0	12	10	0	8	4	0	4	0	10	17	6	4
NADH-ubiquinone oxidoreductase 75 kDa subunit, mitochondrial OS=Mus musculus GN=Ndufs1 PE=1 SV=2	NDUS1_MOUSE	ENSMUSG00000025968	80 kDa	92	95	106	115	92	106	101	100	104	115	90	97	137	101	92	106	101
NADH dehydrogenase [ubiquinone] iron-sulfur protein 2, mitochondrial OS=Mus musculus GN=Ndufs2 PE=1 SV=1	NDUS2_MOUSE	ENSMUSG00000013593	53 kDa	57	61	53	71	63	59	65	51	46	64	49	64	81	59	60	61	56
NADH dehydrogenase [ubiquinone] iron-sulfur protein 3, mitochondrial OS=Mus musculus GN=Ndufs3 PE=1 SV=2	NDUS3_MOUSE	ENSMUSG00000005510	30 kDa	31	24	38	37	33	42	36	42	42	48	34	37	43	36	31	42	30
NADH dehydrogenase [ubiquinone] iron-sulfur protein 4, mitochondrial OS=Mus musculus GN=Ndufs4 PE=1 SV=3	NDUS4_MOUSE	ENSMUSG00000021764	20 kDa	4	6	0	4	10	0	0	0	14	14	0	14	23	17	4	0	9
NADH dehydrogenase [ubiquinone] iron-sulfur protein 5 OS=Mus musculus GN=Ndufs5 PE=1 SV=3	NDUS5_MOUSE	ENSMUSG00000028648	13 kDa	15	17	19	5	14	5	0	12	15	19	11	0	0	15	14	18	19
NADH dehydrogenase [ubiquinone] iron-sulfur protein 6, mitochondrial OS=Mus musculus GN=Ndufs6 PE=1 SV=2	NDUS6_MOUSE	ENSMUSG00000021606	13 kDa	0	4	0	5	7	0	16	10	12	25	0	11	21	14	0	19	16
NADH dehydrogenase [ubiquinone] iron-sulfur protein 7, mitochondrial OS=Mus musculus GN=Ndufs7 PE=1 SV=1	NDUS7_MOUSE	ENSMUSG00000020153	25 kDa	12	6	9	18	14	0	17	0	18	22	6	13	14	19	0	13	12
NADH dehydrogenase [ubiquinone] iron-sulfur protein 8, mitochondrial OS=Mus musculus GN=Ndufs8 PE=1 SV=1	NDUS8_MOUSE	ENSMUSG00000059734	24 kDa	25	4	23	21	0	22	16	26	29	25	9	27	21	31	12	11	16
NADH dehydrogenase [ubiquinone] flavoprotein 1, mitochondrial OS=Mus musculus GN=Ndufv1 PE=1 SV=1	NDUV1_MOUSE	ENSMUSG00000037916	51 kDa	49	54	67	63	46	73	59	73	53	77	44	64	64	57	57	70	53
NADH dehydrogenase [ubiquinone] flavoprotein 2, mitochondrial OS=Mus musculus GN=Ndufv2 PE=1 SV=2	NDUV2_MOUSE	ENSMUSG00000024099	27 kDa	34	27	34	27	34	22	27	27	27	27	20	30	28	34	17	26	27
Neurabin-2 OS=Mus musculus GN=Ppp1r9b PE=1 SV=1	NEB2_MOUSE	ENSMUSG00000038976	90 kDa	37	28	41	51	43	37	40	36	38	34	28	46	44	35	14	28	26
N-terminal EF-hand calcium-binding protein 2 OS=Mus musculus GN=Necab2 PE=1 SV=1	NECA2_MOUSE	ENSMUSG00000031837	43 kDa	9	10	6	11	10	16	13	0	0	10	7	16	15	6	0	10	15
Adaptin ear-binding coat-associated protein 1 OS=Mus musculus GN=Necap1 PE=1 SV=2	NECP1_MOUSE	ENSMUSG00000030327	30 kDa	24	25	25	32	29	21	34	25	20	23	25	38	35	24	23	23	22
E3 ubiquitin-protein ligase NEDD4-like OS=Mus musculus GN=Nedd4l PE=1 SV=2	NED4L_MOUSE	ENSMUSG00000024589	115 kDa	16	0	14	10	3	12	8	21	17	21	0	8	6	13	0	0	0
E3 ubiquitin-protein ligase NEDD4 OS=Mus musculus GN=Nedd4 PE=1 SV=3	NEDD4_MOUSE	ENSMUSG00000032216	103 kDa	0	0	4	0	0	0	4	18	12	10	0	0	0	9	0	0	0
Neuronal growth regulator 1 OS=Mus musculus GN=Negr1 PE=1 SV=1	NEGR1_MOUSE	ENSMUSG00000040037	38 kDa	10	17	15	14	10	23	19	18	15	18	16	13	26	21	7	15	18
N-acylneuraminate cytidylyltransferase OS=Mus musculus GN=Cmas PE=1 SV=2	NEUA_MOUSE	ENSMUSG00000030282	48 kDa	11	14	14	15	9	10	10	14	3	14	4	4	16	11	6	6	6
Neurogranin OS=Mus musculus GN=Nrgn PE=1 SV=1	NEUG_MOUSE	ENSMUSG00000053310	7 kDa	0	5	0	0	4	0	0	0	0	9	0	0	0	0	0	0	0
Neurolysin, mitochondrial OS=Mus musculus GN=Nln PE=1 SV=1	NEUL_MOUSE	ENSMUSG00000021710	80 kDa	11	10	11	0	6	0	3	3	0	7	0	0	5	4	0	0	0
Neuromodulin OS=Mus musculus GN=Gap43 PE=1 SV=1	NEUM_MOUSE	ENSMUSG00000047261	24 kDa	54	7	53	0	0	3	39	43	59	0	0	35	0	37	0	0	0
Neurofibromin OS=Mus musculus GN=Nf1 PE=1 SV=1	NF1_MOUSE	ENSMUSG00000020716	320 kDa	18	8	26	22	28	15	17	11	36	26	10	29	7	31	7	9	26
Neurofascin OS=Mus musculus GN=Nfasc PE=1 SV=1	NFASC_MOUSE	ENSMUSG00000026442	138 kDa	68	75	80	71	69	67	73	91	89	96	91	78	124	93	84	98	84
Neurofilament heavy polypeptide OS=Mus musculus GN=Nefh PE=1 SV=3	NFH_MOUSE	ENSMUSG00000020396	117 kDa	27	21	26	18	20	36	47	29	41	32	25	51	55	43	25	37	40
Neurofilament light polypeptide OS=Mus musculus GN=Nefl PE=1 SV=5	NFL_MOUSE	ENSMUSG00000022055	62 kDa	69	54	75	59	73	80	97	92	85	87	84	93	150	96	73	86	80
Neurofilament medium polypeptide OS=Mus musculus GN=Nefm PE=1 SV=4	NFM_MOUSE	ENSMUSG00000022054	96 kDa	85	80	101	66	84	104	111	97	93	104	102	124	189	122	71	90	77
Cysteine desulfurase, mitochondrial OS=Mus musculus GN=Nfs1 PE=1 SV=3	NFS1_MOUSE	ENSMUSG00000027618	51 kDa	0	0	0	0	0	0	0	0	0	0	0	0	0	0	0	0	0
NFU1 iron-sulfur cluster scaffold homolog, mitochondrial OS=Mus musculus GN=Nfu1 PE=1 SV=2	NFU1_MOUSE	ENSMUSG00000029993	29 kDa	14	5	9	6	3	14	0	11	3	0	11	7	0	4	0	8	5
Ephexin-1 OS=Mus musculus GN=Ngef PE=1 SV=1	NGEF_MOUSE	ENSMUSG00000026259	82 kDa	6	3	0	0	7	0	6	14	13	9	0	0	0	19	0	4	4
NHP2-like protein 1 OS=Mus musculus GN=Snu13 PE=1 SV=4	NH2L1_MOUSE	ENSMUSG00000063543	14 kDa	3	0	0	3	0	0	8	0	0	0	3	3	0	0	0	0	0
Na(+)/H(+) exchange regulatory cofactor NHE-RF1 OS=Mus musculus GN=Slc9a3r1 PE=1 SV=3	NHRF1_MOUSE	ENSMUSG00000020733	39 kDa	10	4	17	0	0	13	22	17	25	4	0	20	14	16	0	3	10
Protein NipSnap homolog 1 OS=Mus musculus GN=Nipsnap1 PE=1 SV=1	NIPS1_MOUSE	ENSMUSG00000034285	33 kDa	21	20	27	34	26	40	31	37	33	28	42	27	47	28	42	35	28
Protein NipSnap homolog 2 OS=Mus musculus GN=Gbas PE=1 SV=1	NIPS2_MOUSE	ENSMUSG00000029432	33 kDa	23	13	25	23	25	31	27	23	27	24	24	26	31	24	26	30	24
Nischarin OS=Mus musculus GN=Nisch PE=1 SV=2	NISCH_MOUSE	ENSMUSG00000021910	175 kDa	0	4	3	0	0	9	10	3	3	4	0	0	0	0	0	6	0
Nitrilase homolog 1 OS=Mus musculus GN=Nit1 PE=1 SV=2	NIT1_MOUSE	ENSMUSG00000013997	36 kDa	5	3	12	0	12	3	4	9	12	10	4	4	5	3	0	4	0
Omega-amidase NIT2 OS=Mus musculus GN=Nit2 PE=1 SV=1	NIT2_MOUSE	ENSMUSG00000022751	31 kDa	6	5	9	15	16	12	6	4	15	14	5	14	0	18	3	0	17
Neuroligin-2 OS=Mus musculus GN=Nlgn2 PE=1 SV=2	NLGN2_MOUSE	ENSMUSG00000051790	91 kDa	8	0	17	0	0	0	0	8	13	0	8	4	4	3	0	0	3
Neuroligin-3 OS=Mus musculus GN=Nlgn3 PE=1 SV=2	NLGN3_MOUSE	ENSMUSG00000031302	91 kDa	26	17	27	29	20	28	25	26	29	29	18	24	29	23	12	20	21
Neuroligin 4-like OS=Mus musculus GN=Nlgn4l PE=1 SV=1	NLGN4_MOUSE	-	97 kDa	0	4	0	13	0	0	15	0	0	4	9	15	3	0	0	4	13
Non-specific lipid-transfer protein OS=Mus musculus GN=Scp2 PE=1 SV=3	NLTP_MOUSE	ENSMUSG00000028603	59 kDa	7	9	6	3	0	0	6	0	0	0	0	0	0	6	0	0	0
Glutamate receptor ionotropic, NMDA 2A OS=Mus musculus GN=Grin2a PE=1 SV=2	NMDE1_MOUSE	ENSMUSG00000059003	165 kDa	3	0	7	8	0	9	16	17	6	18	8	3	5	5	0	3	0
Glutamate receptor ionotropic, NMDA 2B OS=Mus musculus GN=Grin2b PE=1 SV=3	NMDE2_MOUSE	ENSMUSG00000030209	166 kDa	46	34	42	34	31	46	31	45	40	39	28	31	36	45	25	29	40
Glutamate receptor ionotropic, NMDA 1 OS=Mus musculus GN=Grin1 PE=1 SV=1	NMDZ1_MOUSE	ENSMUSG00000026959	105 kDa	23	22	28	22	22	32	30	28	35	34	24	30	19	23	30	28	27
Glycylpeptide N-tetradecanoyltransferase 1 OS=Mus musculus GN=Nmt1 PE=1 SV=1	NMT1_MOUSE	ENSMUSG00000020936	57 kDa	16	17	14	22	18	32	26	18	17	15	15	14	16	17	22	16	16
Glycylpeptide N-tetradecanoyltransferase 2 OS=Mus musculus GN=Nmt2 PE=1 SV=1	NMT2_MOUSE	ENSMUSG00000026643	60 kDa	0	0	0	0	0	0	0	0	0	0	0	0	0	0	0	0	0
ATP-dependent (S)-NAD(P)H-hydrate dehydratase OS=Mus musculus GN=Carkd PE=1 SV=1	NNRD_MOUSE	ENSMUSG00000031505	37 kDa	13	0	14	12	0	9	26	19	8	14	5	8	18	0	17	18	0
NAD(P)H-hydrate epimerase OS=Mus musculus GN=Apoa1bp PE=1 SV=1	NNRE_MOUSE	ENSMUSG00000028070	31 kDa	7	11	13	15	17	8	10	14	9	15	11	9	10	4	12	17	16
Noelin OS=Mus musculus GN=Olfm1 PE=1 SV=1	NOE1_MOUSE	ENSMUSG00000026833	55 kDa	6	7	3	8	0	0	0	0	0	7	0	14	7	0	0	12	0
Nucleolar protein 3 OS=Mus musculus GN=Nol3 PE=1 SV=1	NOL3_MOUSE	ENSMUSG00000014776	25 kDa	7	0	3	0	0	0	0	11	11	0	3	14	6	8	0	0	3
Nodal modulator 1 OS=Mus musculus GN=Nomo1 PE=1 SV=1	NOMO1_MOUSE	ENSMUSG00000030835	133 kDa	8	0	6	14	0	8	13	0	0	6	0	14	0	4	0	3	0
Non-POU domain-containing octamer-binding protein OS=Mus musculus GN=Nono PE=1 SV=3	NONO_MOUSE	ENSMUSG00000031311	55 kDa	18	18	28	12	16	15	21	28	18	28	16	15	24	16	8	16	16
Nucleolar protein 56 OS=Mus musculus GN=Nop56 PE=1 SV=2	NOP56_MOUSE	ENSMUSG00000027405	64 kDa	11	6	13	10	7	14	13	14	13	22	0	13	12	10	4	10	12
Nucleolar protein 58 OS=Mus musculus GN=Nop58 PE=1 SV=1	NOP58_MOUSE	ENSMUSG00000026020	60 kDa	7	0	4	0	0	0	3	0	0	0	0	11	0	0	0	0	0
Nitric oxide synthase, brain OS=Mus musculus GN=Nos1 PE=1 SV=1	NOS1_MOUSE	ENSMUSG00000029361	160 kDa	11	6	14	16	16	15	17	11	15	21	9	18	17	17	5	10	12
Nucleosome assembly protein 1-like 1 OS=Mus musculus GN=Nap1l1 PE=1 SV=2	NP1L1_MOUSE	ENSMUSG00000058799	45 kDa	22	24	21	38	17	28	26	21	14	24	14	21	32	21	12	24	17
Nucleosome assembly protein 1-like 4 OS=Mus musculus GN=Nap1l4 PE=1 SV=1	NP1L4_MOUSE	ENSMUSG00000059119	43 kDa	20	19	23	17	8	27	26	31	26	22	24	20	28	18	22	28	15
Nuclear protein localization protein 4 homolog OS=Mus musculus GN=Nploc4 PE=1 SV=3	NPL4_MOUSE	ENSMUSG00000039703	68 kDa	0	0	0	3	3	8	3	0	0	3	3	0	0	0	0	0	0
Nucleophosmin OS=Mus musculus GN=Npm1 PE=1 SV=1	NPM_MOUSE	ENSMUSG00000057113	33 kDa	3	0	24	4	0	19	15	26	4	16	6	19	0	13	0	20	0
Protein NipSnap homolog 3B OS=Mus musculus GN=Nipsnap3b PE=1 SV=1	NPS3B_MOUSE	ENSMUSG00000015247	28 kDa	3	3	3	12	0	3	4	3	0	6	0	0	0	0	0	0	0
Neuroplastin OS=Mus musculus GN=Nptn PE=1 SV=3	NPTN_MOUSE	ENSMUSG00000032336	44 kDa	41	29	36	33	28	31	31	24	28	27	38	40	33	25	27	26	24
Neuronal pentraxin-1 OS=Mus musculus GN=Nptx1 PE=1 SV=1	NPTX1_MOUSE	ENSMUSG00000025582	47 kDa	22	19	34	21	20	15	31	27	31	31	11	33	23	27	18	29	17
Neuronal pentraxin receptor OS=Mus musculus GN=Nptxr PE=1 SV=1	NPTXR_MOUSE	ENSMUSG00000022421	52 kDa	20	3	22	9	8	11	18	20	15	15	0	19	30	13	0	3	4
Nuclear receptor-binding protein 2 OS=Mus musculus GN=Nrbp2 PE=1 SV=2	NRBP2_MOUSE	ENSMUSG00000075590	57 kDa	0	0	0	0	0	0	0	0	0	0	0	0	0	0	0	0	0
Neuronal cell adhesion molecule OS=Mus musculus GN=Nrcam PE=1 SV=2	NRCAM_MOUSE	ENSMUSG00000020598	139 kDa	48	40	37	54	35	46	34	41	42	42	29	31	45	43	24	36	35
Nardilysin OS=Mus musculus GN=Nrd1 PE=1 SV=1	NRDC_MOUSE	ENSMUSG00000053510	133 kDa	0	0	4	0	0	0	0	0	3	0	0	0	0	0	0	0	0
Neuritin OS=Mus musculus GN=Nrn1 PE=1 SV=1	NRN1_MOUSE	ENSMUSG00000039114	15 kDa	0	0	0	0	0	0	0	0	0	0	0	0	0	0	0	0	0
Neuropilin-1 OS=Mus musculus GN=Nrp1 PE=1 SV=2	NRP1_MOUSE	ENSMUSG00000025810	103 kDa	7	0	0	13	7	0	5	0	15	13	0	14	13	6	0	3	4
Neurexin-1 OS=Mus musculus GN=Nrxn1 PE=1 SV=3	NRX1A_MOUSE	ENSMUSG00000024109	166 kDa	21	14	20	18	19	15	19	12	24	27	17	17	23	25	8	8	7
Neurexin-3 OS=Mus musculus GN=Nrxn3 PE=1 SV=2	NRX3A_MOUSE	ENSMUSG00000066392	173 kDa	23	25	34	30	22	10	23	26	30	32	26	23	14	28	28	28	15
Vesicle-fusing ATPase OS=Mus musculus GN=Nsf PE=1 SV=2	NSF_MOUSE	ENSMUSG00000034187	83 kDa	218	202	197	195	243	204	229	210	221	227	213	243	271	244	189	217	186
NSFL1 cofactor p47 OS=Mus musculus GN=Nsfl1c PE=1 SV=1	NSF1C_MOUSE	ENSMUSG00000027455	41 kDa	32	28	41	27	47	28	27	24	41	43	25	25	57	35	13	35	35
Sphingomyelin phosphodiesterase 3 OS=Mus musculus GN=Smpd3 PE=1 SV=1	NSMA2_MOUSE	ENSMUSG00000031906	71 kDa	0	0	3	6	3	0	16	0	0	0	3	0	0	0	7	6	0
NMDA receptor synaptonuclear signaling and neuronal migration factor OS=Mus musculus GN=Nsmf PE=1 SV=1	NSMF_MOUSE	ENSMUSG00000006476	60 kDa	0	0	0	0	0	0	4	0	0	0	0	0	0	0	0	0	0
5'(3')-deoxyribonucleotidase, cytosolic type OS=Mus musculus GN=Nt5c PE=1 SV=1	NT5C_MOUSE	ENSMUSG00000020736	23 kDa	4	0	0	15	0	4	7	6	11	14	4	3	3	4	3	0	15
5'-nucleotidase domain-containing protein 3 OS=Mus musculus GN=Nt5dc3 PE=1 SV=1	NT5D3_MOUSE	ENSMUSG00000054027	63 kDa	35	37	38	51	31	40	42	42	36	42	45	43	28	46	36	43	22
Nuclear transport factor 2 OS=Mus musculus GN=Nutf2 PE=1 SV=1	NTF2_MOUSE	ENSMUSG00000008450	14 kDa	0	0	0	0	0	0	0	0	0	0	0	0	0	0	0	0	0
Neurotrimin OS=Mus musculus GN=Ntm PE=1 SV=2	NTRI_MOUSE	ENSMUSG00000059974	38 kDa	34	37	35	40	52	40	37	25	27	35	21	31	67	35	30	39	32
BDNF/NT-3 growth factors receptor OS=Mus musculus GN=Ntrk2 PE=1 SV=1	NTRK2_MOUSE	ENSMUSG00000055254	92 kDa	15	4	21	24	16	15	28	22	26	18	7	22	19	20	4	13	15
NADH-ubiquinone oxidoreductase chain 1 OS=Mus musculus GN=Mtnd1 PE=1 SV=3	NU1M_MOUSE	ENSMUSG00000064341	36 kDa	34	18	41	21	9	31	30	61	49	45	30	27	25	25	22	42	12
NADH-ubiquinone oxidoreductase chain 2 OS=Mus musculus GN=Mtnd2 PE=1 SV=2	NU2M_MOUSE	ENSMUSG00000064345	39 kDa	0	0	0	0	0	0	5	0	0	0	0	0	0	0	0	4	0
NADH-ubiquinone oxidoreductase chain 4 OS=Mus musculus GN=Mtnd4 PE=1 SV=1	NU4M_MOUSE	ENSMUSG00000064363	52 kDa	5	0	12	5	10	12	16	24	26	16	0	9	24	22	4	23	0
NADH-ubiquinone oxidoreductase chain 5 OS=Mus musculus GN=Mtnd5 PE=1 SV=3	NU5M_MOUSE	ENSMUSG00000064367	68 kDa	5	0	0	0	0	0	17	0	10	0	3	15	21	8	13	20	0
Nucleobindin-1 OS=Mus musculus GN=Nucb1 PE=1 SV=2	NUCB1_MOUSE	ENSMUSG00000030824	53 kDa	9	0	9	0	0	7	0	0	0	0	0	0	5	0	0	0	0
Nucleolin OS=Mus musculus GN=Ncl PE=1 SV=2	NUCL_MOUSE	ENSMUSG00000026234	77 kDa	52	35	51	35	34	31	38	33	45	38	29	43	50	35	31	28	37
Nuclear migration protein nudC OS=Mus musculus GN=Nudc PE=1 SV=1	NUDC_MOUSE	ENSMUSG00000028851	38 kDa	3	7	7	0	0	0	0	3	6	6	3	9	10	6	0	3	3
Diphosphoinositol polyphosphate phosphohydrolase 1 OS=Mus musculus GN=Nudt3 PE=1 SV=1	NUDT3_MOUSE	ENSMUSG00000024213	19 kDa	13	14	15	17	10	25	22	7	17	23	19	22	30	17	20	21	23
Numb-like protein OS=Mus musculus GN=Numbl PE=1 SV=3	NUMBL_MOUSE	ENSMUSG00000063160	64 kDa	16	5	15	27	24	18	0	18	24	27	15	9	0	24	21	19	23
NACHT and WD repeat domain-containing protein 2 OS=Mus musculus GN=Nwd2 PE=1 SV=2	NWD2_MOUSE	ENSMUSG00000090061	197 kDa	0	0	0	0	0	0	0	0	0	0	0	0	3	0	0	0	0
Ornithine aminotransferase, mitochondrial OS=Mus musculus GN=Oat PE=1 SV=1	OAT_MOUSE	ENSMUSG00000030934	48 kDa	25	29	24	24	17	24	28	26	17	27	25	24	39	15	24	29	23
OCIA domain-containing protein 1 OS=Mus musculus GN=Ociad1 PE=1 SV=1	OCAD1_MOUSE	ENSMUSG00000029152	28 kDa	23	4	22	28	18	22	17	22	23	21	20	22	33	23	4	9	18
OCIA domain-containing protein 2 OS=Mus musculus GN=Ociad2 PE=1 SV=1	OCAD2_MOUSE	ENSMUSG00000029153	17 kDa	0	0	0	0	6	0	0	17	7	4	0	0	0	10	0	0	0
Lipoamide acyltransferase component of branched-chain alpha-keto acid dehydrogenase complex, mitochondrial OS=Mus musculus GN=Dbt PE=1 SV=2	ODB2_MOUSE	ENSMUSG00000000340	53 kDa	0	0	0	7	0	0	7	0	0	0	4	0	20	0	0	3	0
2-oxoglutarate dehydrogenase, mitochondrial OS=Mus musculus GN=Ogdh PE=1 SV=3	ODO1_MOUSE	ENSMUSG00000020456	116 kDa	83	76	91	93	64	100	89	94	86	86	93	89	87	101	94	83	64
Dihydrolipoyllysine-residue succinyltransferase component of 2-oxoglutarate dehydrogenase complex, mitochondrial OS=Mus musculus GN=Dlst PE=1 SV=1	ODO2_MOUSE	ENSMUSG00000004789	49 kDa	42	53	58	60	46	77	67	62	52	53	50	65	68	54	66	61	58
Dihydrolipoyllysine-residue acetyltransferase component of pyruvate dehydrogenase complex, mitochondrial OS=Mus musculus GN=Dlat PE=1 SV=2	ODP2_MOUSE	ENSMUSG00000000168	68 kDa	78	87	83	120	96	103	104	108	102	126	100	102	115	115	122	110	118
Pyruvate dehydrogenase E1 component subunit alpha, somatic form, mitochondrial OS=Mus musculus GN=Pdha1 PE=1 SV=1	ODPA_MOUSE	ENSMUSG00000031299	43 kDa	76	66	77	84	73	60	86	82	93	86	74	72	115	93	69	82	77
Pyruvate dehydrogenase E1 component subunit beta, mitochondrial OS=Mus musculus GN=Pdhb PE=1 SV=1	ODPB_MOUSE	ENSMUSG00000021748	39 kDa	73	75	87	109	86	97	106	93	99	114	115	113	142	93	80	108	87
Pyruvate dehydrogenase protein X component, mitochondrial OS=Mus musculus GN=Pdhx PE=1 SV=1	ODPX_MOUSE	ENSMUSG00000010914	54 kDa	50	40	60	55	33	42	44	52	51	44	39	43	42	53	42	30	37
Protein O-GlcNAcase OS=Mus musculus GN=Mgea5 PE=1 SV=2	OGA_MOUSE	ENSMUSG00000025220	103 kDa	3	0	12	8	3	10	5	0	11	11	0	4	4	5	0	0	3
UDP-N-acetylglucosamine--peptide N-acetylglucosaminyltransferase 110 kDa subunit OS=Mus musculus GN=Ogt PE=1 SV=2	OGT1_MOUSE	ENSMUSG00000034160	117 kDa	40	22	38	42	17	34	56	37	40	48	33	45	45	52	26	37	34
Obg-like ATPase 1 OS=Mus musculus GN=Ola1 PE=1 SV=1	OLA1_MOUSE	ENSMUSG00000027108	45 kDa	17	23	30	18	15	31	24	32	27	25	24	36	29	25	20	31	20
Oligodendrocyte-myelin glycoprotein OS=Mus musculus GN=Omg PE=1 SV=1	OMGP_MOUSE	ENSMUSG00000049612	49 kDa	16	15	17	19	15	13	13	13	18	18	14	18	14	14	18	15	16
Dynamin-like 120 kDa protein, mitochondrial OS=Mus musculus GN=Opa1 PE=1 SV=1	OPA1_MOUSE	ENSMUSG00000038084	111 kDa	70	67	65	71	53	87	84	65	75	86	78	78	122	88	72	94	75
Opalin OS=Mus musculus GN=Opalin PE=1 SV=1	OPALI_MOUSE	ENSMUSG00000050121	16 kDa	0	0	0	0	0	0	0	0	0	0	0	0	0	3	0	0	0
5-oxoprolinase OS=Mus musculus GN=Oplah PE=1 SV=1	OPLA_MOUSE	ENSMUSG00000022562	138 kDa	0	0	0	0	0	0	0	0	0	0	0	6	0	3	0	0	0
Oxysterol-binding protein-related protein 10 OS=Mus musculus GN=Osbpl10 PE=1 SV=1	OSB10_MOUSE	ENSMUSG00000040875	84 kDa	0	0	0	0	0	0	0	3	0	0	0	0	0	0	0	0	0
Oxysterol-binding protein-related protein 1 OS=Mus musculus GN=Osbpl1a PE=1 SV=2	OSBL1_MOUSE	ENSMUSG00000044252	108 kDa	4	3	28	5	0	20	16	34	13	18	13	10	19	16	13	21	3
Oxysterol-binding protein-related protein 2 OS=Mus musculus GN=Osbpl2 PE=1 SV=1	OSBL2_MOUSE	ENSMUSG00000039050	55 kDa	0	0	14	0	0	0	0	6	0	8	0	0	0	0	0	4	0
Oxysterol-binding protein-related protein 6 OS=Mus musculus GN=Osbpl6 PE=1 SV=1	OSBL6_MOUSE	ENSMUSG00000042359	109 kDa	0	0	0	0	0	0	0	3	0	4	0	0	0	4	0	0	0
Oxysterol-binding protein-related protein 8 OS=Mus musculus GN=Osbpl8 PE=1 SV=1	OSBL8_MOUSE	ENSMUSG00000020189	101 kDa	3	0	6	9	0	0	0	5	4	8	0	9	8	0	0	0	0
Oxysterol-binding protein 1 OS=Mus musculus GN=Osbp PE=1 SV=3	OSBP1_MOUSE	ENSMUSG00000024687	89 kDa	10	7	22	0	0	19	25	16	19	22	16	9	14	8	12	4	14
Protein OSCP1 OS=Mus musculus GN=Oscp1 PE=1 SV=1	OSCP1_MOUSE	ENSMUSG00000042616	43 kDa	0	0	0	0	0	0	0	0	0	0	0	0	0	0	0	0	0
Dolichyl-diphosphooligosaccharide--protein glycosyltransferase 48 kDa subunit OS=Mus musculus GN=Ddost PE=1 SV=2	OST48_MOUSE	ENSMUSG00000028757	49 kDa	22	19	23	20	15	21	24	20	13	17	21	18	23	14	15	17	15
Ubiquitin thioesterase OTUB1 OS=Mus musculus GN=Otub1 PE=1 SV=2	OTUB1_MOUSE	ENSMUSG00000024767	31 kDa	45	42	52	33	26	35	39	42	40	37	42	39	52	43	35	35	32
OX-2 membrane glycoprotein OS=Mus musculus GN=Cd200 PE=1 SV=1	OX2G_MOUSE	ENSMUSG00000022661	31 kDa	12	8	7	13	16	15	17	5	12	13	3	18	14	18	0	11	24
Oxidation resistance protein 1 OS=Mus musculus GN=Oxr1 PE=1 SV=3	OXR1_MOUSE	ENSMUSG00000022307	96 kDa	102	75	103	84	65	80	98	117	119	79	96	81	76	118	78	83	85
Serine/threonine-protein kinase OSR1 OS=Mus musculus GN=Oxsr1 PE=1 SV=1	OXSR1_MOUSE	ENSMUSG00000036737	58 kDa	0	0	0	0	0	0	0	0	0	0	0	0	0	0	0	0	3
Phosphatidylinositol 4-kinase type 2-alpha OS=Mus musculus GN=Pi4k2a PE=1 SV=1	P4K2A_MOUSE	ENSMUSG00000025178	54 kDa	0	0	0	0	0	0	0	0	0	0	0	0	0	0	0	0	0
Pyrroline-5-carboxylate reductase 2 OS=Mus musculus GN=Pycr2 PE=1 SV=1	P5CR2_MOUSE	ENSMUSG00000026520	34 kDa	7	11	12	11	7	3	3	3	0	15	4	11	8	0	3	6	3
Pyrroline-5-carboxylate reductase 3 OS=Mus musculus GN=Pycrl PE=1 SV=2	P5CR3_MOUSE	ENSMUSG00000022571	29 kDa	0	4	0	0	0	5	0	0	0	3	0	0	0	0	0	0	0
Delta-1-pyrroline-5-carboxylate synthase OS=Mus musculus GN=Aldh18a1 PE=1 SV=2	P5CS_MOUSE	ENSMUSG00000025007	87 kDa	3	0	11	0	6	0	11	6	9	9	4	11	3	0	0	3	0
Platelet-activating factor acetylhydrolase IB subunit beta OS=Mus musculus GN=Pafah1b2 PE=1 SV=2	PA1B2_MOUSE	ENSMUSG00000003131	26 kDa	11	19	13	9	15	14	0	24	18	17	19	15	18	7	17	22	6
Platelet-activating factor acetylhydrolase IB subunit gamma OS=Mus musculus GN=Pafah1b3 PE=1 SV=1	PA1B3_MOUSE	ENSMUSG00000005447	26 kDa	3	0	0	0	0	0	0	0	0	0	0	0	0	0	0	0	0
Proliferation-associated protein 2G4 OS=Mus musculus GN=Pa2g4 PE=1 SV=3	PA2G4_MOUSE	ENSMUSG00000025364	44 kDa	13	18	12	16	13	10	17	15	23	26	3	14	12	16	0	10	12
Polyadenylate-binding protein 1 OS=Mus musculus GN=Pabpc1 PE=1 SV=2	PABP1_MOUSE	ENSMUSG00000022283	71 kDa	36	25	42	38	46	46	38	39	44	46	30	39	37	43	29	27	27
Protein kinase C and casein kinase substrate in neurons protein 1 OS=Mus musculus GN=Pacsin1 PE=1 SV=1	PACN1_MOUSE	ENSMUSG00000040276	51 kDa	82	52	75	55	56	78	57	63	85	80	62	74	118	85	60	63	71
Protein kinase C and casein kinase substrate in neurons protein 2 OS=Mus musculus GN=Pacsin2 PE=1 SV=1	PACN2_MOUSE	ENSMUSG00000016664	56 kDa	4	0	0	0	0	0	12	7	7	0	0	3	5	16	0	0	0
Phosphofurin acidic cluster sorting protein 1 OS=Mus musculus GN=Pacs1 PE=1 SV=2	PACS1_MOUSE	ENSMUSG00000024855	105 kDa	24	20	34	25	28	29	30	21	21	38	27	30	33	27	22	34	30
Protein-arginine deiminase type-2 OS=Mus musculus GN=Padi2 PE=1 SV=2	PADI2_MOUSE	ENSMUSG00000028927	76 kDa	16	4	15	14	8	6	16	11	17	17	9	20	17	15	7	9	13
Polyadenylate-binding protein-interacting protein 1 OS=Mus musculus GN=Paip1 PE=1 SV=1	PAIP1_MOUSE	ENSMUSG00000025451	46 kDa	4	3	0	11	3	0	0	0	0	0	0	0	5	0	0	0	0
Plasminogen activator inhibitor 1 RNA-binding protein OS=Mus musculus GN=Serbp1 PE=1 SV=2	PAIRB_MOUSE	ENSMUSG00000036371	45 kDa	10	4	6	3	0	0	4	0	14	8	0	15	9	9	0	0	0
Serine/threonine-protein kinase PAK 1 OS=Mus musculus GN=Pak1 PE=1 SV=1	PAK1_MOUSE	ENSMUSG00000030774	61 kDa	29	24	24	26	4	19	26	29	26	20	23	29	26	25	25	24	18
Serine/threonine-protein kinase PAK 2 OS=Mus musculus GN=Pak2 PE=1 SV=1	PAK2_MOUSE	ENSMUSG00000022781	58 kDa	11	12	12	11	13	11	15	12	12	11	7	15	15	13	12	12	9
Serine/threonine-protein kinase PAK 3 OS=Mus musculus GN=Pak3 PE=1 SV=2	PAK3_MOUSE	ENSMUSG00000031284	62 kDa	0	0	0	0	0	0	0	0	3	0	0	0	0	0	0	0	0
Paralemmin-1 OS=Mus musculus GN=Palm PE=1 SV=1	PALM_MOUSE	ENSMUSG00000035863	42 kDa	44	54	34	18	57	45	31	37	35	37	45	32	84	37	39	54	38
Paralemmin-2 OS=Mus musculus GN=Palm2 PE=1 SV=1	PALM2_MOUSE	ENSMUSG00000090053	42 kDa	0	0	0	0	0	0	5	0	0	0	0	0	0	8	0	0	0
Pantothenate kinase 4 OS=Mus musculus GN=Pank4 PE=1 SV=2	PANK4_MOUSE	ENSMUSG00000029056	92 kDa	0	0	0	0	0	0	0	0	3	0	0	0	0	0	0	0	0
Protein deglycase DJ-1 OS=Mus musculus GN=Park7 PE=1 SV=1	PARK7_MOUSE	ENSMUSG00000028964	20 kDa	23	19	27	16	24	31	21	43	25	27	16	27	30	29	17	27	13
Poly(rC)-binding protein 1 OS=Mus musculus GN=Pcbp1 PE=1 SV=1	PCBP1_MOUSE	ENSMUSG00000051695	37 kDa	37	37	44	39	37	39	50	56	31	34	28	40	42	44	34	36	32
Poly(rC)-binding protein 2 OS=Mus musculus GN=Pcbp2 PE=1 SV=1	PCBP2_MOUSE	ENSMUSG00000056851	38 kDa	26	31	30	23	24	26	19	30	31	22	21	26	26	24	27	24	26
Poly(rC)-binding protein 3 OS=Mus musculus GN=Pcbp3 PE=1 SV=3	PCBP3_MOUSE	ENSMUSG00000001120	39 kDa	7	0	0	0	0	0	0	4	3	0	0	0	3	0	0	0	0
Propionyl-CoA carboxylase alpha chain, mitochondrial OS=Mus musculus GN=Pcca PE=1 SV=2	PCCA_MOUSE	ENSMUSG00000041650	80 kDa	25	15	23	21	15	12	25	16	20	28	12	34	44	22	25	31	32
Propionyl-CoA carboxylase beta chain, mitochondrial OS=Mus musculus GN=Pccb PE=1 SV=2	PCCB_MOUSE	ENSMUSG00000032527	58 kDa	22	9	16	20	10	31	28	18	21	24	14	30	35	22	13	14	21
Phosphoenolpyruvate carboxykinase [GTP], mitochondrial OS=Mus musculus GN=Pck2 PE=1 SV=1	PCKGM_MOUSE	ENSMUSG00000040618	71 kDa	19	8	18	13	9	0	18	20	25	15	9	23	28	21	0	17	21
Protein piccolo OS=Mus musculus GN=Pclo PE=1 SV=4	PCLO_MOUSE	ENSMUSG00000061601	551 kDa	89	82	116	98	87	95	134	130	125	113	98	120	118	123	90	87	87
Purkinje cell protein 4 OS=Mus musculus GN=Pcp4 PE=3 SV=2	PCP4_MOUSE	ENSMUSG00000090223	7 kDa	9	16	13	0	7	0	0	9	11	12	14	0	19	11	7	6	6
ProSAAS OS=Mus musculus GN=Pcsk1n PE=1 SV=2	PCSK1_MOUSE	ENSMUSG00000039278	27 kDa	31	19	32	7	24	19	26	35	38	19	18	18	41	42	10	21	13
Ethanolamine-phosphate cytidylyltransferase OS=Mus musculus GN=Pcyt2 PE=1 SV=1	PCY2_MOUSE	ENSMUSG00000025137	45 kDa	0	0	0	0	0	0	10	15	3	0	0	3	0	3	0	0	0
Prenylcysteine oxidase OS=Mus musculus GN=Pcyox1 PE=1 SV=1	PCYOX_MOUSE	ENSMUSG00000029998	56 kDa	16	0	16	6	9	0	0	15	15	21	3	0	0	15	0	0	0
Prenylcysteine oxidase-like OS=Mus musculus GN=Pcyox1l PE=1 SV=1	PCYXL_MOUSE	ENSMUSG00000024579	55 kDa	0	3	0	0	0	6	0	0	0	0	3	3	4	0	3	8	0
Programmed cell death protein 10 OS=Mus musculus GN=Pdcd10 PE=1 SV=1	PDC10_MOUSE	ENSMUSG00000027835	25 kDa	0	0	0	0	0	0	0	0	6	0	0	0	0	0	0	0	0
Programmed cell death 6-interacting protein OS=Mus musculus GN=Pdcd6ip PE=1 SV=3	PDC6I_MOUSE	ENSMUSG00000032504	96 kDa	17	11	19	10	13	14	16	21	20	13	24	13	36	20	11	20	13
Programmed cell death protein 5 OS=Mus musculus GN=Pdcd5 PE=1 SV=3	PDCD5_MOUSE	ENSMUSG00000030417	14 kDa	11	10	9	11	0	3	6	0	3	9	0	7	5	3	8	3	8
Programmed cell death protein 6 OS=Mus musculus GN=Pdcd6 PE=1 SV=2	PDCD6_MOUSE	ENSMUSG00000021576	22 kDa	0	0	0	0	0	0	0	3	0	0	0	0	0	6	6	0	0
Parkinson disease 7 domain-containing protein 1 OS=Mus musculus GN=Pddc1 PE=1 SV=1	PDDC1_MOUSE	ENSMUSG00000051007	23 kDa	18	12	20	10	4	11	7	12	15	9	13	12	32	13	3	8	0
Calcium/calmodulin-dependent 3',5'-cyclic nucleotide phosphodiesterase 1A OS=Mus musculus GN=Pde1a PE=1 SV=2	PDE1A_MOUSE	ENSMUSG00000059173	65 kDa	17	12	26	11	11	15	20	39	23	14	17	15	22	14	6	13	15
Calcium/calmodulin-dependent 3',5'-cyclic nucleotide phosphodiesterase 1B OS=Mus musculus GN=Pde1b PE=1 SV=2	PDE1B_MOUSE	ENSMUSG00000022489	61 kDa	0	0	0	0	0	0	3	0	0	4	3	6	4	0	5	0	3
cGMP-dependent 3',5'-cyclic phosphodiesterase OS=Mus musculus GN=Pde2a PE=1 SV=3	PDE2A_MOUSE	ENSMUSG00000030653	103 kDa	32	20	25	29	20	41	39	44	40	32	28	31	47	33	21	29	33
cAMP-specific 3',5'-cyclic phosphodiesterase 4D OS=Mus musculus GN=Pde4d PE=1 SV=2	PDE4D_MOUSE	ENSMUSG00000021699	85 kDa	0	0	0	0	0	0	0	0	0	0	0	0	0	0	0	0	0
Protein disulfide-isomerase OS=Mus musculus GN=P4hb PE=1 SV=2	PDIA1_MOUSE	ENSMUSG00000025130	57 kDa	32	28	28	20	22	27	20	24	27	33	18	38	38	23	24	23	27
Protein disulfide-isomerase A3 OS=Mus musculus GN=Pdia3 PE=1 SV=2	PDIA3_MOUSE	ENSMUSG00000027248	57 kDa	76	52	69	57	68	64	74	73	80	71	44	77	85	88	48	53	60
Protein disulfide-isomerase A4 OS=Mus musculus GN=Pdia4 PE=1 SV=3	PDIA4_MOUSE	ENSMUSG00000025823	72 kDa	19	7	15	7	8	3	0	7	17	19	6	14	0	14	3	0	8
Protein disulfide-isomerase A6 OS=Mus musculus GN=Pdia6 PE=1 SV=3	PDIA6_MOUSE	ENSMUSG00000020571	48 kDa	26	27	30	29	18	44	28	28	27	30	31	28	38	29	27	29	16
[Pyruvate dehydrogenase (acetyl-transferring)] kinase isozyme 1, mitochondrial OS=Mus musculus GN=Pdk1 PE=1 SV=2	PDK1_MOUSE	ENSMUSG00000006494	49 kDa	14	15	11	14	0	11	11	10	12	12	4	13	14	14	4	13	9
[Pyruvate dehydrogenase (acetyl-transferring)] kinase isozyme 2, mitochondrial OS=Mus musculus GN=Pdk2 PE=1 SV=2	PDK2_MOUSE	ENSMUSG00000038967	46 kDa	0	0	0	0	0	0	4	0	0	0	0	13	0	0	0	4	0
[Pyruvate dehydrogenase (acetyl-transferring)] kinase isozyme 3, mitochondrial OS=Mus musculus GN=Pdk3 PE=1 SV=1	PDK3_MOUSE	ENSMUSG00000035232	48 kDa	12	17	16	9	12	7	13	20	14	7	14	16	17	16	11	9	15
PDZ and LIM domain protein 5 OS=Mus musculus GN=Pdlim5 PE=1 SV=4	PDLI5_MOUSE	ENSMUSG00000028273	63 kDa	0	0	0	0	0	0	0	0	0	0	0	0	0	0	0	0	0
3-phosphoinositide-dependent protein kinase 1 OS=Mus musculus GN=Pdpk1 PE=1 SV=2	PDPK1_MOUSE	ENSMUSG00000024122	64 kDa	7	3	15	7	3	3	12	19	7	16	0	11	0	6	3	8	0
Pyruvate dehydrogenase phosphatase regulatory subunit, mitochondrial OS=Mus musculus GN=Pdpr PE=1 SV=1	PDPR_MOUSE	ENSMUSG00000033624	99 kDa	0	0	0	0	9	0	3	0	6	6	0	0	0	3	0	0	0
Pyridoxal kinase OS=Mus musculus GN=Pdxk PE=1 SV=1	PDXK_MOUSE	ENSMUSG00000032788	35 kDa	23	23	21	20	20	31	28	24	27	30	24	31	49	27	17	30	25
Astrocytic phosphoprotein PEA-15 OS=Mus musculus GN=Pea15 PE=1 SV=1	PEA15_MOUSE	ENSMUSG00000013698	15 kDa	23	33	36	26	24	32	30	43	40	43	35	32	58	40	24	38	33
Phosphatidylethanolamine-binding protein 1 OS=Mus musculus GN=Pebp1 PE=1 SV=3	PEBP1_MOUSE	ENSMUSG00000032959	21 kDa	120	97	110	111	77	131	107	91	86	108	89	129	111	91	124	103	126
Peflin OS=Mus musculus GN=Pef1 PE=1 SV=1	PEF1_MOUSE	ENSMUSG00000028779	29 kDa	5	0	4	12	0	11	14	0	14	4	3	7	0	3	9	7	0
Xaa-Pro dipeptidase OS=Mus musculus GN=Pepd PE=1 SV=3	PEPD_MOUSE	ENSMUSG00000063931	55 kDa	23	9	25	11	12	6	11	13	17	21	13	10	19	17	13	11	13
Peroxisomal biogenesis factor 19 OS=Mus musculus GN=Pex19 PE=1 SV=1	PEX19_MOUSE	ENSMUSG00000003464	33 kDa	0	0	0	0	0	3	0	0	0	0	0	0	0	0	0	0	0
PEX5-related protein OS=Mus musculus GN=Pex5l PE=1 SV=2	PEX5R_MOUSE	ENSMUSG00000027674	63 kDa	17	0	14	24	0	23	21	21	20	14	15	18	9	19	15	15	0
Prefoldin subunit 2 OS=Mus musculus GN=Pfdn2 PE=1 SV=2	PFD2_MOUSE	ENSMUSG00000006412	17 kDa	0	0	0	4	0	0	0	0	0	0	0	0	0	3	0	0	0
Prefoldin subunit 3 OS=Mus musculus GN=Vbp1 PE=1 SV=2	PFD3_MOUSE	ENSMUSG00000031197	22 kDa	3	12	11	13	11	10	0	0	0	9	4	12	15	7	8	11	13
Prefoldin subunit 5 OS=Mus musculus GN=Pfdn5 PE=1 SV=1	PFD5_MOUSE	ENSMUSG00000001289	17 kDa	12	8	0	8	11	13	8	13	9	14	18	13	23	12	15	16	17
Prefoldin subunit 6 OS=Mus musculus GN=Pfdn6 PE=1 SV=1	PFD6_MOUSE	ENSMUSG00000024309	14 kDa	0	0	0	0	0	0	0	0	0	0	0	0	0	0	0	0	0
ATP-dependent 6-phosphofructokinase, liver type OS=Mus musculus GN=Pfkl PE=1 SV=4	PFKAL_MOUSE	ENSMUSG00000020277	85 kDa	66	57	59	63	49	56	89	86	76	60	67	86	61	79	72	88	68
ATP-dependent 6-phosphofructokinase, muscle type OS=Mus musculus GN=Pfkm PE=1 SV=3	PFKAM_MOUSE	ENSMUSG00000033065	85 kDa	100	81	101	126	87	92	110	90	112	99	82	122	93	117	90	93	96
ATP-dependent 6-phosphofructokinase, platelet type OS=Mus musculus GN=Pfkp PE=1 SV=1	PFKAP_MOUSE	ENSMUSG00000021196	85 kDa	116	75	112	99	77	105	123	126	121	102	96	118	122	102	88	86	68
Phosphoglycerate mutase 1 OS=Mus musculus GN=Pgam1 PE=1 SV=3	PGAM1_MOUSE	ENSMUSG00000011752	29 kDa	97	79	115	119	107	91	69	103	103	99	75	105	139	106	83	107	91
Serine/threonine-protein phosphatase PGAM5, mitochondrial OS=Mus musculus GN=Pgam5 PE=1 SV=1	PGAM5_MOUSE	ENSMUSG00000029500	32 kDa	16	0	19	12	3	0	0	0	0	0	0	0	0	0	0	0	0
Basement membrane-specific heparan sulfate proteoglycan core protein OS=Mus musculus GN=Hspg2 PE=1 SV=1	PGBM_MOUSE	ENSMUSG00000028763	398 kDa	0	0	0	0	0	0	0	0	0	8	8	0	7	0	0	4	3
Brevican core protein OS=Mus musculus GN=Bcan PE=1 SV=2	PGCB_MOUSE	ENSMUSG00000004892	96 kDa	78	31	66	45	26	42	50	75	93	51	64	62	91	58	52	49	40
Prostaglandin E synthase 2 OS=Mus musculus GN=Ptges2 PE=1 SV=3	PGES2_MOUSE	ENSMUSG00000026820	43 kDa	0	0	0	0	0	0	0	0	0	0	0	4	0	0	0	0	0
Prostamide/prostaglandin F synthase OS=Mus musculus GN=Fam213b PE=1 SV=1	PGFS_MOUSE	ENSMUSG00000029059	22 kDa	0	0	0	0	0	0	6	9	0	0	0	0	0	7	0	0	0
Phosphoglycerate kinase 1 OS=Mus musculus GN=Pgk1 PE=1 SV=4	PGK1_MOUSE	ENSMUSG00000066632	45 kDa	166	154	185	144	187	150	212	189	187	219	193	194	254	215	201	203	167
Phosphoglucomutase-1 OS=Mus musculus GN=Pgm1 PE=1 SV=4	PGM1_MOUSE	ENSMUSG00000025791	61 kDa	42	35	60	31	35	34	50	50	63	53	37	56	62	47	40	53	41
Glucose 1,6-bisphosphate synthase OS=Mus musculus GN=Pgm2l1 PE=1 SV=1	PGM2L_MOUSE	ENSMUSG00000030729	70 kDa	56	56	74	52	46	46	45	58	63	68	57	54	62	64	50	65	62
Phosphoglycolate phosphatase OS=Mus musculus GN=Pgp PE=1 SV=1	PGP_MOUSE	ENSMUSG00000043445	35 kDa	15	14	16	8	6	20	14	16	13	13	10	15	22	11	4	15	4
Membrane-associated progesterone receptor component 1 OS=Mus musculus GN=Pgrmc1 PE=1 SV=4	PGRC1_MOUSE	ENSMUSG00000006373	22 kDa	23	41	22	0	31	0	12	32	27	33	15	10	39	29	9	33	0
Membrane-associated progesterone receptor component 2 OS=Mus musculus GN=Pgrmc2 PE=1 SV=2	PGRC2_MOUSE	ENSMUSG00000049940	23 kDa	13	12	18	11	4	7	21	9	12	12	10	15	18	16	7	9	16
Geranylgeranyl transferase type-2 subunit alpha OS=Mus musculus GN=Rabggta PE=1 SV=1	PGTA_MOUSE	ENSMUSG00000040472	65 kDa	17	9	16	27	10	22	19	19	19	17	22	22	16	11	19	20	16
Phosphatase and actin regulator 1 OS=Mus musculus GN=Phactr1 PE=1 SV=1	PHAR1_MOUSE	ENSMUSG00000054728	66 kDa	0	3	0	0	0	0	6	0	3	4	0	0	0	0	0	0	0
Prohibitin OS=Mus musculus GN=Phb PE=1 SV=1	PHB_MOUSE	ENSMUSG00000038845	30 kDa	43	31	37	33	25	52	36	39	31	32	31	45	39	41	38	30	28
Prohibitin-2 OS=Mus musculus GN=Phb2 PE=1 SV=1	PHB2_MOUSE	ENSMUSG00000004264	33 kDa	34	35	57	37	43	49	40	62	38	46	35	48	33	39	39	46	27
Phytanoyl-CoA hydroxylase-interacting protein-like OS=Mus musculus GN=Phyhipl PE=1 SV=1	PHIPL_MOUSE	ENSMUSG00000037747	42 kDa	31	24	37	18	33	24	19	31	24	27	9	20	26	29	10	10	20
MOB-like protein phocein OS=Mus musculus GN=Mob4 PE=1 SV=1	PHOCN_MOUSE	ENSMUSG00000025979	26 kDa	0	7	0	0	0	0	5	0	0	0	0	11	4	5	6	0	0
14 kDa phosphohistidine phosphatase OS=Mus musculus GN=Phpt1 PE=1 SV=1	PHP14_MOUSE	ENSMUSG00000036504	14 kDa	3	0	0	0	0	0	19	0	0	0	0	0	0	0	0	0	0
Phytanoyl-CoA hydroxylase-interacting protein OS=Mus musculus GN=Phyhip PE=1 SV=1	PHYIP_MOUSE	ENSMUSG00000003469	38 kDa	37	38	30	51	34	41	50	37	39	49	39	49	36	45	36	40	34
Phosphoinositide 3-kinase regulatory subunit 4 OS=Mus musculus GN=Pik3r4 PE=1 SV=3	PI3R4_MOUSE	ENSMUSG00000032571	153 kDa	10	5	0	3	4	0	6	0	16	9	0	20	5	8	0	3	0
Phosphatidylinositol 5-phosphate 4-kinase type-2 alpha OS=Mus musculus GN=Pip4k2a PE=1 SV=1	PI42A_MOUSE	ENSMUSG00000026737	46 kDa	0	0	0	0	0	0	0	4	3	0	0	0	4	0	0	6	0
Phosphatidylinositol 5-phosphate 4-kinase type-2 beta OS=Mus musculus GN=Pip4k2b PE=1 SV=1	PI42B_MOUSE	ENSMUSG00000018547	47 kDa	27	18	25	18	19	14	22	25	29	27	14	16	33	33	10	17	18
Phosphatidylinositol 5-phosphate 4-kinase type-2 gamma OS=Mus musculus GN=Pip4k2c PE=1 SV=1	PI42C_MOUSE	ENSMUSG00000025417	47 kDa	0	3	3	4	0	0	6	0	0	3	0	0	0	7	10	9	0
Phosphatidylinositol 4-phosphate 5-kinase type-1 alpha OS=Mus musculus GN=Pip5k1a PE=1 SV=2	PI51A_MOUSE	ENSMUSG00000028126	60 kDa	0	0	0	6	0	5	5	0	0	10	0	3	15	7	3	3	0
Phosphatidylinositol 4-phosphate 5-kinase type-1 gamma OS=Mus musculus GN=Pip5k1c PE=1 SV=2	PI51C_MOUSE	ENSMUSG00000034902	72 kDa	26	30	27	26	29	23	44	42	28	37	31	32	42	31	26	36	29
Phosphatidylinositol-binding clathrin assembly protein OS=Mus musculus GN=Picalm PE=1 SV=1	PICAL_MOUSE	ENSMUSG00000039361	72 kDa	22	17	16	13	21	15	19	24	22	16	18	20	26	15	15	26	16
PRKCA-binding protein OS=Mus musculus GN=Pick1 PE=1 SV=2	PICK1_MOUSE	ENSMUSG00000068206	47 kDa	0	0	0	0	0	0	0	0	0	0	0	3	0	0	4	0	0
GPI transamidase component PIG-S OS=Mus musculus GN=Pigs PE=1 SV=3	PIGS_MOUSE	ENSMUSG00000041958	62 kDa	0	0	0	0	0	0	0	0	0	4	0	0	0	0	0	0	0
Protein-L-isoaspartate(D-aspartate) O-methyltransferase OS=Mus musculus GN=Pcmt1 PE=1 SV=3	PIMT_MOUSE	ENSMUSG00000019795	25 kDa	23	19	27	22	16	26	31	30	28	33	31	28	38	29	28	32	25
Peptidyl-prolyl cis-trans isomerase NIMA-interacting 1 OS=Mus musculus GN=Pin1 PE=1 SV=1	PIN1_MOUSE	ENSMUSG00000032171	18 kDa	0	4	0	0	0	0	0	5	0	0	12	6	0	0	21	11	0
Phosphatidylinositol transfer protein alpha isoform OS=Mus musculus GN=Pitpna PE=1 SV=2	PIPNA_MOUSE	ENSMUSG00000017781	32 kDa	31	26	28	27	30	43	23	19	27	31	27	29	54	27	20	32	28
Phosphatidylinositol transfer protein beta isoform OS=Mus musculus GN=Pitpnb PE=1 SV=2	PIPNB_MOUSE	ENSMUSG00000050017	31 kDa	0	0	0	0	0	0	0	0	0	0	0	0	0	0	0	0	0
Cytoplasmic phosphatidylinositol transfer protein 1 OS=Mus musculus GN=Pitpnc1 PE=1 SV=1	PITC1_MOUSE	ENSMUSG00000040430	38 kDa	0	0	0	3	0	0	0	0	0	0	0	0	0	0	0	0	0
PITH domain-containing protein 1 OS=Mus musculus GN=Pithd1 PE=1 SV=1	PITH1_MOUSE	ENSMUSG00000028669	24 kDa	0	0	0	0	0	0	0	0	0	0	0	0	0	4	0	0	0
Membrane-associated phosphatidylinositol transfer protein 1 OS=Mus musculus GN=Pitpnm1 PE=1 SV=1	PITM1_MOUSE	ENSMUSG00000097096	135 kDa	26	9	22	16	17	23	22	17	19	18	14	18	19	17	12	16	15
Membrane-associated phosphatidylinositol transfer protein 2 OS=Mus musculus GN=Pitpnm2 PE=1 SV=2	PITM2_MOUSE	ENSMUSG00000029406	148 kDa	10	4	3	17	0	6	11	11	12	9	6	14	0	15	4	9	0
Phosphatidylinositol 3-kinase catalytic subunit type 3 OS=Mus musculus GN=Pik3c3 PE=1 SV=1	PK3C3_MOUSE	ENSMUSG00000033628	101 kDa	0	0	0	0	0	0	0	0	0	0	0	0	0	0	0	0	0
Pleckstrin homology domain-containing family G member 5 OS=Mus musculus GN=Plekhg5 PE=1 SV=1	PKHG5_MOUSE	ENSMUSG00000039713	119 kDa	0	0	0	0	0	0	0	0	0	3	0	0	0	0	0	0	0
Plakophilin-4 OS=Mus musculus GN=Pkp4 PE=1 SV=1	PKP4_MOUSE	ENSMUSG00000026991	132 kDa	16	0	18	21	7	17	15	19	13	17	15	26	15	24	14	4	0
Phospholipase A-2-activating protein OS=Mus musculus GN=Plaa PE=1 SV=4	PLAP_MOUSE	ENSMUSG00000028577	87 kDa	9	16	3	16	10	12	13	14	12	17	11	15	4	9	4	0	8
Putative phospholipase B-like 2 OS=Mus musculus GN=Plbd2 PE=1 SV=2	PLBL2_MOUSE	ENSMUSG00000029598	66 kDa	0	0	0	0	0	0	0	0	0	0	0	0	0	0	0	0	0
1-acyl-sn-glycerol-3-phosphate acyltransferase alpha OS=Mus musculus GN=Agpat1 PE=1 SV=1	PLCA_MOUSE	ENSMUSG00000034254	32 kDa	0	0	0	0	0	0	0	0	0	0	3	0	0	0	0	0	0
1-phosphatidylinositol 4,5-bisphosphate phosphodiesterase beta-1 OS=Mus musculus GN=Plcb1 PE=1 SV=2	PLCB1_MOUSE	ENSMUSG00000051177	138 kDa	74	73	70	60	48	61	62	84	62	59	65	63	117	75	52	73	49
1-acyl-sn-glycerol-3-phosphate acyltransferase gamma OS=Mus musculus GN=Agpat3 PE=1 SV=2	PLCC_MOUSE	ENSMUSG00000001211	43 kDa	0	0	0	3	0	0	0	0	0	0	0	0	0	0	0	0	0
1-acyl-sn-glycerol-3-phosphate acyltransferase delta OS=Mus musculus GN=Agpat4 PE=1 SV=1	PLCD_MOUSE	ENSMUSG00000023827	44 kDa	0	4	5	0	0	0	0	0	0	0	0	0	0	0	0	0	0
1-phosphatidylinositol 4,5-bisphosphate phosphodiesterase delta-1 OS=Mus musculus GN=Plcd1 PE=1 SV=2	PLCD1_MOUSE	ENSMUSG00000010660	86 kDa	3	3	6	4	3	0	0	0	0	4	0	8	0	10	0	0	0
1-phosphatidylinositol 4,5-bisphosphate phosphodiesterase eta-2 OS=Mus musculus GN=Plch2 PE=1 SV=2	PLCH2_MOUSE	ENSMUSG00000029055	164 kDa	0	0	0	0	0	0	8	10	0	0	0	0	4	0	0	0	0
Inactive phospholipase C-like protein 1 OS=Mus musculus GN=Plcl1 PE=1 SV=3	PLCL1_MOUSE	ENSMUSG00000038349	123 kDa	0	0	0	0	0	0	6	0	0	0	0	10	0	8	0	0	0
Inactive phospholipase C-like protein 2 OS=Mus musculus GN=Plcl2 PE=1 SV=2	PLCL2_MOUSE	ENSMUSG00000038910	126 kDa	0	3	0	8	0	0	13	0	4	0	3	10	0	3	0	0	3
PI-PLC X domain-containing protein 3 OS=Mus musculus GN=Plcxd3 PE=1 SV=1	PLCX3_MOUSE	ENSMUSG00000049148	36 kDa	5	8	7	14	10	6	0	12	6	0	11	3	13	7	0	7	8
Phospholipase D3 OS=Mus musculus GN=Pld3 PE=1 SV=1	PLD3_MOUSE	ENSMUSG00000003363	54 kDa	0	3	0	0	0	6	6	7	0	0	0	0	0	0	0	0	0
Plectin OS=Mus musculus GN=Plec PE=1 SV=3	PLEC_MOUSE	ENSMUSG00000022565	534 kDa	141	91	124	157	97	121	189	161	159	168	154	219	198	201	167	149	172
Perilipin-3 OS=Mus musculus GN=Plin3 PE=1 SV=1	PLIN3_MOUSE	ENSMUSG00000024197	47 kDa	3	4	3	0	0	0	0	0	3	4	3	0	5	7	0	0	9
Pyridoxal phosphate phosphatase OS=Mus musculus GN=Pdxp PE=1 SV=1	PLPP_MOUSE	ENSMUSG00000022436	32 kDa	31	33	27	26	28	24	33	36	37	37	26	37	22	34	28	31	26
Plastin-1 OS=Mus musculus GN=Pls1 PE=1 SV=1	PLSI_MOUSE	ENSMUSG00000049493	70 kDa	13	0	16	17	8	5	6	0	10	12	0	14	0	11	15	11	10
Plastin-2 OS=Mus musculus GN=Lcp1 PE=1 SV=4	PLSL_MOUSE	ENSMUSG00000021998	70 kDa	0	0	3	0	0	0	0	0	0	0	0	0	0	0	0	0	0
Plastin-3 OS=Mus musculus GN=Pls3 PE=1 SV=3	PLST_MOUSE	ENSMUSG00000016382	71 kDa	25	20	26	27	15	32	28	26	26	34	17	45	35	30	22	14	16
Plexin-A1 OS=Mus musculus GN=Plxna1 PE=1 SV=1	PLXA1_MOUSE	ENSMUSG00000030084	211 kDa	22	3	16	19	9	20	18	0	20	19	4	18	9	17	3	13	4
Plexin-A4 OS=Mus musculus GN=Plxna4 PE=1 SV=3	PLXA4_MOUSE	ENSMUSG00000029765	213 kDa	34	23	33	33	25	29	27	33	20	25	29	26	27	24	16	23	10
Plexin-B1 OS=Mus musculus GN=Plxnb1 PE=1 SV=2	PLXB1_MOUSE	ENSMUSG00000053646	231 kDa	9	4	0	7	0	3	4	0	9	0	0	0	3	0	0	6	6
Plexin-B2 OS=Mus musculus GN=Plxnb2 PE=1 SV=1	PLXB2_MOUSE	ENSMUSG00000036606	206 kDa	6	0	3	8	4	0	0	0	0	8	3	0	0	8	0	0	9
Plexin-C1 OS=Mus musculus GN=Plxnc1 PE=1 SV=1	PLXC1_MOUSE	ENSMUSG00000074785	176 kDa	0	0	0	0	0	0	0	9	0	0	0	0	0	0	0	0	0
Phosphomannomutase 1 OS=Mus musculus GN=Pmm1 PE=1 SV=1	PMM1_MOUSE	ENSMUSG00000022474	30 kDa	0	0	0	3	3	5	3	0	3	6	0	15	0	3	0	0	0
Purine nucleoside phosphorylase OS=Mus musculus GN=Pnp PE=1 SV=2	PNPH_MOUSE	ENSMUSG00000021871	32 kDa	0	0	0	8	0	4	0	0	0	0	4	0	7	0	0	0	0
Pyridoxine-5'-phosphate oxidase OS=Mus musculus GN=Pnpo PE=1 SV=1	PNPO_MOUSE	ENSMUSG00000018659	30 kDa	0	0	0	0	0	0	0	0	0	3	0	4	0	3	0	0	0
Polyribonucleotide nucleotidyltransferase 1, mitochondrial OS=Mus musculus GN=Pnpt1 PE=1 SV=1	PNPT1_MOUSE	ENSMUSG00000020464	86 kDa	0	0	0	0	0	0	0	0	3	0	0	0	0	0	0	0	0
Serine/threonine-protein phosphatase PP1-alpha catalytic subunit OS=Mus musculus GN=Ppp1ca PE=1 SV=1	PP1A_MOUSE	ENSMUSG00000040385	38 kDa	19	22	22	16	6	14	11	21	14	22	21	22	8	20	13	19	10
Serine/threonine-protein phosphatase PP1-beta catalytic subunit OS=Mus musculus GN=Ppp1cb PE=1 SV=3	PP1B_MOUSE	ENSMUSG00000014956	37 kDa	62	62	52	70	46	78	49	52	54	77	50	75	63	52	51	78	61
Serine/threonine-protein phosphatase PP1-gamma catalytic subunit OS=Mus musculus GN=Ppp1cc PE=1 SV=1	PP1G_MOUSE	ENSMUSG00000004455	37 kDa	3	0	0	0	0	0	11	0	0	0	0	6	4	0	0	0	0
Protein phosphatase 1 regulatory subunit 7 OS=Mus musculus GN=Ppp1r7 PE=1 SV=2	PP1R7_MOUSE	ENSMUSG00000026275	41 kDa	35	49	34	45	45	51	39	39	38	52	41	51	51	41	46	45	56
Serine/threonine-protein phosphatase 2A catalytic subunit alpha isoform OS=Mus musculus GN=Ppp2ca PE=1 SV=1	PP2AA_MOUSE	ENSMUSG00000020349	36 kDa	58	40	62	49	52	56	55	60	54	61	45	47	75	65	44	52	57
Serine/threonine-protein phosphatase 2B catalytic subunit alpha isoform OS=Mus musculus GN=Ppp3ca PE=1 SV=1	PP2BA_MOUSE	ENSMUSG00000028161	59 kDa	145	178	158	166	145	189	183	163	163	148	175	167	251	159	176	182	143
Serine/threonine-protein phosphatase 2B catalytic subunit beta isoform OS=Mus musculus GN=Ppp3cb PE=1 SV=2	PP2BB_MOUSE	ENSMUSG00000021816	59 kDa	36	37	30	32	41	45	26	33	36	34	27	36	50	33	29	30	27
Serine/threonine-protein phosphatase 6 regulatory subunit 2 OS=Mus musculus GN=Ppp6r2 PE=1 SV=1	PP6R2_MOUSE	ENSMUSG00000036561	100 kDa	0	0	0	0	0	0	0	0	0	3	0	0	0	0	0	0	0
Serine/threonine-protein phosphatase 6 regulatory subunit 3 OS=Mus musculus GN=Ppp6r3 PE=1 SV=1	PP6R3_MOUSE	ENSMUSG00000024908	95 kDa	3	0	0	3	0	8	0	0	0	0	0	0	0	0	0	0	0
Low molecular weight phosphotyrosine protein phosphatase OS=Mus musculus GN=Acp1 PE=1 SV=3	PPAC_MOUSE	ENSMUSG00000044573	18 kDa	0	4	3	0	0	0	0	0	4	0	7	0	10	0	6	0	13
Presqualene diphosphate phosphatase OS=Mus musculus GN=Ppapdc2 PE=1 SV=1	PPAC2_MOUSE	ENSMUSG00000040105	32 kDa	0	0	0	0	0	0	0	0	0	0	0	0	0	0	0	0	0
Prolyl endopeptidase OS=Mus musculus GN=Prep PE=1 SV=1	PPCE_MOUSE	ENSMUSG00000019849	81 kDa	26	26	34	32	14	42	13	28	19	14	24	15	27	15	19	14	17
Prolyl endopeptidase-like OS=Mus musculus GN=Prepl PE=1 SV=1	PPCEL_MOUSE	ENSMUSG00000024127	83 kDa	9	5	12	12	3	11	14	0	0	8	4	16	20	6	0	0	4
Peptidyl-prolyl cis-trans isomerase A OS=Mus musculus GN=Ppia PE=1 SV=2	PPIA_MOUSE	ENSMUSG00000071866	18 kDa	140	115	119	121	132	118	125	109	131	145	88	98	147	117	126	112	122
Peptidyl-prolyl cis-trans isomerase B OS=Mus musculus GN=Ppib PE=1 SV=2	PPIB_MOUSE	ENSMUSG00000032383	24 kDa	18	18	10	15	27	13	24	7	23	24	11	22	32	16	9	20	22
Peptidyl-prolyl cis-trans isomerase D OS=Mus musculus GN=Ppid PE=1 SV=3	PPID_MOUSE	ENSMUSG00000027804	41 kDa	19	16	22	11	14	14	18	22	24	23	18	19	43	23	13	20	15
Peptidyl-prolyl cis-trans isomerase F, mitochondrial OS=Mus musculus GN=Ppif PE=1 SV=1	PPIF_MOUSE	ENSMUSG00000021868	22 kDa	0	0	0	0	0	0	0	0	0	0	0	4	0	0	0	0	0
Protein phosphatase 1A OS=Mus musculus GN=Ppm1a PE=1 SV=1	PPM1A_MOUSE	ENSMUSG00000021096	42 kDa	12	7	15	3	4	13	11	12	14	16	16	16	15	14	3	15	0
Protein phosphatase 1E OS=Mus musculus GN=Ppm1e PE=1 SV=2	PPM1E_MOUSE	ENSMUSG00000046442	83 kDa	34	43	44	26	51	40	31	30	42	44	37	35	81	44	29	35	35
Protein phosphatase 1F OS=Mus musculus GN=Ppm1f PE=1 SV=1	PPM1F_MOUSE	ENSMUSG00000026181	50 kDa	6	0	0	0	0	0	6	0	0	4	0	6	0	8	0	0	0
Protein phosphatase 1H OS=Mus musculus GN=Ppm1h PE=1 SV=1	PPM1H_MOUSE	ENSMUSG00000034613	56 kDa	3	7	0	8	7	6	16	19	17	16	8	8	7	15	3	7	0
Protein phosphatase methylesterase 1 OS=Mus musculus GN=Ppme1 PE=1 SV=5	PPME1_MOUSE	ENSMUSG00000030718	42 kDa	15	27	20	11	18	12	11	24	12	22	21	9	22	17	21	23	12
Serine/threonine-protein phosphatase 5 OS=Mus musculus GN=Ppp5c PE=1 SV=3	PPP5_MOUSE	ENSMUSG00000003099	57 kDa	17	26	19	23	16	25	24	25	26	23	21	19	26	17	16	26	17
Serine/threonine-protein phosphatase 6 catalytic subunit OS=Mus musculus GN=Ppp6c PE=1 SV=1	PPP6_MOUSE	ENSMUSG00000026753	35 kDa	0	0	0	0	0	0	0	0	0	0	0	0	0	5	0	0	0
Protein phosphatase 1 regulatory subunit 1A OS=Mus musculus GN=Ppp1r1a PE=1 SV=1	PPR1A_MOUSE	ENSMUSG00000022490	19 kDa	0	0	3	0	0	0	0	0	0	0	0	0	0	0	0	0	0
Protein phosphatase 1 regulatory subunit 21 OS=Mus musculus GN=Ppp1r21 PE=1 SV=2	PPR21_MOUSE	ENSMUSG00000034709	88 kDa	4	0	0	0	0	0	8	10	4	9	4	4	0	17	0	0	0
Protein phosphatase 1 regulatory subunit 29 OS=Mus musculus GN=Elfn2 PE=1 SV=1	PPR29_MOUSE	ENSMUSG00000043460	90 kDa	18	17	19	15	16	4	20	17	21	18	9	20	0	23	11	13	19
Palmitoyl-protein thioesterase 1 OS=Mus musculus GN=Ppt1 PE=1 SV=2	PPT1_MOUSE	ENSMUSG00000028657	34 kDa	0	0	0	0	0	0	7	0	12	12	0	11	17	14	3	10	8
Protein phosphatase PTC7 homolog OS=Mus musculus GN=Pptc7 PE=1 SV=1	PPTC7_MOUSE	ENSMUSG00000038582	33 kDa	0	0	0	0	0	5	0	0	0	0	0	0	0	0	0	0	0
Pre-mRNA-processing factor 40 homolog A OS=Mus musculus GN=Prpf40a PE=1 SV=1	PR40A_MOUSE	ENSMUSG00000061136	108 kDa	0	0	0	0	0	0	0	0	0	0	0	0	0	0	0	0	0
PRA1 family protein 3 OS=Mus musculus GN=Arl6ip5 PE=1 SV=2	PRAF3_MOUSE	ENSMUSG00000035199	22 kDa	3	0	0	0	0	0	0	0	0	0	0	0	0	3	0	0	0
Protein PRRC2A OS=Mus musculus GN=Prrc2a PE=1 SV=1	PRC2A_MOUSE	ENSMUSG00000024393	229 kDa	3	0	0	0	4	0	0	0	0	0	0	0	0	0	0	0	0
Protein PRRC2C OS=Mus musculus GN=Prrc2c PE=1 SV=3	PRC2C_MOUSE	ENSMUSG00000040225	311 kDa	3	0	3	4	3	0	6	0	0	0	0	7	0	0	0	0	0
Peroxiredoxin-1 OS=Mus musculus GN=Prdx1 PE=1 SV=1	PRDX1_MOUSE	ENSMUSG00000028691	22 kDa	50	58	57	77	64	69	57	71	67	60	53	51	62	72	61	66	64
Peroxiredoxin-2 OS=Mus musculus GN=Prdx2 PE=1 SV=3	PRDX2_MOUSE	ENSMUSG00000005161	22 kDa	54	56	63	55	47	73	47	58	54	56	46	59	71	52	44	48	48
Thioredoxin-dependent peroxide reductase, mitochondrial OS=Mus musculus GN=Prdx3 PE=1 SV=1	PRDX3_MOUSE	ENSMUSG00000024997	28 kDa	27	37	47	40	16	36	41	41	33	37	33	32	43	22	45	48	28
Peroxiredoxin-5, mitochondrial OS=Mus musculus GN=Prdx5 PE=1 SV=2	PRDX5_MOUSE	ENSMUSG00000024953	22 kDa	53	51	58	58	56	70	64	53	63	67	59	59	79	60	78	72	65
Peroxiredoxin-6 OS=Mus musculus GN=Prdx6 PE=1 SV=3	PRDX6_MOUSE	ENSMUSG00000026701	25 kDa	63	72	66	54	68	66	68	74	61	73	60	67	88	64	63	78	66
Presequence protease, mitochondrial OS=Mus musculus GN=Pitrm1 PE=1 SV=1	PREP_MOUSE	ENSMUSG00000021193	117 kDa	0	0	0	0	0	0	0	4	0	0	0	0	0	4	0	0	0
Phosphatidylinositol 3,4,5-trisphosphate-dependent Rac exchanger 1 protein OS=Mus musculus GN=Prex1 PE=1 SV=2	PREX1_MOUSE	ENSMUSG00000039621	185 kDa	4	0	0	0	0	0	7	0	3	3	0	0	3	0	0	0	0
Prickle-like protein 2 OS=Mus musculus GN=Prickle2 PE=1 SV=3	PRIC2_MOUSE	ENSMUSG00000030020	96 kDa	0	0	0	0	0	0	0	0	0	0	0	0	0	0	0	0	0
Major prion protein OS=Mus musculus GN=Prnp PE=1 SV=2	PRIO_MOUSE	ENSMUSG00000079037	28 kDa	23	35	18	20	21	28	34	43	44	41	9	27	33	39	11	36	22
Proline dehydrogenase 1, mitochondrial OS=Mus musculus GN=Prodh PE=1 SV=2	PROD_MOUSE	ENSMUSG00000003526	68 kDa	0	0	0	4	0	0	0	0	8	12	0	12	10	0	0	4	0
Profilin-1 OS=Mus musculus GN=Pfn1 PE=1 SV=2	PROF1_MOUSE	ENSMUSG00000018293	15 kDa	38	41	41	34	50	36	29	41	41	46	38	35	46	38	32	41	24
Profilin-2 OS=Mus musculus GN=Pfn2 PE=1 SV=3	PROF2_MOUSE	ENSMUSG00000027805	15 kDa	32	24	41	13	18	3	19	22	27	26	32	23	38	30	15	16	7
Proline synthase co-transcribed bacterial homolog protein OS=Mus musculus GN=Prosc PE=1 SV=1	PROSC_MOUSE	ENSMUSG00000031485	30 kDa	7	7	9	0	0	11	14	12	0	0	10	8	20	0	0	7	0
Pre-mRNA-processing factor 19 OS=Mus musculus GN=Prpf19 PE=1 SV=1	PRP19_MOUSE	ENSMUSG00000024735	55 kDa	0	9	4	3	3	4	12	6	11	13	0	8	10	3	0	3	3
Pre-mRNA-processing-splicing factor 8 OS=Mus musculus GN=Prpf8 PE=1 SV=2	PRP8_MOUSE	ENSMUSG00000020850	274 kDa	19	4	16	18	7	10	27	11	21	16	9	3	13	3	0	7	4
Ribose-phosphate pyrophosphokinase 1 OS=Mus musculus GN=Prps1 PE=1 SV=4	PRPS1_MOUSE	ENSMUSG00000031432	35 kDa	13	0	4	19	0	11	20	20	12	20	17	8	19	7	5	4	5
Ribose-phosphate pyrophosphokinase 2 OS=Mus musculus GN=Prps2 PE=1 SV=4	PRPS2_MOUSE	ENSMUSG00000025742	35 kDa	0	0	0	0	0	0	0	0	0	0	0	0	0	0	0	0	0
Receptor-type tyrosine-protein phosphatase zeta OS=Mus musculus GN=Ptprz1 PE=1 SV=1	PRPTZ_MOUSE	ENSMUSG00000068748	254 kDa	31	39	26	25	27	34	28	31	38	29	27	27	44	34	16	31	21
Proline-rich transmembrane protein 1 OS=Mus musculus GN=Prrt1 PE=1 SV=1	PRRT1_MOUSE	ENSMUSG00000015476	31 kDa	14	18	21	16	6	16	15	15	11	16	12	10	15	3	9	15	6
Proline-rich transmembrane protein 2 OS=Mus musculus GN=Prrt2 PE=1 SV=1	PRRT2_MOUSE	ENSMUSG00000045114	36 kDa	23	7	19	20	18	6	23	18	26	18	0	32	15	24	0	13	13
Proline-rich transmembrane protein 3 OS=Mus musculus GN=Prrt3 PE=1 SV=1	PRRT3_MOUSE	ENSMUSG00000045009	101 kDa	0	0	0	0	0	0	0	20	0	15	0	3	0	4	9	3	0
26S protease regulatory subunit 10B OS=Mus musculus GN=Psmc6 PE=1 SV=1	PRS10_MOUSE	ENSMUSG00000021832	44 kDa	22	20	22	27	21	30	20	24	15	17	23	25	19	17	16	14	12
26S protease regulatory subunit 4 OS=Mus musculus GN=Psmc1 PE=1 SV=1	PRS4_MOUSE	ENSMUSG00000021178	49 kDa	22	18	20	18	8	25	0	10	14	17	14	13	20	10	17	3	16
26S protease regulatory subunit 6A OS=Mus musculus GN=Psmc3 PE=1 SV=2	PRS6A_MOUSE	ENSMUSG00000002102	50 kDa	27	23	30	24	13	32	21	26	31	38	22	34	29	32	10	20	18
26S protease regulatory subunit 6B OS=Mus musculus GN=Psmc4 PE=1 SV=2	PRS6B_MOUSE	ENSMUSG00000030603	47 kDa	18	20	20	19	15	11	29	21	14	20	13	23	24	17	13	15	19
26S protease regulatory subunit 7 OS=Mus musculus GN=Psmc2 PE=1 SV=5	PRS7_MOUSE	ENSMUSG00000028932	49 kDa	29	27	23	23	15	20	26	20	18	18	8	33	27	22	10	13	17
26S protease regulatory subunit 8 OS=Mus musculus GN=Psmc5 PE=1 SV=1	PRS8_MOUSE	ENSMUSG00000020708	46 kDa	37	33	40	31	21	39	25	19	25	23	22	36	40	23	13	21	24
Protein prune homolog 2 OS=Mus musculus GN=Prune2 PE=1 SV=2	PRUN2_MOUSE	ENSMUSG00000039126	340 kDa	0	0	0	0	0	0	0	0	3	0	0	0	0	0	0	0	0
Protein prune homolog OS=Mus musculus GN=Prune PE=1 SV=1	PRUNE_MOUSE	ENSMUSG00000015711	50 kDa	5	0	7	13	0	4	15	6	0	3	0	21	0	5	3	0	7
Parvalbumin alpha OS=Mus musculus GN=Pvalb PE=1 SV=3	PRVA_MOUSE	ENSMUSG00000005716	12 kDa	6	6	9	12	7	17	22	13	16	11	11	24	5	14	13	15	15
Puromycin-sensitive aminopeptidase OS=Mus musculus GN=Npepps PE=1 SV=2	PSA_MOUSE	ENSMUSG00000001441	103 kDa	85	90	88	100	77	99	78	105	102	119	109	113	113	105	98	123	73
Proteasome subunit alpha type-1 OS=Mus musculus GN=Psma1 PE=1 SV=1	PSA1_MOUSE	ENSMUSG00000030751	30 kDa	14	20	12	16	29	18	19	11	15	16	10	19	22	18	5	16	16
Proteasome subunit alpha type-2 OS=Mus musculus GN=Psma2 PE=1 SV=3	PSA2_MOUSE	ENSMUSG00000015671	26 kDa	36	32	34	40	30	38	30	32	36	25	21	30	13	21	20	36	22
Proteasome subunit alpha type-3 OS=Mus musculus GN=Psma3 PE=1 SV=3	PSA3_MOUSE	ENSMUSG00000060073	28 kDa	32	17	31	24	13	23	17	19	24	27	10	18	16	29	17	18	14
Proteasome subunit alpha type-4 OS=Mus musculus GN=Psma4 PE=1 SV=1	PSA4_MOUSE	ENSMUSG00000032301	29 kDa	20	20	21	15	20	18	18	21	22	23	22	16	40	19	23	18	19
Proteasome subunit alpha type-5 OS=Mus musculus GN=Psma5 PE=1 SV=1	PSA5_MOUSE	ENSMUSG00000068749	26 kDa	30	28	40	37	21	26	25	24	29	28	28	34	20	22	33	27	26
Proteasome subunit alpha type-6 OS=Mus musculus GN=Psma6 PE=1 SV=1	PSA6_MOUSE	ENSMUSG00000021024	27 kDa	24	27	23	24	19	23	28	25	19	15	18	21	27	20	16	17	21
Proteasome subunit alpha type-7 OS=Mus musculus GN=Psma7 PE=1 SV=1	PSA7_MOUSE	ENSMUSG00000027566	28 kDa	0	7	0	3	0	3	0	0	6	6	0	0	0	3	3	6	0
Proteasome subunit alpha type-7-like OS=Mus musculus GN=Psma8 PE=1 SV=1	PSA7L_MOUSE	ENSMUSG00000036743	28 kDa	6	11	4	14	12	16	14	0	3	16	6	15	28	11	9	14	14
Proteasome subunit beta type-1 OS=Mus musculus GN=Psmb1 PE=1 SV=1	PSB1_MOUSE	ENSMUSG00000014769	26 kDa	35	25	37	30	19	22	19	46	38	31	34	32	7	29	33	25	4
Proteasome subunit beta type-2 OS=Mus musculus GN=Psmb2 PE=1 SV=1	PSB2_MOUSE	ENSMUSG00000028837	23 kDa	14	23	8	19	8	0	12	14	13	15	13	9	0	12	8	9	7
Proteasome subunit beta type-3 OS=Mus musculus GN=Psmb3 PE=1 SV=1	PSB3_MOUSE	ENSMUSG00000069744	23 kDa	0	0	8	0	0	13	0	12	6	3	16	0	0	3	9	0	0
Proteasome subunit beta type-4 OS=Mus musculus GN=Psmb4 PE=1 SV=1	PSB4_MOUSE	ENSMUSG00000005779	29 kDa	31	30	25	18	17	23	16	24	25	21	23	31	43	26	20	24	25
Proteasome subunit beta type-5 OS=Mus musculus GN=Psmb5 PE=1 SV=3	PSB5_MOUSE	ENSMUSG00000022193	29 kDa	23	19	21	24	23	18	20	17	25	26	28	22	30	27	16	23	17
Proteasome subunit beta type-6 OS=Mus musculus GN=Psmb6 PE=1 SV=3	PSB6_MOUSE	ENSMUSG00000018286	25 kDa	14	3	9	9	14	9	9	13	17	13	9	6	18	16	3	0	4
Proteasome subunit beta type-7 OS=Mus musculus GN=Psmb7 PE=1 SV=1	PSB7_MOUSE	ENSMUSG00000026750	30 kDa	13	5	13	7	9	0	15	0	14	16	0	17	5	17	0	0	6
PH and SEC7 domain-containing protein 1 OS=Mus musculus GN=Psd PE=1 SV=2	PSD1_MOUSE	ENSMUSG00000037126	110 kDa	9	0	4	11	0	9	10	16	13	7	9	10	16	4	0	3	0
26S proteasome non-ATPase regulatory subunit 11 OS=Mus musculus GN=Psmd11 PE=1 SV=3	PSD11_MOUSE	ENSMUSG00000017428	47 kDa	18	16	14	22	17	26	17	11	29	19	13	19	13	19	15	19	19
26S proteasome non-ATPase regulatory subunit 12 OS=Mus musculus GN=Psmd12 PE=1 SV=4	PSD12_MOUSE	ENSMUSG00000020720	53 kDa	23	23	29	28	22	26	24	22	20	24	25	28	30	16	21	17	23
26S proteasome non-ATPase regulatory subunit 13 OS=Mus musculus GN=Psmd13 PE=1 SV=1	PSD13_MOUSE	ENSMUSG00000025487	43 kDa	26	11	20	25	5	19	27	23	17	17	19	19	16	21	15	14	15
PH and SEC7 domain-containing protein 3 OS=Mus musculus GN=Psd3 PE=1 SV=2	PSD3_MOUSE	ENSMUSG00000030465	115 kDa	34	26	39	27	25	27	48	50	38	45	27	32	32	49	26	27	24
26S proteasome non-ATPase regulatory subunit 14 OS=Mus musculus GN=Psmd14 PE=1 SV=2	PSDE_MOUSE	ENSMUSG00000026914	35 kDa	0	0	0	13	11	12	0	0	3	3	3	3	0	0	0	6	3
PC4 and SFRS1-interacting protein OS=Mus musculus GN=Psip1 PE=1 SV=1	PSIP1_MOUSE	ENSMUSG00000028484	60 kDa	0	6	11	5	10	5	14	25	16	0	0	13	14	19	5	8	12
26S proteasome non-ATPase regulatory subunit 1 OS=Mus musculus GN=Psmd1 PE=1 SV=1	PSMD1_MOUSE	ENSMUSG00000026229	106 kDa	42	34	55	60	40	40	54	32	44	44	29	45	35	29	26	26	41
26S proteasome non-ATPase regulatory subunit 2 OS=Mus musculus GN=Psmd2 PE=1 SV=1	PSMD2_MOUSE	ENSMUSG00000006998	100 kDa	38	20	31	22	27	26	27	30	33	26	23	28	42	33	18	23	25
26S proteasome non-ATPase regulatory subunit 3 OS=Mus musculus GN=Psmd3 PE=1 SV=3	PSMD3_MOUSE	ENSMUSG00000017221	61 kDa	22	29	27	0	12	15	0	28	17	4	23	17	27	18	10	15	14
26S proteasome non-ATPase regulatory subunit 4 OS=Mus musculus GN=Psmd4 PE=1 SV=1	PSMD4_MOUSE	ENSMUSG00000005625	41 kDa	13	14	7	3	0	4	4	0	9	4	3	12	8	8	12	0	8
26S proteasome non-ATPase regulatory subunit 5 OS=Mus musculus GN=Psmd5 PE=1 SV=4	PSMD5_MOUSE	ENSMUSG00000026869	56 kDa	19	14	18	20	3	28	19	13	8	14	14	15	26	18	11	16	17
26S proteasome non-ATPase regulatory subunit 6 OS=Mus musculus GN=Psmd6 PE=1 SV=1	PSMD6_MOUSE	ENSMUSG00000021737	46 kDa	26	20	30	24	4	28	16	30	16	14	23	14	12	18	10	14	13
26S proteasome non-ATPase regulatory subunit 7 OS=Mus musculus GN=Psmd7 PE=1 SV=2	PSMD7_MOUSE	ENSMUSG00000039067	37 kDa	0	11	0	9	0	4	6	0	0	0	0	0	0	0	0	0	0
26S proteasome non-ATPase regulatory subunit 8 OS=Mus musculus GN=Psmd8 PE=1 SV=2	PSMD8_MOUSE	ENSMUSG00000030591	40 kDa	0	0	0	0	0	0	3	0	0	0	0	0	0	0	0	6	0
26S proteasome non-ATPase regulatory subunit 9 OS=Mus musculus GN=Psmd9 PE=1 SV=1	PSMD9_MOUSE	ENSMUSG00000029440	25 kDa	0	0	0	0	0	3	7	0	0	0	0	7	0	0	0	0	0
Proteasome activator complex subunit 1 OS=Mus musculus GN=Psme1 PE=1 SV=2	PSME1_MOUSE	ENSMUSG00000022216	29 kDa	6	4	3	20	0	9	15	9	9	0	0	9	0	11	7	0	0
Proteasome activator complex subunit 2 OS=Mus musculus GN=Psme2 PE=1 SV=4	PSME2_MOUSE	ENSMUSG00000078153	27 kDa	0	0	0	0	0	0	0	0	0	0	0	0	0	0	0	0	0
Paraspeckle component 1 OS=Mus musculus GN=Pspc1 PE=1 SV=1	PSPC1_MOUSE	ENSMUSG00000021938	59 kDa	16	16	3	9	10	0	11	0	4	0	0	0	27	12	7	12	3
Polypyrimidine tract-binding protein 2 OS=Mus musculus GN=Ptbp2 PE=1 SV=2	PTBP2_MOUSE	ENSMUSG00000028134	57 kDa	19	0	0	14	5	4	9	5	14	15	19	11	3	14	19	17	3
Phosphatidylinositol 3,4,5-trisphosphate 3-phosphatase and dual-specificity protein phosphatase PTEN OS=Mus musculus GN=Pten PE=1 SV=1	PTEN_MOUSE	ENSMUSG00000013663	47 kDa	0	0	0	7	3	0	0	0	0	0	0	0	0	0	0	0	0
Prostaglandin-H2 D-isomerase OS=Mus musculus GN=Ptgds PE=1 SV=1	PTGDS_MOUSE	ENSMUSG00000015090	21 kDa	3	3	0	0	0	0	9	9	3	0	0	9	0	7	0	0	0
Prostaglandin reductase 2 OS=Mus musculus GN=Ptgr2 PE=1 SV=2	PTGR2_MOUSE	ENSMUSG00000072946	38 kDa	0	0	0	0	0	0	0	0	0	5	0	0	0	0	0	0	0
Prothymosin alpha OS=Mus musculus GN=Ptma PE=1 SV=2	PTMA_MOUSE	ENSMUSG00000026238	12 kDa	7	0	4	0	0	0	0	0	12	0	0	0	0	6	0	0	0
Parathymosin OS=Mus musculus GN=Ptms PE=1 SV=3	PTMS_MOUSE	ENSMUSG00000030122	11 kDa	12	0	10	0	0	0	0	6	12	0	0	0	0	10	0	0	0
Tyrosine-protein phosphatase non-receptor type 11 OS=Mus musculus GN=Ptpn11 PE=1 SV=2	PTN11_MOUSE	ENSMUSG00000043733	68 kDa	15	16	24	10	17	20	9	26	25	19	29	17	22	29	15	17	13
Tyrosine-protein phosphatase non-receptor type 23 OS=Mus musculus GN=Ptpn23 PE=1 SV=2	PTN23_MOUSE	ENSMUSG00000036057	185 kDa	12	5	16	14	10	0	0	4	14	14	5	15	6	18	3	0	19
Tyrosine-protein phosphatase non-receptor type 9 OS=Mus musculus GN=Ptpn9 PE=1 SV=2	PTN9_MOUSE	ENSMUSG00000032290	68 kDa	0	0	0	0	0	0	3	9	7	0	0	0	4	0	0	0	0
Serine/threonine-protein phosphatase 2A activator OS=Mus musculus GN=Ppp2r4 PE=1 SV=1	PTPA_MOUSE	ENSMUSG00000039515	37 kDa	23	17	25	22	18	30	26	22	29	21	18	24	43	27	18	24	18
Receptor-type tyrosine-protein phosphatase N2 OS=Mus musculus GN=Ptprn2 PE=1 SV=2	PTPR2_MOUSE	ENSMUSG00000056553	111 kDa	3	3	6	0	0	11	9	8	4	14	3	3	0	9	0	0	0
Receptor-type tyrosine-protein phosphatase alpha OS=Mus musculus GN=Ptpra PE=1 SV=3	PTPRA_MOUSE	ENSMUSG00000027303	94 kDa	3	10	7	10	9	4	13	15	12	12	7	12	7	14	0	10	5
Receptor-type tyrosine-protein phosphatase delta OS=Mus musculus GN=Ptprd PE=1 SV=3	PTPRD_MOUSE	ENSMUSG00000028399	214 kDa	4	15	16	5	10	6	19	16	6	18	18	10	9	19	4	15	0
Receptor-type tyrosine-protein phosphatase epsilon OS=Mus musculus GN=Ptpre PE=1 SV=3	PTPRE_MOUSE	ENSMUSG00000041836	81 kDa	0	0	0	0	0	0	0	0	0	0	0	0	0	0	0	0	0
Receptor-type tyrosine-protein phosphatase-like N OS=Mus musculus GN=Ptprn PE=1 SV=2	PTPRN_MOUSE	ENSMUSG00000026204	106 kDa	0	0	0	0	0	0	0	0	0	6	0	0	0	3	0	0	0
Receptor-type tyrosine-protein phosphatase S OS=Mus musculus GN=Ptprs PE=1 SV=1	PTPRS_MOUSE	ENSMUSG00000013236	212 kDa	35	32	35	48	31	36	47	35	35	38	33	50	31	47	31	32	34
Polymerase I and transcript release factor OS=Mus musculus GN=Ptrf PE=1 SV=1	PTRF_MOUSE	ENSMUSG00000004044	44 kDa	0	0	0	0	0	3	0	0	0	0	0	0	0	0	0	0	0
Phosphatidylserine synthase 2 OS=Mus musculus GN=Ptdss2 PE=1 SV=2	PTSS2_MOUSE	ENSMUSG00000025495	55 kDa	5	0	7	0	0	0	0	0	0	3	0	0	0	0	0	0	0
Poly(U)-binding-splicing factor PUF60 OS=Mus musculus GN=Puf60 PE=1 SV=2	PUF60_MOUSE	ENSMUSG00000002524	60 kDa	11	0	10	21	0	11	10	0	10	0	0	3	4	0	0	0	0
Trifunctional purine biosynthetic protein adenosine-3 OS=Mus musculus GN=Gart PE=1 SV=3	PUR2_MOUSE	ENSMUSG00000022962	108 kDa	7	0	3	22	5	10	28	3	18	22	10	26	15	4	10	9	22
Phosphoribosylformylglycinamidine synthase OS=Mus musculus GN=Pfas PE=1 SV=1	PUR4_MOUSE	ENSMUSG00000020899	145 kDa	0	0	0	0	0	0	0	0	0	0	0	0	0	0	0	0	0
Multifunctional protein ADE2 OS=Mus musculus GN=Paics PE=1 SV=4	PUR6_MOUSE	ENSMUSG00000029247	47 kDa	21	17	17	17	9	21	11	20	18	12	10	8	21	13	12	14	17
Adenylosuccinate lyase OS=Mus musculus GN=Adsl PE=1 SV=2	PUR8_MOUSE	ENSMUSG00000022407	55 kDa	0	0	0	3	6	0	0	0	7	0	0	7	0	0	0	3	7
Bifunctional purine biosynthesis protein PURH OS=Mus musculus GN=Atic PE=1 SV=2	PUR9_MOUSE	ENSMUSG00000026192	64 kDa	33	28	34	22	31	27	30	37	35	42	40	33	41	38	38	39	30
Transcriptional activator protein Pur-alpha OS=Mus musculus GN=Pura PE=1 SV=1	PURA_MOUSE	ENSMUSG00000043991	35 kDa	49	47	52	43	40	47	33	72	62	55	53	26	65	54	41	65	37
Adenylosuccinate synthetase isozyme 1 OS=Mus musculus GN=Adssl1 PE=1 SV=2	PURA1_MOUSE	ENSMUSG00000011148	50 kDa	3	0	0	0	0	0	0	0	3	0	3	0	0	0	0	3	0
Adenylosuccinate synthetase isozyme 2 OS=Mus musculus GN=Adss PE=1 SV=2	PURA2_MOUSE	ENSMUSG00000015961	50 kDa	15	21	21	13	12	24	18	19	27	24	20	18	23	23	15	15	18
Transcriptional activator protein Pur-beta OS=Mus musculus GN=Purb PE=1 SV=3	PURB_MOUSE	ENSMUSG00000094483	34 kDa	14	31	31	8	25	12	36	29	32	27	14	36	30	29	7	35	16
Purine-rich element-binding protein gamma OS=Mus musculus GN=Purg PE=1 SV=1	PURG_MOUSE	ENSMUSG00000049184	40 kDa	0	0	0	0	0	0	0	0	0	0	0	0	0	0	0	0	0
Nectin-1 OS=Mus musculus GN=Pvrl1 PE=1 SV=3	PVRL1_MOUSE	ENSMUSG00000032012	57 kDa	7	3	7	3	0	3	11	10	7	10	0	3	0	10	0	0	0
Pyruvate carboxylase, mitochondrial OS=Mus musculus GN=Pc PE=1 SV=1	PYC_MOUSE	ENSMUSG00000024892	130 kDa	58	59	62	68	43	63	52	59	53	61	57	59	68	55	70	58	52
Glycogen phosphorylase, brain form OS=Mus musculus GN=Pygb PE=1 SV=3	PYGB_MOUSE	ENSMUSG00000033059	97 kDa	107	90	112	122	98	106	120	116	112	128	121	127	133	124	102	129	95
Glycogen phosphorylase, muscle form OS=Mus musculus GN=Pygm PE=1 SV=3	PYGM_MOUSE	ENSMUSG00000032648	97 kDa	21	13	22	20	12	14	20	23	19	30	18	19	30	16	19	20	19
Cytochrome b-c1 complex subunit 1, mitochondrial OS=Mus musculus GN=Uqcrc1 PE=1 SV=2	QCR1_MOUSE	ENSMUSG00000107235	53 kDa	103	120	106	119	104	100	114	131	105	109	106	125	159	109	114	126	110
Cytochrome b-c1 complex subunit 2, mitochondrial OS=Mus musculus GN=Uqcrc2 PE=1 SV=1	QCR2_MOUSE	ENSMUSG00000030884	48 kDa	110	120	121	117	78	106	116	105	99	108	126	143	127	114	133	140	115
Cytochrome b-c1 complex subunit 6, mitochondrial OS=Mus musculus GN=Uqcrh PE=1 SV=2	QCR6_MOUSE	ENSMUSG00000063882	10 kDa	20	16	23	0	10	10	17	18	14	10	14	16	30	19	9	17	0
Cytochrome b-c1 complex subunit 7 OS=Mus musculus GN=Uqcrb PE=1 SV=3	QCR7_MOUSE	ENSMUSG00000021520	14 kDa	28	23	24	18	16	17	17	25	26	25	18	21	35	23	13	24	21
Cytochrome b-c1 complex subunit 8 OS=Mus musculus GN=Uqcrq PE=1 SV=3	QCR8_MOUSE	ENSMUSG00000044894	10 kDa	9	0	10	0	0	0	0	0	7	4	0	6	0	11	0	0	0
Protein quaking OS=Mus musculus GN=Qki PE=1 SV=1	QKI_MOUSE	ENSMUSG00000062078	38 kDa	0	0	4	0	0	8	0	0	0	0	0	3	0	0	0	0	0
Quinone oxidoreductase OS=Mus musculus GN=Cryz PE=1 SV=1	QOR_MOUSE	ENSMUSG00000028199	35 kDa	14	9	15	10	11	6	0	26	15	14	16	11	24	12	7	13	18
Quinone oxidoreductase-like protein 1 OS=Mus musculus GN=Cryzl1 PE=1 SV=1	QORL1_MOUSE	ENSMUSG00000058240	39 kDa	0	0	0	0	0	7	3	0	0	0	0	0	0	0	0	0	0
Ras-related protein Rab-10 OS=Mus musculus GN=Rab10 PE=1 SV=1	RAB10_MOUSE	ENSMUSG00000020671	23 kDa	43	38	51	34	42	37	37	35	43	39	27	46	45	32	36	37	25
Ras-related protein Rab-12 OS=Mus musculus GN=Rab12 PE=1 SV=3	RAB12_MOUSE	ENSMUSG00000023460	27 kDa	3	0	0	0	3	0	7	0	3	0	7	6	14	4	0	8	3
Ras-related protein Rab-14 OS=Mus musculus GN=Rab14 PE=1 SV=3	RAB14_MOUSE	ENSMUSG00000026878	24 kDa	59	55	56	52	34	42	44	62	42	51	58	55	33	47	53	46	43
Ras-related protein Rab-18 OS=Mus musculus GN=Rab18 PE=1 SV=2	RAB18_MOUSE	ENSMUSG00000073639	23 kDa	17	14	21	20	12	27	20	18	15	19	12	11	28	14	10	14	18
Ras-related protein Rab-1A OS=Mus musculus GN=Rab1A PE=1 SV=3	RAB1A_MOUSE	ENSMUSG00000020149	23 kDa	16	17	24	21	29	15	7	5	23	27	11	26	23	20	16	30	25
Ras-related protein Rab-1B OS=Mus musculus GN=Rab1b PE=1 SV=1	RAB1B_MOUSE	ENSMUSG00000024870	22 kDa	0	0	0	0	0	0	0	0	0	5	0	0	0	0	0	0	0
Ras-related protein Rab-21 OS=Mus musculus GN=Rab21 PE=1 SV=4	RAB21_MOUSE	ENSMUSG00000020132	24 kDa	12	5	14	14	5	21	16	16	16	14	17	13	16	18	10	13	14
Ras-related protein Rab-2A OS=Mus musculus GN=Rab2a PE=1 SV=1	RAB2A_MOUSE	ENSMUSG00000047187	24 kDa	36	30	38	35	23	35	34	36	32	26	29	31	27	32	25	34	30
Ras-related protein Rab-35 OS=Mus musculus GN=Rab35 PE=1 SV=1	RAB35_MOUSE	ENSMUSG00000029518	23 kDa	8	0	4	0	13	10	18	10	22	15	15	18	5	15	4	0	0
Ras-related protein Rab-3A OS=Mus musculus GN=Rab3a PE=1 SV=1	RAB3A_MOUSE	ENSMUSG00000031840	25 kDa	97	91	91	115	125	130	72	67	66	104	92	82	156	87	101	116	108
Ras-related protein Rab-3B OS=Mus musculus GN=Rab3b PE=1 SV=1	RAB3B_MOUSE	ENSMUSG00000003411	25 kDa	12	14	18	0	14	11	0	21	17	15	11	25	32	18	11	23	14
Ras-related protein Rab-3C OS=Mus musculus GN=Rab3c PE=1 SV=1	RAB3C_MOUSE	ENSMUSG00000021700	26 kDa	78	74	89	81	105	69	67	78	78	81	62	95	125	82	91	102	78
Ras-related protein Rab-4B OS=Mus musculus GN=Rab4b PE=1 SV=2	RAB4B_MOUSE	ENSMUSG00000053291	24 kDa	3	7	10	0	4	6	17	7	3	11	7	16	16	3	0	9	0
Ras-related protein Rab-5A OS=Mus musculus GN=Rab5a PE=1 SV=1	RAB5A_MOUSE	ENSMUSG00000017831	24 kDa	11	7	18	12	7	13	3	13	13	9	17	13	9	12	7	10	7
Ras-related protein Rab-5B OS=Mus musculus GN=Rab5b PE=1 SV=1	RAB5B_MOUSE	ENSMUSG00000000711	24 kDa	0	0	0	20	7	0	5	14	8	11	0	0	0	4	0	0	0
Ras-related protein Rab-5C OS=Mus musculus GN=Rab5c PE=1 SV=2	RAB5C_MOUSE	ENSMUSG00000019173	23 kDa	40	26	32	40	25	29	32	30	42	37	20	40	40	35	20	35	20
Ras-related protein Rab-6A OS=Mus musculus GN=Rab6a PE=1 SV=4	RAB6A_MOUSE	ENSMUSG00000030704	24 kDa	0	0	0	0	0	0	0	0	0	0	0	0	0	0	0	0	0
Ras-related protein Rab-6B OS=Mus musculus GN=Rab6b PE=1 SV=1	RAB6B_MOUSE	ENSMUSG00000032549	23 kDa	23	20	22	16	19	10	14	19	18	22	19	20	30	15	14	12	21
Ras-related protein Rab-7a OS=Mus musculus GN=Rab7a PE=1 SV=2	RAB7A_MOUSE	ENSMUSG00000079477	23 kDa	42	38	44	39	35	52	40	42	38	36	38	41	49	35	38	36	34
Ras-related protein Rab-8B OS=Mus musculus GN=Rab8b PE=1 SV=1	RAB8B_MOUSE	ENSMUSG00000036943	24 kDa	6	3	0	4	4	3	6	4	8	5	10	0	9	6	0	3	0
Rab GTPase-binding effector protein 1 OS=Mus musculus GN=Rabep1 PE=1 SV=2	RABE1_MOUSE	ENSMUSG00000020817	100 kDa	0	0	0	7	0	0	3	0	0	0	0	0	0	0	0	0	0
Rab-like protein 6 OS=Mus musculus GN=Rabl6 PE=1 SV=2	RABL6_MOUSE	ENSMUSG00000015087	80 kDa	0	0	0	0	0	0	0	0	0	0	0	0	4	0	0	0	0
Ras-related C3 botulinum toxin substrate 1 OS=Mus musculus GN=Rac1 PE=1 SV=1	RAC1_MOUSE	ENSMUSG00000001847	21 kDa	74	69	58	73	56	60	60	50	48	55	73	71	74	59	83	84	58
Radixin OS=Mus musculus GN=Rdx PE=1 SV=3	RADI_MOUSE	ENSMUSG00000032050	69 kDa	40	31	31	32	31	40	26	26	24	29	23	33	37	28	20	21	33
Rab proteins geranylgeranyltransferase component A 1 OS=Mus musculus GN=Chm PE=1 SV=1	RAE1_MOUSE	ENSMUSG00000025531	74 kDa	0	0	3	0	0	0	0	0	0	0	0	0	0	0	0	0	0
Ran GTPase-activating protein 1 OS=Mus musculus GN=Rangap1 PE=1 SV=2	RAGP1_MOUSE	ENSMUSG00000022391	64 kDa	0	0	0	9	0	0	6	0	0	0	0	3	0	0	0	0	3
Ras-related protein Ral-A OS=Mus musculus GN=Rala PE=1 SV=1	RALA_MOUSE	ENSMUSG00000008859	24 kDa	15	15	16	24	17	26	22	16	17	16	18	23	18	17	6	16	16
RNA-binding protein Raly OS=Mus musculus GN=Raly PE=1 SV=3	RALY_MOUSE	ENSMUSG00000027593	33 kDa	0	0	3	0	0	0	0	0	0	0	0	4	0	0	0	0	0
GTP-binding nuclear protein Ran OS=Mus musculus GN=Ran PE=1 SV=3	RAN_MOUSE	ENSMUSG00000029430	24 kDa	28	27	29	29	25	39	31	55	37	36	31	30	16	37	27	36	25
Ran-binding protein 3 OS=Mus musculus GN=Ranbp3 PE=1 SV=2	RANB3_MOUSE	ENSMUSG00000002372	53 kDa	0	0	0	0	0	0	0	0	0	0	0	0	0	0	0	0	0
Ran-specific GTPase-activating protein OS=Mus musculus GN=Ranbp1 PE=1 SV=2	RANG_MOUSE	ENSMUSG00000099164	24 kDa	0	3	6	0	3	0	0	10	7	7	0	0	0	15	3	0	0
Ras-related protein Rap-1A OS=Mus musculus GN=Rap1a PE=1 SV=1	RAP1A_MOUSE	ENSMUSG00000068798	21 kDa	9	4	7	0	3	0	0	9	14	14	10	0	15	4	9	11	4
Ras-related protein Rap-1b OS=Mus musculus GN=Rap1b PE=1 SV=2	RAP1B_MOUSE	ENSMUSG00000052681	21 kDa	30	31	32	23	37	25	24	23	28	36	28	22	58	32	28	24	29
Ras-related protein Rap-2a OS=Mus musculus GN=Rap2a PE=1 SV=2	RAP2A_MOUSE	ENSMUSG00000051615	21 kDa	0	0	0	0	0	0	0	0	0	0	0	0	0	0	0	0	3
Ras-related protein Rap-2b OS=Mus musculus GN=Rap2b PE=1 SV=1	RAP2B_MOUSE	ENSMUSG00000036894	21 kDa	0	0	0	0	0	0	4	0	0	0	0	8	0	0	0	0	0
Ras-related protein Rap-2c OS=Mus musculus GN=Rap2c PE=1 SV=1	RAP2C_MOUSE	ENSMUSG00000050029	21 kDa	17	6	5	3	7	12	10	5	18	12	9	14	34	16	18	19	9
Ras GTPase-activating protein 3 OS=Mus musculus GN=Rasa3 PE=1 SV=2	RASA3_MOUSE	ENSMUSG00000031453	96 kDa	0	0	0	0	0	0	0	0	0	0	0	0	0	0	0	0	0
GTPase HRas OS=Mus musculus GN=Hras PE=1 SV=2	RASH_MOUSE	ENSMUSG00000025499	21 kDa	0	0	0	0	0	0	0	0	0	0	0	0	0	3	0	0	0
GTPase KRas OS=Mus musculus GN=Kras PE=1 SV=1	RASK_MOUSE	ENSMUSG00000030265	22 kDa	21	16	24	17	0	0	8	23	14	14	13	14	27	18	12	17	3
RasGAP-activating-like protein 1 OS=Mus musculus GN=Rasal1 PE=1 SV=2	RASL1_MOUSE	ENSMUSG00000029602	89 kDa	44	40	50	27	32	31	38	39	43	49	41	28	59	39	38	34	30
Ras-related protein M-Ras OS=Mus musculus GN=Mras PE=1 SV=1	RASM_MOUSE	ENSMUSG00000032470	24 kDa	3	0	5	0	0	0	0	0	6	0	0	6	0	0	0	0	0
GTPase NRas OS=Mus musculus GN=Nras PE=1 SV=1	RASN_MOUSE	ENSMUSG00000027852	21 kDa	0	0	4	0	0	0	0	0	0	0	0	0	0	4	0	0	0
Ras-related protein Rab-11B OS=Mus musculus GN=Rab11b PE=1 SV=3	RB11B_MOUSE	ENSMUSG00000077450	24 kDa	29	30	29	34	30	35	33	29	34	27	28	34	42	32	31	33	27
Ras-related protein Rab-39B OS=Mus musculus GN=Rab39b PE=1 SV=1	RB39B_MOUSE	ENSMUSG00000031202	25 kDa	0	0	0	4	0	0	0	0	0	0	3	0	0	0	0	4	0
Rab3 GTPase-activating protein catalytic subunit OS=Mus musculus GN=Rab3gap1 PE=1 SV=4	RB3GP_MOUSE	ENSMUSG00000036104	110 kDa	6	0	14	0	0	12	3	16	7	0	6	4	5	11	4	6	11
ELKS/Rab6-interacting/CAST family member 1 OS=Mus musculus GN=Erc1 PE=1 SV=1	RB6I2_MOUSE	ENSMUSG00000030172	128 kDa	3	7	10	14	8	6	3	3	7	0	11	0	13	7	0	9	8
Histone-binding protein RBBP7 OS=Mus musculus GN=Rbbp7 PE=1 SV=1	RBBP7_MOUSE	ENSMUSG00000031353	48 kDa	0	10	9	11	0	14	4	6	10	0	0	9	0	0	0	3	3
Putative hydrolase RBBP9 OS=Mus musculus GN=Rbbp9 PE=1 SV=2	RBBP9_MOUSE	ENSMUSG00000027428	21 kDa	0	10	0	3	0	0	0	6	7	3	4	13	0	4	10	8	0
Rab GTPase-activating protein 1 OS=Mus musculus GN=Rabgap1 PE=1 SV=1	RBGP1_MOUSE	ENSMUSG00000035437	121 kDa	0	5	0	16	0	9	6	0	0	3	0	14	0	3	3	6	3
Rab3 GTPase-activating protein non-catalytic subunit OS=Mus musculus GN=Rab3gap2 PE=1 SV=2	RBGPR_MOUSE	ENSMUSG00000039318	153 kDa	22	18	26	20	18	28	27	26	24	23	15	22	24	23	24	18	23
RNA-binding protein 14 OS=Mus musculus GN=Rbm14 PE=1 SV=1	RBM14_MOUSE	ENSMUSG00000006456	69 kDa	9	11	18	20	12	16	15	19	7	6	14	12	8	14	10	17	12
RNA-binding protein 25 OS=Mus musculus GN=Rbm25 PE=1 SV=2	RBM25_MOUSE	ENSMUSG00000010608	100 kDa	0	0	0	0	0	0	0	0	0	0	0	5	0	0	0	0	0
RNA-binding protein 39 OS=Mus musculus GN=Rbm39 PE=1 SV=2	RBM39_MOUSE	ENSMUSG00000027620	59 kDa	3	0	0	0	0	0	0	0	0	0	0	3	0	0	0	0	0
RNA-binding motif protein, X chromosome OS=Mus musculus GN=Rbmx PE=1 SV=1	RBMX_MOUSE	ENSMUSG00000031134	42 kDa	12	15	12	9	10	13	7	12	10	11	8	6	21	9	7	13	9
E3 SUMO-protein ligase RanBP2 OS=Mus musculus GN=Ranbp2 PE=1 SV=2	RBP2_MOUSE	ENSMUSG00000003226	341 kDa	0	0	0	0	0	0	0	0	0	7	0	0	0	5	0	0	0
Reticulocalbin-2 OS=Mus musculus GN=Rcn2 PE=1 SV=1	RCN2_MOUSE	ENSMUSG00000032320	37 kDa	3	3	9	0	11	0	0	3	12	3	3	3	16	4	0	0	0
UV excision repair protein RAD23 homolog B OS=Mus musculus GN=Rad23b PE=1 SV=2	RD23B_MOUSE	ENSMUSG00000028426	44 kDa	7	0	4	0	5	8	0	0	17	10	0	0	19	0	0	0	0
Retinol dehydrogenase 11 OS=Mus musculus GN=Rdh11 PE=1 SV=2	RDH11_MOUSE	ENSMUSG00000066441	35 kDa	0	0	0	0	0	0	0	0	0	0	0	3	0	0	0	0	0
Retinol dehydrogenase 14 OS=Mus musculus GN=Rdh14 PE=1 SV=1	RDH14_MOUSE	ENSMUSG00000020621	36 kDa	0	3	0	3	3	7	0	0	0	0	0	0	0	0	4	0	0
Receptor expression-enhancing protein 2 OS=Mus musculus GN=Reep2 PE=1 SV=2	REEP2_MOUSE	ENSMUSG00000038555	28 kDa	0	0	0	0	0	0	0	0	0	0	0	0	0	0	0	0	0
Receptor expression-enhancing protein 5 OS=Mus musculus GN=Reep5 PE=1 SV=1	REEP5_MOUSE	ENSMUSG00000005873	21 kDa	7	0	0	3	0	0	3	0	9	11	0	3	0	3	0	0	0
Regulator of nonsense transcripts 1 OS=Mus musculus GN=Upf1 PE=1 SV=2	RENT1_MOUSE	ENSMUSG00000058301	124 kDa	11	14	18	13	9	11	14	6	15	15	16	17	10	19	11	10	0
RalBP1-associated Eps domain-containing protein 1 OS=Mus musculus GN=Reps1 PE=1 SV=2	REPS1_MOUSE	ENSMUSG00000019854	87 kDa	0	0	0	0	0	0	0	0	6	4	0	0	0	3	0	0	0
Protein RER1 OS=Mus musculus GN=Rer1 PE=1 SV=1	RER1_MOUSE	ENSMUSG00000029048	23 kDa	0	0	0	0	0	0	0	0	5	0	0	0	0	0	0	0	0
Rab11 family-interacting protein 5 OS=Mus musculus GN=Rab11fip5 PE=1 SV=2	RFIP5_MOUSE	ENSMUSG00000051343	70 kDa	0	0	0	0	0	0	0	0	0	0	9	0	0	0	0	0	0
Ras-specific guanine nucleotide-releasing factor 1 OS=Mus musculus GN=Rasgrf1 PE=1 SV=2	RGRF1_MOUSE	ENSMUSG00000032356	144 kDa	7	0	0	5	0	3	8	8	7	4	0	10	6	12	0	0	0
Regulator of G-protein signaling 14 OS=Mus musculus GN=Rgs14 PE=1 SV=2	RGS14_MOUSE	ENSMUSG00000052087	60 kDa	7	11	3	20	10	12	17	14	13	20	13	14	11	12	19	14	9
Regulator of G-protein signaling 7 OS=Mus musculus GN=Rgs7 PE=1 SV=2	RGS7_MOUSE	ENSMUSG00000026527	55 kDa	13	17	19	15	15	31	18	20	17	23	18	13	21	22	11	22	14
GTP-binding protein Rheb OS=Mus musculus GN=Rheb PE=1 SV=1	RHEB_MOUSE	ENSMUSG00000028945	20 kDa	0	0	3	0	0	3	0	6	9	3	0	0	0	0	0	0	0
Rho GTPase-activating protein 1 OS=Mus musculus GN=Arhgap1 PE=1 SV=1	RHG01_MOUSE	ENSMUSG00000027247	50 kDa	19	18	15	11	12	14	15	23	17	10	13	16	22	22	17	16	15
Rho GTPase-activating protein 5 OS=Mus musculus GN=Arhgap5 PE=1 SV=2	RHG05_MOUSE	ENSMUSG00000035133	172 kDa	4	0	3	0	0	0	0	0	0	0	0	0	0	0	0	0	0
Rho GTPase-activating protein 21 OS=Mus musculus GN=Arhgap21 PE=1 SV=1	RHG21_MOUSE	ENSMUSG00000036591	216 kDa	0	0	4	3	0	0	19	0	0	7	0	3	0	4	0	0	0
Rho GTPase-activating protein 23 OS=Mus musculus GN=Arhgap23 PE=1 SV=2	RHG23_MOUSE	ENSMUSG00000049807	162 kDa	0	0	0	0	0	0	0	0	0	4	0	9	0	0	0	0	0
Rho GTPase-activating protein 32 OS=Mus musculus GN=Arhgap32 PE=1 SV=2	RHG32_MOUSE	ENSMUSG00000041444	230 kDa	0	0	3	0	4	0	3	9	8	6	0	0	3	13	0	0	0
Rho GTPase-activating protein 35 OS=Mus musculus GN=Arhgap35 PE=1 SV=3	RHG35_MOUSE	ENSMUSG00000058230	170 kDa	4	3	3	4	0	15	21	0	3	5	0	17	0	4	0	0	0
Rho GTPase-activating protein 39 OS=Mus musculus GN=Arhgap39 PE=1 SV=2	RHG39_MOUSE	ENSMUSG00000033697	125 kDa	15	3	11	14	13	13	18	18	13	15	15	19	13	19	8	9	14
Rho GTPase-activating protein 44 OS=Mus musculus GN=Arhgap44 PE=1 SV=1	RHG44_MOUSE	ENSMUSG00000033389	89 kDa	9	0	4	10	0	7	26	15	5	0	0	19	0	12	0	0	0
Transforming protein RhoA OS=Mus musculus GN=Rhoa PE=1 SV=1	RHOA_MOUSE	ENSMUSG00000007815	22 kDa	38	50	36	41	30	67	44	48	32	33	43	34	44	26	49	50	46
Rho-related GTP-binding protein RhoB OS=Mus musculus GN=Rhob PE=1 SV=1	RHOB_MOUSE	ENSMUSG00000054364	22 kDa	29	27	33	16	35	31	30	28	33	27	27	30	50	37	31	29	22
Rho-related GTP-binding protein RhoG OS=Mus musculus GN=Rhog PE=1 SV=1	RHOG_MOUSE	ENSMUSG00000073982	21 kDa	25	13	19	17	15	5	20	24	26	31	20	29	40	28	22	23	18
Synembryn-A OS=Mus musculus GN=Ric8a PE=1 SV=2	RIC8A_MOUSE	ENSMUSG00000025485	60 kDa	0	0	0	0	3	0	0	0	0	0	0	0	0	0	0	0	0
RIMS-binding protein 2 OS=Mus musculus GN=Rimbp2 PE=1 SV=3	RIMB2_MOUSE	ENSMUSG00000029420	118 kDa	3	0	0	8	0	4	11	0	5	8	0	11	10	14	0	0	12
Regulating synaptic membrane exocytosis protein 1 OS=Mus musculus GN=Rims1 PE=1 SV=2	RIMS1_MOUSE	-	163 kDa	23	11	29	9	13	0	18	28	33	30	14	22	11	30	6	12	10
Ras and Rab interactor 1 OS=Mus musculus GN=Rin1 PE=1 SV=1	RIN1_MOUSE	ENSMUSG00000024883	83 kDa	0	3	4	0	0	0	0	0	11	8	0	12	9	0	0	3	0
Ribonuclease inhibitor OS=Mus musculus GN=Rnh1 PE=1 SV=1	RINI_MOUSE	ENSMUSG00000038650	50 kDa	39	10	36	38	5	32	32	28	31	46	33	45	56	35	23	32	45
60S ribosomal protein L10 OS=Mus musculus GN=Rpl10 PE=1 SV=3	RL10_MOUSE	ENSMUSG00000008682	25 kDa	4	3	9	0	7	5	0	6	3	11	0	3	17	6	0	3	0
60S ribosomal protein L10a OS=Mus musculus GN=Rpl10a PE=1 SV=3	RL10A_MOUSE	ENSMUSG00000037805	25 kDa	11	4	17	18	17	13	3	15	8	13	5	6	10	3	0	3	12
60S ribosomal protein L11 OS=Mus musculus GN=Rpl11 PE=1 SV=4	RL11_MOUSE	ENSMUSG00000059291	20 kDa	6	0	5	19	5	0	0	0	14	13	5	0	0	7	0	5	6
60S ribosomal protein L12 OS=Mus musculus GN=Rpl12 PE=1 SV=2	RL12_MOUSE	ENSMUSG00000038900	18 kDa	26	19	23	25	28	32	26	22	22	23	18	22	33	26	15	23	20
60S ribosomal protein L13 OS=Mus musculus GN=Rpl13 PE=1 SV=3	RL13_MOUSE	ENSMUSG00000000740	24 kDa	21	18	21	6	22	18	24	28	20	17	19	13	12	18	5	16	15
60S ribosomal protein L13a OS=Mus musculus GN=Rpl13a PE=1 SV=4	RL13A_MOUSE	ENSMUSG00000074129	23 kDa	0	0	0	0	0	0	0	0	0	0	0	0	0	0	0	0	0
60S ribosomal protein L14 OS=Mus musculus GN=Rpl14 PE=1 SV=3	RL14_MOUSE	ENSMUSG00000025794	24 kDa	14	11	15	16	13	19	4	3	0	6	8	9	0	11	4	0	10
60S ribosomal protein L15 OS=Mus musculus GN=Rpl15 PE=2 SV=4	RL15_MOUSE	ENSMUSG00000012405	24 kDa	11	12	12	12	6	12	0	12	7	7	15	4	7	0	9	7	9
60S ribosomal protein L17 OS=Mus musculus GN=Rpl17 PE=1 SV=3	RL17_MOUSE	ENSMUSG00000062328	21 kDa	13	4	3	0	0	0	0	3	0	0	4	3	0	6	0	0	0
60S ribosomal protein L18 OS=Mus musculus GN=Rpl18 PE=1 SV=3	RL18_MOUSE	ENSMUSG00000059070	22 kDa	0	0	0	11	3	0	14	0	0	6	0	11	0	0	0	0	0
60S ribosomal protein L18a OS=Mus musculus GN=Rpl18a PE=1 SV=1	RL18A_MOUSE	ENSMUSG00000045128	21 kDa	10	4	11	0	0	7	0	13	10	3	16	0	4	9	6	8	0
60S ribosomal protein L22 OS=Mus musculus GN=Rpl22 PE=1 SV=2	RL22_MOUSE	ENSMUSG00000028936	15 kDa	3	9	11	7	7	13	16	9	7	16	0	0	0	0	0	4	0
60S ribosomal protein L23 OS=Mus musculus GN=Rpl23 PE=1 SV=1	RL23_MOUSE	ENSMUSG00000071415	15 kDa	18	5	23	20	25	14	22	20	20	18	11	15	15	5	11	14	18
60S ribosomal protein L23a OS=Mus musculus GN=Rpl23a PE=1 SV=1	RL23A_MOUSE	ENSMUSG00000058546	18 kDa	10	0	3	4	0	0	0	0	0	10	0	0	0	3	0	0	6
60S ribosomal protein L24 OS=Mus musculus GN=Rpl24 PE=1 SV=2	RL24_MOUSE	ENSMUSG00000098274	18 kDa	15	15	16	16	17	12	15	13	14	14	9	9	9	10	12	9	10
60S ribosomal protein L26 OS=Mus musculus GN=Rpl26 PE=1 SV=1	RL26_MOUSE	ENSMUSG00000060938	17 kDa	3	0	3	0	0	0	0	7	3	0	0	0	0	3	0	0	0
60S ribosomal protein L27 OS=Mus musculus GN=Rpl27 PE=1 SV=2	RL27_MOUSE	ENSMUSG00000073640	16 kDa	8	3	0	3	0	6	5	0	3	0	0	3	0	0	0	0	0
60S ribosomal protein L27a OS=Mus musculus GN=Rpl27a PE=1 SV=5	RL27A_MOUSE	ENSMUSG00000046364	17 kDa	11	11	12	10	9	10	10	9	10	11	3	11	0	9	9	11	10
60S ribosomal protein L28 OS=Mus musculus GN=Rpl28 PE=1 SV=2	RL28_MOUSE	ENSMUSG00000030432	16 kDa	0	0	0	0	0	0	0	0	0	0	0	9	0	3	0	0	0
60S ribosomal protein L3 OS=Mus musculus GN=Rpl3 PE=1 SV=3	RL3_MOUSE	ENSMUSG00000060036	46 kDa	17	19	20	15	12	18	16	25	15	15	23	17	18	16	21	14	11
60S ribosomal protein L30 OS=Mus musculus GN=Rpl30 PE=1 SV=2	RL30_MOUSE	ENSMUSG00000058600	13 kDa	9	15	8	16	3	16	4	12	13	12	9	7	16	14	7	12	7
60S ribosomal protein L34 OS=Mus musculus GN=Rpl34 PE=1 SV=2	RL34_MOUSE	ENSMUSG00000062006	13 kDa	0	0	0	0	0	0	0	0	0	0	0	0	0	3	0	0	0
60S ribosomal protein L37a OS=Mus musculus GN=Rpl37a PE=1 SV=2	RL37A_MOUSE	ENSMUSG00000046330	10 kDa	0	0	0	5	0	0	0	0	0	3	0	0	0	0	0	0	0
60S ribosomal protein L38 OS=Mus musculus GN=Rpl38 PE=1 SV=3	RL38_MOUSE	ENSMUSG00000057322	8 kDa	0	0	0	0	0	0	3	0	0	0	0	0	0	0	0	0	0
60S ribosomal protein L4 OS=Mus musculus GN=Rpl4 PE=1 SV=3	RL4_MOUSE	ENSMUSG00000032399	47 kDa	33	29	37	36	29	27	21	32	38	33	33	26	33	33	28	32	25
60S ribosomal protein L5 OS=Mus musculus GN=Rpl5 PE=1 SV=3	RL5_MOUSE	ENSMUSG00000058558	34 kDa	17	8	23	14	17	15	25	23	16	14	17	12	26	12	8	10	6
60S ribosomal protein L6 OS=Mus musculus GN=Rpl6 PE=1 SV=3	RL6_MOUSE	ENSMUSG00000029614	34 kDa	21	16	29	22	8	20	20	21	18	26	16	24	16	15	10	12	11
60S ribosomal protein L7 OS=Mus musculus GN=Rpl7 PE=1 SV=2	RL7_MOUSE	ENSMUSG00000043716	31 kDa	22	21	30	18	29	24	26	22	21	36	23	17	34	19	17	24	16
60S ribosomal protein L7a OS=Mus musculus GN=Rpl7a PE=1 SV=2	RL7A_MOUSE	ENSMUSG00000062647	30 kDa	25	24	24	29	39	19	21	21	31	32	12	19	31	21	21	19	23
60S ribosomal protein L8 OS=Mus musculus GN=Rpl8 PE=1 SV=2	RL8_MOUSE	ENSMUSG00000003970	28 kDa	0	0	0	5	10	0	13	0	5	15	0	0	0	0	0	0	5
60S ribosomal protein L9 OS=Mus musculus GN=Rpl9 PE=1 SV=2	RL9_MOUSE	ENSMUSG00000047215	22 kDa	9	15	0	4	10	4	14	0	13	8	0	10	18	0	3	15	7
60S acidic ribosomal protein P0 OS=Mus musculus GN=Rplp0 PE=1 SV=3	RLA0_MOUSE	ENSMUSG00000067274	34 kDa	30	38	31	53	47	49	44	37	40	36	28	36	56	37	43	49	44
60S acidic ribosomal protein P1 OS=Mus musculus GN=Rplp1 PE=1 SV=1	RLA1_MOUSE	ENSMUSG00000007892	11 kDa	27	26	25	24	10	43	26	32	25	31	29	0	37	13	19	16	20
60S acidic ribosomal protein P2 OS=Mus musculus GN=Rplp2 PE=1 SV=3	RLA2_MOUSE	ENSMUSG00000025508	12 kDa	27	23	17	22	21	27	20	21	22	30	26	19	41	20	29	33	18
39S ribosomal protein L12, mitochondrial OS=Mus musculus GN=Mrpl12 PE=1 SV=2	RM12_MOUSE	ENSMUSG00000039640	22 kDa	16	8	13	20	8	23	13	6	13	15	7	14	18	12	8	3	15
39S ribosomal protein L23, mitochondrial OS=Mus musculus GN=Mrpl23 PE=1 SV=1	RM23_MOUSE	ENSMUSG00000037772	17 kDa	0	0	0	0	0	0	0	0	0	0	0	0	0	3	0	0	0
Regulator of microtubule dynamics protein 3 OS=Mus musculus GN=Rmdn3 PE=1 SV=2	RMD3_MOUSE	ENSMUSG00000070730	52 kDa	4	0	0	0	0	9	9	0	0	0	0	4	7	0	0	0	0
RING finger protein 214 OS=Mus musculus GN=Rnf214 PE=1 SV=1	RN214_MOUSE	ENSMUSG00000042790	74 kDa	0	0	0	0	0	0	0	0	3	0	0	0	0	5	0	0	0
Ran-binding protein 6 OS=Mus musculus GN=Ranbp6 PE=1 SV=3	RNBP6_MOUSE	ENSMUSG00000074909	125 kDa	0	0	0	0	0	0	0	0	0	0	0	0	0	0	0	0	0
E3 ubiquitin-protein ligase RNF14 OS=Mus musculus GN=Rnf14 PE=1 SV=2	RNF14_MOUSE	ENSMUSG00000060450	55 kDa	3	7	0	0	7	0	13	11	19	13	0	7	12	17	0	0	0
60 kDa SS-A/Ro ribonucleoprotein OS=Mus musculus GN=Trove2 PE=1 SV=1	RO60_MOUSE	ENSMUSG00000018199	60 kDa	0	0	0	6	0	0	0	0	0	5	0	0	0	0	0	0	0
Heterogeneous nuclear ribonucleoprotein A0 OS=Mus musculus GN=Hnrnpa0 PE=1 SV=1	ROA0_MOUSE	ENSMUSG00000007836	31 kDa	0	0	0	10	0	22	3	0	0	0	0	0	0	0	0	0	0
Heterogeneous nuclear ribonucleoprotein A1 OS=Mus musculus GN=Hnrnpa1 PE=1 SV=2	ROA1_MOUSE	ENSMUSG00000046434	34 kDa	20	28	36	39	33	44	35	27	26	35	29	43	30	17	18	24	27
Heterogeneous nuclear ribonucleoproteins A2/B1 OS=Mus musculus GN=Hnrnpa2b1 PE=1 SV=2	ROA2_MOUSE	ENSMUSG00000004980	37 kDa	79	65	81	69	70	88	77	74	55	58	52	66	78	56	61	59	57
Heterogeneous nuclear ribonucleoprotein A3 OS=Mus musculus GN=Hnrnpa3 PE=1 SV=1	ROA3_MOUSE	ENSMUSG00000059005	40 kDa	44	46	47	47	67	37	51	31	50	54	29	67	57	51	33	54	53
Heterogeneous nuclear ribonucleoprotein A/B OS=Mus musculus GN=Hnrnpab PE=1 SV=1	ROAA_MOUSE	ENSMUSG00000020358	31 kDa	12	12	11	11	10	17	11	16	11	18	15	16	16	12	11	13	15
Roundabout homolog 2 OS=Mus musculus GN=Robo2 PE=1 SV=2	ROBO2_MOUSE	ENSMUSG00000052516	161 kDa	4	0	16	5	0	0	10	0	0	7	0	8	0	5	0	0	0
Rho-associated protein kinase 2 OS=Mus musculus GN=Rock2 PE=1 SV=1	ROCK2_MOUSE	ENSMUSG00000020580	161 kDa	24	24	19	24	10	25	42	32	29	35	22	32	38	45	15	13	30
Protein rogdi homolog OS=Mus musculus GN=Rogdi PE=1 SV=2	ROGDI_MOUSE	ENSMUSG00000022540	32 kDa	13	8	20	21	0	17	10	19	24	25	8	12	18	13	13	12	5
Rabphilin-3A OS=Mus musculus GN=Rph3a PE=1 SV=2	RP3A_MOUSE	ENSMUSG00000029608	75 kDa	57	39	57	50	55	57	57	55	66	49	45	66	74	81	44	57	55
Rap guanine nucleotide exchange factor 2 OS=Mus musculus GN=Rapgef2 PE=1 SV=2	RPGF2_MOUSE	ENSMUSG00000062232	166 kDa	43	30	49	26	30	34	47	44	41	46	40	34	66	41	34	48	39
Rap guanine nucleotide exchange factor 4 OS=Mus musculus GN=Rapgef4 PE=1 SV=1	RPGF4_MOUSE	ENSMUSG00000049044	115 kDa	0	0	0	0	0	0	0	9	0	0	0	0	3	0	0	0	0
Rap1 GTPase-activating protein 1 OS=Mus musculus GN=Rap1gap PE=1 SV=2	RPGP1_MOUSE	ENSMUSG00000041351	73 kDa	6	13	15	17	3	3	3	9	12	19	8	14	16	15	9	20	3
Rap1 GTPase-activating protein 2 OS=Mus musculus GN=Rap1gap2 PE=1 SV=1	RPGP2_MOUSE	ENSMUSG00000038807	78 kDa	0	0	6	4	0	3	0	0	4	0	4	3	0	4	0	0	0
Dolichyl-diphosphooligosaccharide--protein glycosyltransferase subunit 1 OS=Mus musculus GN=Rpn1 PE=1 SV=1	RPN1_MOUSE	ENSMUSG00000030062	69 kDa	35	28	32	39	32	48	41	50	36	36	27	41	35	40	30	26	25
Dolichyl-diphosphooligosaccharide--protein glycosyltransferase subunit 2 OS=Mus musculus GN=Rpn2 PE=1 SV=1	RPN2_MOUSE	ENSMUSG00000027642	69 kDa	25	19	24	27	22	49	29	25	16	23	30	31	29	8	20	17	25
Regulatory-associated protein of mTOR OS=Mus musculus GN=Rptor PE=1 SV=1	RPTOR_MOUSE	ENSMUSG00000025583	149 kDa	0	0	0	0	0	0	8	0	0	0	0	0	0	3	3	0	0
Ras-related GTP-binding protein C OS=Mus musculus GN=Rragc PE=1 SV=1	RRAGC_MOUSE	ENSMUSG00000028646	44 kDa	0	0	0	0	0	0	0	4	0	0	0	0	0	0	0	0	0
Ras-related protein R-Ras2 OS=Mus musculus GN=Rras2 PE=1 SV=1	RRAS2_MOUSE	ENSMUSG00000055723	23 kDa	12	6	8	0	0	0	7	16	10	0	0	5	0	3	0	0	0
Ribosome-recycling factor, mitochondrial OS=Mus musculus GN=Mrrf PE=1 SV=1	RRFM_MOUSE	ENSMUSG00000026887	29 kDa	0	0	0	0	0	0	0	0	0	0	0	3	0	0	0	0	0
40S ribosomal protein S10 OS=Mus musculus GN=Rps10 PE=1 SV=1	RS10_MOUSE	ENSMUSG00000052146	19 kDa	17	17	20	23	17	14	0	16	18	15	11	12	5	19	11	24	3
40S ribosomal protein S11 OS=Mus musculus GN=Rps11 PE=1 SV=3	RS11_MOUSE	ENSMUSG00000003429	18 kDa	4	0	0	6	3	0	0	0	0	0	0	0	10	0	0	0	0
40S ribosomal protein S12 OS=Mus musculus GN=Rps12 PE=1 SV=2	RS12_MOUSE	ENSMUSG00000061983	15 kDa	17	23	16	17	17	13	12	4	13	18	15	13	16	19	10	22	19
40S ribosomal protein S13 OS=Mus musculus GN=Rps13 PE=1 SV=2	RS13_MOUSE	ENSMUSG00000090862	17 kDa	0	0	0	0	0	3	0	0	0	0	0	0	0	0	0	0	0
40S ribosomal protein S14 OS=Mus musculus GN=Rps14 PE=1 SV=3	RS14_MOUSE	ENSMUSG00000024608	16 kDa	3	9	6	4	20	0	8	0	16	13	0	8	28	10	5	11	9
40S ribosomal protein S15 OS=Mus musculus GN=Rps15 PE=1 SV=2	RS15_MOUSE	ENSMUSG00000063457	17 kDa	3	4	0	0	0	0	0	0	0	0	0	0	0	0	0	0	0
40S ribosomal protein S15a OS=Mus musculus GN=Rps15a PE=1 SV=2	RS15A_MOUSE	ENSMUSG00000008683	15 kDa	11	3	0	8	3	0	0	0	0	4	5	8	10	0	0	0	4
40S ribosomal protein S16 OS=Mus musculus GN=Rps16 PE=1 SV=4	RS16_MOUSE	ENSMUSG00000037563	16 kDa	17	15	12	12	13	13	9	8	12	16	9	19	18	9	15	17	3
40S ribosomal protein S17 OS=Mus musculus GN=Rps17 PE=1 SV=2	RS17_MOUSE	ENSMUSG00000061787	16 kDa	0	3	0	0	0	0	0	4	11	7	0	0	0	12	4	6	0
40S ribosomal protein S18 OS=Mus musculus GN=Rps18 PE=1 SV=3	RS18_MOUSE	ENSMUSG00000008668	18 kDa	14	11	15	18	14	12	11	13	17	14	7	19	4	14	6	3	13
40S ribosomal protein S19 OS=Mus musculus GN=Rps19 PE=1 SV=3	RS19_MOUSE	ENSMUSG00000040952	16 kDa	12	7	11	7	13	16	6	0	13	9	3	15	21	15	3	3	14
40S ribosomal protein S2 OS=Mus musculus GN=Rps2 PE=1 SV=3	RS2_MOUSE	ENSMUSG00000044533	31 kDa	37	30	37	40	22	30	20	29	27	19	28	31	29	28	24	21	27
40S ribosomal protein S20 OS=Mus musculus GN=Rps20 PE=1 SV=1	RS20_MOUSE	ENSMUSG00000028234	13 kDa	6	0	0	0	0	0	0	0	0	0	0	0	0	0	0	0	0
40S ribosomal protein S21 OS=Mus musculus GN=Rps21 PE=1 SV=1	RS21_MOUSE	ENSMUSG00000039001	9 kDa	0	0	0	0	0	0	0	0	3	0	0	0	0	0	0	0	0
40S ribosomal protein S23 OS=Mus musculus GN=Rps23 PE=1 SV=3	RS23_MOUSE	ENSMUSG00000049517	16 kDa	0	0	0	0	7	0	0	0	3	0	0	0	0	0	0	0	3
40S ribosomal protein S24 OS=Mus musculus GN=Rps24 PE=1 SV=1	RS24_MOUSE	ENSMUSG00000025290	15 kDa	0	0	0	0	0	11	0	0	0	0	0	0	0	0	3	0	0
40S ribosomal protein S25 OS=Mus musculus GN=Rps25 PE=1 SV=1	RS25_MOUSE	ENSMUSG00000009927	14 kDa	12	14	14	13	17	12	13	15	12	10	13	11	13	12	14	13	12
40S ribosomal protein S26 OS=Mus musculus GN=Rps26 PE=1 SV=3	RS26_MOUSE	ENSMUSG00000059775	13 kDa	0	0	0	0	3	0	0	0	0	0	0	0	0	0	0	0	0
40S ribosomal protein S27 OS=Mus musculus GN=Rps27 PE=1 SV=3	RS27_MOUSE	ENSMUSG00000050621	9 kDa	9	0	11	5	0	0	0	0	11	0	0	0	0	12	0	0	0
40S ribosomal protein S28 OS=Mus musculus GN=Rps28 PE=1 SV=1	RS28_MOUSE	ENSMUSG00000067288	8 kDa	0	5	0	0	0	0	0	0	0	6	0	6	0	3	0	3	0
40S ribosomal protein S3 OS=Mus musculus GN=Rps3 PE=1 SV=1	RS3_MOUSE	ENSMUSG00000030744	27 kDa	28	36	33	40	39	23	39	32	30	33	26	35	52	29	24	28	29
40S ribosomal protein S3a OS=Mus musculus GN=Rps3a PE=1 SV=3	RS3A_MOUSE	ENSMUSG00000028081	30 kDa	21	15	15	17	33	23	16	16	15	13	17	12	15	14	20	27	16
40S ribosomal protein S4, X isoform OS=Mus musculus GN=Rps4x PE=1 SV=2	RS4X_MOUSE	ENSMUSG00000031320	30 kDa	31	32	30	30	19	26	23	28	23	29	25	22	35	24	24	25	23
40S ribosomal protein S5 OS=Mus musculus GN=Rps5 PE=1 SV=3	RS5_MOUSE	ENSMUSG00000012848	23 kDa	14	15	7	7	4	0	0	11	8	8	7	4	0	3	0	0	0
40S ribosomal protein S6 OS=Mus musculus GN=Rps6 PE=1 SV=1	RS6_MOUSE	ENSMUSG00000028495	29 kDa	3	8	10	0	6	4	0	9	3	3	0	4	8	3	0	0	0
40S ribosomal protein S7 OS=Mus musculus GN=Rps7 PE=2 SV=1	RS7_MOUSE	ENSMUSG00000061477	22 kDa	0	4	15	14	4	4	8	0	7	6	4	15	13	14	3	0	0
40S ribosomal protein S8 OS=Mus musculus GN=Rps8 PE=1 SV=2	RS8_MOUSE	ENSMUSG00000047675	24 kDa	29	23	35	30	22	40	25	37	22	24	32	30	34	26	13	23	27
40S ribosomal protein S9 OS=Mus musculus GN=Rps9 PE=1 SV=3	RS9_MOUSE	ENSMUSG00000006333	23 kDa	15	14	11	16	15	17	17	9	15	15	9	13	18	18	12	17	12
40S ribosomal protein SA OS=Mus musculus GN=Rpsa PE=1 SV=4	RSSA_MOUSE	ENSMUSG00000032518	33 kDa	42	41	45	29	31	39	34	40	34	40	35	31	55	33	26	38	25
28S ribosomal protein S36, mitochondrial OS=Mus musculus GN=Mrps36 PE=1 SV=1	RT36_MOUSE	ENSMUSG00000061474	11 kDa	0	0	0	0	0	0	5	0	0	0	0	7	7	4	0	13	3
RNA 3'-terminal phosphate cyclase OS=Mus musculus GN=RtcA PE=1 SV=2	RTCA_MOUSE	ENSMUSG00000000339	39 kDa	0	0	4	0	0	0	0	0	0	0	0	0	0	0	0	0	0
tRNA-splicing ligase RtcB homolog OS=Mus musculus GN=Rtcb PE=1 SV=1	RTCB_MOUSE	ENSMUSG00000001783	55 kDa	24	20	24	11	16	18	18	24	18	22	18	23	14	20	14	13	15
Reticulon-1 OS=Mus musculus GN=Rtn1 PE=1 SV=1	RTN1_MOUSE	ENSMUSG00000021087	84 kDa	61	75	64	91	78	80	61	59	75	81	63	76	90	68	71	61	81
Reticulon-3 OS=Mus musculus GN=Rtn3 PE=1 SV=2	RTN3_MOUSE	ENSMUSG00000024758	104 kDa	61	59	59	62	60	74	63	76	61	63	69	47	104	71	44	54	63
Reticulon-4 OS=Mus musculus GN=Rtn4 PE=1 SV=2	RTN4_MOUSE	ENSMUSG00000020458	127 kDa	97	107	125	106	86	127	135	146	116	123	114	125	169	112	121	127	92
U1 small nuclear ribonucleoprotein 70 kDa OS=Mus musculus GN=Snrnp70 PE=1 SV=2	RU17_MOUSE	ENSMUSG00000063511	52 kDa	3	0	0	0	0	0	0	0	0	0	0	0	0	0	0	0	0
U2 small nuclear ribonucleoprotein A' OS=Mus musculus GN=Snrpa1 PE=1 SV=2	RU2A_MOUSE	ENSMUSG00000030512	28 kDa	3	6	4	0	4	0	0	0	0	0	0	3	0	0	0	0	4
Protein RUFY3 OS=Mus musculus GN=Rufy3 PE=1 SV=1	RUFY3_MOUSE	ENSMUSG00000029291	53 kDa	19	16	29	18	7	19	21	26	16	9	16	12	26	27	11	13	11
RUN domain-containing protein 3A OS=Mus musculus GN=Rundc3a PE=1 SV=1	RUN3A_MOUSE	ENSMUSG00000006575	50 kDa	0	0	0	0	0	0	0	0	0	0	0	3	0	0	0	0	0
[truncated: 550 more rows]

## Sheet: NSAF
Identified_Proteins_.2568.	Accession_Number	Gene.ID	Molecular_Weight	X1069_B	X1071_A	X1071_C	X1071_L	X1071_M	X1071_O	X1052_H	X1050_A	X1052_D	X1050_G	X1052_M	X1050_K	X1048_Q	X1056_D	X1048_A	X1048_F	X1048_G
14-3-3 protein beta/alpha OS=Mus musculus GN=Ywhab PE=1 SV=3	1433B_MOUSE	ENSMUSG00000018326	28 kDa	0.2332	0.2457	0.1994	0.0922	0.2966	0.2269	0.2065	0.1953	0.2286	0.207	0.3061	0.1981	0.2828	0.2311	0.1938	0.2886	0.2102
14-3-3 protein epsilon OS=Mus musculus GN=Ywhae PE=1 SV=1	1433E_MOUSE	ENSMUSG00000020849	29 kDa	0.8178	0.7608	0.7322	0.7933	0.9114	0.713	0.5934	0.6487	0.6651	0.8158	0.7119	0.6555	0.6621	0.6768	0.7859	0.9621	0.9124
14-3-3 protein eta OS=Mus musculus GN=Ywhah PE=1 SV=2	1433F_MOUSE	ENSMUSG00000018965	28 kDa	0.1586	0.176	0.181	0.1041	0.3106	0.2318	0.1625	0.1465	0.1938	0.1413	0.2771	0.1791	0.2042	0.1851	0.1287	0.2526	0.1571
14-3-3 protein gamma OS=Mus musculus GN=Ywhag PE=1 SV=2	1433G_MOUSE	ENSMUSG00000051391	28 kDa	0.221	0.28	0.2429	0.2156	0.3972	0.2997	0.2611	0.2507	0.2508	0.2964	0.3037	0.3053	0.2442	0.2844	0.3557	0.3508	0.312
14-3-3 protein theta OS=Mus musculus GN=Ywhaq PE=1 SV=1	1433T_MOUSE	ENSMUSG00000076432	28 kDa	0.2455	0.3311	0.263	0.2143	0.5327	0.413	0.3148	0.2755	0.249	0.2294	0.3308	0.2543	0.3135	0.2361	0.3054	0.3833	0.2694
14-3-3 protein zeta/delta OS=Mus musculus GN=Ywhaz PE=1 SV=1	1433Z_MOUSE	ENSMUSG00000022285	28 kDa	0.5908	0.9789	0.5968	0.7056	1.0973	0.8847	0.6548	0.6827	0.5797	0.9551	0.5441	0.6288	0.8788	0.5767	0.7478	1.0498	1.1332
Serine/threonine-protein phosphatase 2A 56 kDa regulatory subunit alpha isoform OS=Mus musculus GN=Ppp2r5a PE=1 SV=1	2A5A_MOUSE	ENSMUSG00000026626	56 kDa	0	0	0	0	0	0	0	0	0	0	0	0	0.0066	0	0	0	0
Serine/threonine-protein phosphatase 2A 56 kDa regulatory subunit epsilon isoform OS=Mus musculus GN=Ppp2r5e PE=1 SV=3	2A5E_MOUSE	ENSMUSG00000021051	55 kDa	0.049	0.0534	0.0428	0.0467	0.0489	0.0475	0.0357	0.0554	0.0429	0.0306	0.0451	0.0374	0.0515	0.0467	0.0311	0.0487	0.0472
Serine/threonine-protein phosphatase 2A 56 kDa regulatory subunit gamma isoform OS=Mus musculus GN=Ppp2r5c PE=1 SV=2	2A5G_MOUSE	ENSMUSG00000017843	61 kDa	0.0218	0	0.0296	0.0395	0.0061	0.0349	0.0113	0.0247	0.0291	0.0155	0.0168	0.0281	0.0208	0.0326	0.0078	0.0161	0.0064
Serine/threonine-protein phosphatase 2A 65 kDa regulatory subunit A alpha isoform OS=Mus musculus GN=Ppp2r1a PE=1 SV=3	2AAA_MOUSE	ENSMUSG00000007564	65 kDa	0.1803	0.1797	0.1835	0.1843	0.1609	0.2577	0.2177	0.1977	0.1717	0.1788	0.2163	0.1603	0.2641	0.1544	0.1862	0.212	0.1686
Serine/threonine-protein phosphatase 2A 55 kDa regulatory subunit B alpha isoform OS=Mus musculus GN=Ppp2r2a PE=1 SV=1	2ABA_MOUSE	ENSMUSG00000022052	52 kDa	0.0535	0.0607	0.0528	0.0574	0.0873	0.0517	0.0656	0.0558	0.0683	0.0698	0.0895	0.0453	0.0831	0.0763	0.066	0.0616	0.0715
3-hydroxyisobutyrate dehydrogenase, mitochondrial OS=Mus musculus GN=Hibadh PE=1 SV=1	3HIDH_MOUSE	ENSMUSG00000029776	35 kDa	0.04	0.0322	0.0435	0.0443	0	0.066	0.0554	0.0717	0.0427	0.0668	0.0552	0.0682	0.0259	0.0621	0.0704	0.0649	0.0395
4F2 cell-surface antigen heavy chain OS=Mus musculus GN=Slc3a2 PE=1 SV=1	4F2_MOUSE	ENSMUSG00000010095	58 kDa	0.0837	0.1085	0.0811	0.0878	0.0928	0.0878	0.1023	0.0896	0.1124	0.1037	0.0876	0.1119	0.091	0.1063	0.0813	0.1206	0.1026
Cytosolic purine 5'-nucleotidase OS=Mus musculus GN=Nt5c2 PE=1 SV=2	5NTC_MOUSE	ENSMUSG00000025041	65 kDa	0	0	0	0	0	0	0	0.005	0	0	0	0	0	0	0	0	0
6-phosphogluconate dehydrogenase, decarboxylating OS=Mus musculus GN=Pgd PE=1 SV=3	6PGD_MOUSE	ENSMUSG00000028961	53 kDa	0.0654	0.0607	0.0601	0.0613	0.0743	0.0539	0.0405	0.0612	0.0436	0.0555	0.0561	0.0419	0.0723	0.055	0.0594	0.0746	0.048
6-phosphogluconolactonase OS=Mus musculus GN=Pgls PE=1 SV=1	6PGL_MOUSE	ENSMUSG00000031807	27 kDa	0.0594	0.0256	0.0494	0.0158	0.0503	0	0.0455	0.0396	0.0628	0.0592	0.0275	0.0354	0.0721	0.0442	0	0.0224	0.0471
Alpha-1-antitrypsin 1-1 OS=Mus musculus GN=Serpina1a PE=1 SV=4	A1AT1_MOUSE	ENSMUSG00000066366	46 kDa	0.0278	0.0206	0.009	0	0	0.0121	0.0115	0.0134	0.007	0.0131	0.0295	0.0489	0	0	0.0434	0.0161	0.0235
Alpha-2-macroglobulin OS=Mus musculus GN=A2m PE=1 SV=3	A2M_MOUSE	ENSMUSG00000030359	166 kDa	0	0	0.0024	0.0046	0	0.0031	0	0	0	0.0048	0.0061	0.0074	0.0062	0	0.0139	0.0025	0.0022
Isoform APP695 of Amyloid beta A4 protein OS=Homo sapiens GN=APP	A4_HUMAN	NA1	79 kDa	0	0	0	0	0	0	0	0	0	0	0	0	0	0	0	0	0
Amyloid beta A4 protein OS=Mus musculus GN=App PE=1 SV=3	A4_MOUSE	ENSMUSG00000022892	87 kDa	0	0	0	0	0	0.0049	0.0178	0	0	0	0	0.0156	0	0.0036	0	0	0
Asc-type amino acid transporter 1 OS=Mus musculus GN=Slc7a10 PE=1 SV=1	AAA1_MOUSE	ENSMUSG00000030495	58 kDa	0	0	0	0	0	0	0	0	0	0	0	0	0	0.0072	0	0	0
Acetoacetyl-CoA synthetase OS=Mus musculus GN=Aacs PE=1 SV=1	AACS_MOUSE	ENSMUSG00000029482	75 kDa	0	0	0	0	0.0048	0	0	0	0	0	0	0	0	0	0	0	0
AP2-associated protein kinase 1 OS=Mus musculus GN=Aak1 PE=1 SV=2	AAK1_MOUSE	ENSMUSG00000057230	103 kDa	0.1059	0.1275	0.1164	0.1561	0.136	0.1409	0.1365	0.1166	0.1331	0.1387	0.1452	0.14	0.1179	0.1305	0.1543	0.1627	0.1767
5'-AMP-activated protein kinase subunit gamma-2 OS=Mus musculus GN=Prkag2 PE=1 SV=2	AAKG2_MOUSE	ENSMUSG00000028944	63 kDa	0	0	0	0	0	0	0.0053	0	0	0	0	0.0049	0.0054	0	0	0	0
Aspartate aminotransferase, cytoplasmic OS=Mus musculus GN=Got1 PE=1 SV=3	AATC_MOUSE	ENSMUSG00000025190	46 kDa	0.4135	0.2914	0.4159	0.3707	0.3926	0.3678	0.3217	0.4476	0.3533	0.3654	0.381	0.3042	0.2234	0.342	0.3493	0.3295	0.36
Aspartate aminotransferase, mitochondrial OS=Mus musculus GN=Got2 PE=1 SV=1	AATM_MOUSE	ENSMUSG00000031672	47 kDa	0.3441	0.3771	0.3928	0.3925	0.3547	0.3789	0.3366	0.4084	0.3567	0.3592	0.4612	0.3412	0.2974	0.2997	0.5126	0.3817	0.371
ATP-binding cassette sub-family B member 7, mitochondrial OS=Mus musculus GN=Abcb7 PE=1 SV=3	ABCB7_MOUSE	ENSMUSG00000031333	83 kDa	0	0	0	0	0	0	0	0	0	0	0	0.0049	0	0	0	0	0
ATP-binding cassette sub-family D member 3 OS=Mus musculus GN=Abcd3 PE=1 SV=2	ABCD3_MOUSE	ENSMUSG00000028127	75 kDa	0	0	0	0.0122	0	0.0204	0.0045	0.0098	0.0042	0	0.0062	0	0	0	0	0	0
ATP-binding cassette sub-family E member 1 OS=Mus musculus GN=Abce1 PE=1 SV=1	ABCE1_MOUSE	ENSMUSG00000058355	67 kDa	0.0302	0.0418	0.0319	0.0232	0.0309	0.0323	0.031	0.0309	0.0335	0.0343	0.0236	0.0246	0.0155	0.019	0.0108	0.03	0.0188
ATP-binding cassette sub-family F member 1 OS=Mus musculus GN=Abcf1 PE=1 SV=1	ABCF1_MOUSE	ENSMUSG00000038762	95 kDa	0.0047	0	0	0	0	0	0.0048	0	0	0	0	0	0	0	0	0	0
ATP-binding cassette sub-family F member 2 OS=Mus musculus GN=Abcf2 PE=1 SV=1	ABCF2_MOUSE	ENSMUSG00000028953	72 kDa	0	0	0.0057	0	0	0	0.0047	0.0059	0.0062	0.0056	0.0048	0.0104	0	0.0046	0	0	0
Monoacylglycerol lipase ABHD12 OS=Mus musculus GN=Abhd12 PE=1 SV=2	ABD12_MOUSE	ENSMUSG00000032046	45 kDa	0.036	0.0406	0.0525	0.0398	0.0409	0.0582	0.0369	0.0464	0.0407	0.0359	0.0401	0.0392	0.0311	0.0476	0.0327	0.0334	0.0442
Monoacylglycerol lipase ABHD6 OS=Mus musculus GN=Abhd6 PE=1 SV=1	ABHD6_MOUSE	ENSMUSG00000025277	38 kDa	0.034	0	0.0217	0.0141	0.0096	0.0286	0.0089	0	0.0197	0.0107	0	0.0164	0	0	0	0	0.0132
Alpha/beta hydrolase domain-containing protein 14B OS=Mus musculus GN=Abhd14b PE=1 SV=1	ABHEB_MOUSE	ENSMUSG00000042073	22 kDa	0	0	0	0	0	0	0	0	0	0.0469	0	0	0	0	0.0206	0	0
Abhydrolase domain-containing protein 16A OS=Mus musculus GN=Abhd16a PE=1 SV=3	ABHGA_MOUSE	ENSMUSG00000007036	63 kDa	0.0051	0	0	0.0053	0.0176	0.0051	0	0	0	0	0	0	0	0	0	0	0
Abl interactor 1 OS=Mus musculus GN=Abi1 PE=1 SV=3	ABI1_MOUSE	ENSMUSG00000058835	52 kDa	0.0416	0.0359	0.0472	0.0694	0.061	0.042	0.0325	0.0365	0.0654	0.0483	0.0289	0.0441	0.0305	0.0512	0.042	0.0414	0.055
Abl interactor 2 OS=Mus musculus GN=Abi2 PE=1 SV=1	ABI2_MOUSE	ENSMUSG00000026782	49 kDa	0.0256	0.034	0.0245	0.0397	0.0244	0.0174	0.0112	0.0228	0.0298	0.0319	0.0244	0.0328	0.0213	0.0319	0.0151	0.0319	0.0266
Abelson tyrosine-protein kinase 2 OS=Mus musculus GN=Abl2 PE=1 SV=1	ABL2_MOUSE	ENSMUSG00000026596	128 kDa	0	0	0	0	0	0	0	0	0	0	0	0.0023	0	0.0039	0	0	0
Actin-binding LIM protein 1 OS=Mus musculus GN=Ablim1 PE=1 SV=1	ABLM1_MOUSE	ENSMUSG00000025085	97 kDa	0.01	0	0	0	0	0	0.0079	0	0.0045	0	0	0.0086	0.008	0.0088	0	0.0155	0.0141
Actin-binding LIM protein 2 OS=Mus musculus GN=Ablim2 PE=1 SV=1	ABLM2_MOUSE	ENSMUSG00000029095	68 kDa	0.0138	0.0229	0.0208	0.0321	0.0284	0.0143	0.0288	0.0166	0.0295	0.0306	0.0227	0.0149	0.0062	0.0248	0	0.0201	0.0289
Active breakpoint cluster region-related protein OS=Mus musculus GN=Abr PE=1 SV=1	ABR_MOUSE	ENSMUSG00000017631	98 kDa	0.0156	0.0265	0.0116	0.0253	0.024	0.0336	0.0205	0.0161	0.0144	0.0208	0.028	0.0193	0.0254	0.0254	0.0101	0.0199	0.0204
Costars family protein ABRACL OS=Mus musculus GN=Abracl PE=1 SV=1	ABRAL_MOUSE	ENSMUSG00000078453	9 kDa	0	0.0519	0	0.0469	0	0.0465	0	0.0342	0.0479	0.0658	0.075	0.1136	0.0466	0	0	0.0711	0
Acetyl-CoA carboxylase 1 OS=Mus musculus GN=Acaca PE=1 SV=1	ACACA_MOUSE	ENSMUSG00000020532	265 kDa	0.0016	0	0	0.0016	0	0	0.0012	0	0.0036	0.0023	0	0	0.001	0	0	0	0
Isobutyryl-CoA dehydrogenase, mitochondrial OS=Mus musculus GN=Acad8 PE=1 SV=2	ACAD8_MOUSE	ENSMUSG00000031969	45 kDa	0.0346	0.0127	0.0131	0.0192	0	0.0327	0.0213	0.0246	0	0.0088	0.0362	0.0312	0.0225	0.0276	0.034	0.0276	0.0319
Acyl-CoA dehydrogenase family member 9, mitochondrial OS=Mus musculus GN=Acad9 PE=1 SV=2	ACAD9_MOUSE	ENSMUSG00000027710	69 kDa	0.0244	0.0275	0.0101	0.0237	0.0364	0.0231	0.0283	0.0148	0.0198	0.0185	0.0223	0.0191	0.0173	0.0227	0.0108	0.0047	0.0229
Long-chain specific acyl-CoA dehydrogenase, mitochondrial OS=Mus musculus GN=Acadl PE=1 SV=2	ACADL_MOUSE	ENSMUSG00000026003	48 kDa	0.0356	0.0377	0.0465	0.0298	0.0301	0.0559	0.0297	0.0602	0.0643	0.0645	0.0642	0.0279	0.0452	0.0551	0.041	0.0462	0.0537
Medium-chain specific acyl-CoA dehydrogenase, mitochondrial OS=Mus musculus GN=Acadm PE=1 SV=1	ACADM_MOUSE	ENSMUSG00000062908	46 kDa	0.016	0.0307	0.0171	0.0376	0.0336	0.0297	0.0161	0.0066	0	0.0147	0.0144	0.0066	0	0.0157	0.0402	0.0205	0.0287
Very long-chain specific acyl-CoA dehydrogenase, mitochondrial OS=Mus musculus GN=Acadvl PE=1 SV=3	ACADV_MOUSE	ENSMUSG00000018574	71 kDa	0.0218	0.0198	0.0166	0.0362	0.0049	0.0455	0.0238	0.0155	0.0146	0.0164	0.0046	0.0378	0.019	0.0101	0.02	0.0103	0.0201
Arf-GAP with coiled-coil, ANK repeat and PH domain-containing protein 2 OS=Mus musculus GN=Acap2 PE=1 SV=2	ACAP2_MOUSE	ENSMUSG00000049076	87 kDa	0	0	0	0	0	0	0	0	0.0048	0	0	0.0046	0	0	0	0	0
Long-chain-fatty-acid--CoA ligase ACSBG1 OS=Mus musculus GN=Acsbg1 PE=1 SV=1	ACBG1_MOUSE	ENSMUSG00000032281	80 kDa	0.0464	0.06	0.0618	0.0687	0.0451	0.0723	0.0541	0.05	0.0553	0.0322	0.0604	0.0498	0.0557	0.0526	0.0505	0.0446	0.0504
Acyl-CoA-binding protein OS=Mus musculus GN=Dbi PE=1 SV=2	ACBP_MOUSE	ENSMUSG00000026385	10 kDa	0.054	0	0.2091	0	0	0	0.1693	0.1063	0.197	0	0	0.0851	0	0	0.1106	0	0
Short/branched chain specific acyl-CoA dehydrogenase, mitochondrial OS=Mus musculus GN=Acadsb PE=1 SV=1	ACDSB_MOUSE	ENSMUSG00000030861	48 kDa	0.0266	0	0.0295	0.0343	0.0099	0	0	0.015	0.0153	0.0209	0.0234	0.0147	0.0106	0.0086	0	0	0.0357
Angiotensin-converting enzyme OS=Mus musculus GN=Ace PE=1 SV=3	ACE_MOUSE	ENSMUSG00000020681	151 kDa	0	0	0	0	0	0	0	0	0	0.0061	0	0.0022	0.0018	0	0	0	0.0066
Apoptotic chromatin condensation inducer in the nucleus OS=Mus musculus GN=Acin1 PE=1 SV=3	ACINU_MOUSE	ENSMUSG00000022185	151 kDa	0	0	0.0061	0	0	0	0.0022	0	0.0029	0.0066	0	0	0.0023	0	0	0	0
ATP-citrate synthase OS=Mus musculus GN=Acly PE=1 SV=1	ACLY_MOUSE	ENSMUSG00000020917	120 kDa	0.0342	0.0505	0.0333	0.0479	0.0378	0.0416	0.0448	0.0279	0.0376	0.0433	0.0437	0.0353	0.0429	0.0374	0.0402	0.041	0.0523
Acyl-coenzyme A thioesterase 11 OS=Mus musculus GN=Acot11 PE=1 SV=1	ACO11_MOUSE	ENSMUSG00000034853	67 kDa	0.0048	0	0.0168	0.0198	0.0056	0.0276	0.005	0.0109	0.0048	0.0061	0	0.0122	0	0.0095	0.0046	0	0
Acyl-coenzyme A thioesterase 13 OS=Mus musculus GN=Acot13 PE=1 SV=1	ACO13_MOUSE	ENSMUSG00000006717	15 kDa	0	0.068	0	0.0271	0	0.0619	0.0285	0.0726	0.0205	0.0703	0.0434	0.0536	0	0.0409	0.0687	0.0743	0.0325
Cytoplasmic aconitate hydratase OS=Mus musculus GN=Aco1 PE=1 SV=3	ACOC_MOUSE	ENSMUSG00000028405	98 kDa	0.0204	0.0306	0.0275	0.0255	0.0244	0.0424	0.0287	0.0208	0.0203	0.0201	0.0242	0.0269	0.027	0.0234	0.0207	0.0043	0.0271
Aconitate hydratase, mitochondrial OS=Mus musculus GN=Aco2 PE=1 SV=1	ACON_MOUSE	ENSMUSG00000022477	85 kDa	0.2353	0.2603	0.2737	0.2855	0.3337	0.3056	0.3084	0.2915	0.2661	0.324	0.2901	0.2999	0.2884	0.2612	0.3154	0.309	0.2786
Acyl-coenzyme A thioesterase 2, mitochondrial OS=Mus musculus GN=Acot2 PE=1 SV=2	ACOT2_MOUSE	ENSMUSG00000021226	50 kDa	0.0169	0.0262	0.0241	0.0284	0.0214	0.0233	0.026	0.0224	0.0315	0.0276	0.0245	0.0263	0.0258	0.0356	0.0263	0.0231	0.0198
Acyl-coenzyme A thioesterase 9, mitochondrial OS=Mus musculus GN=Acot9 PE=1 SV=1	ACOT9_MOUSE	ENSMUSG00000025287	51 kDa	0.0067	0.0242	0.0515	0.0339	0.0371	0.0372	0.0158	0.0526	0.0308	0.0428	0.0387	0.0126	0	0.041	0.0182	0.0234	0.0072
Peroxisomal acyl-coenzyme A oxidase 1 OS=Mus musculus GN=Acox1 PE=1 SV=5	ACOX1_MOUSE	ENSMUSG00000020777	75 kDa	0.0087	0.0048	0	0.0194	0	0	0	0	0	0	0	0	0	0	0	0	0
Acyl carrier protein, mitochondrial OS=Mus musculus GN=Ndufab1 PE=1 SV=1	ACPM_MOUSE	ENSMUSG00000030869	17 kDa	0.0614	0.0749	0.0404	0.0426	0.0419	0.2407	0.1442	0.0473	0.0671	0.1029	0.0519	0.1301	0.1388	0.0849	0.0624	0.0675	0.1049
Acetyl-coenzyme A synthetase 2-like, mitochondrial OS=Mus musculus GN=Acss1 PE=1 SV=1	ACS2L_MOUSE	ENSMUSG00000027452	75 kDa	0	0	0	0	0	0	0.0086	0	0	0.0079	0	0.0052	0	0	0	0	0
Acetyl-coenzyme A synthetase, cytoplasmic OS=Mus musculus GN=Acss2 PE=1 SV=2	ACSA_MOUSE	ENSMUSG00000027605	79 kDa	0	0	0	0.0083	0.0047	0	0	0	0	0	0.0057	0.0038	0	0	0.0073	0	0
Acyl-CoA synthetase family member 2, mitochondrial OS=Mus musculus GN=Acsf2 PE=1 SV=1	ACSF2_MOUSE	ENSMUSG00000076435	68 kDa	0.0249	0	0.0251	0.0246	0.0123	0.0267	0.0113	0.0075	0.017	0.0261	0.0065	0.0299	0.0089	0.0091	0.0265	0.0122	0.0268
Acyl-CoA synthetase family member 3, mitochondrial OS=Mus musculus GN=Acsf3 PE=1 SV=2	ACSF3_MOUSE	ENSMUSG00000015016	65 kDa	0	0.0074	0	0	0	0	0	0	0	0	0	0	0	0	0	0	0
Long-chain-fatty-acid--CoA ligase 1 OS=Mus musculus GN=Acsl1 PE=1 SV=2	ACSL1_MOUSE	ENSMUSG00000018796	78 kDa	0.0137	0.0171	0.0051	0.017	0.0233	0.0152	0.0224	0.004	0.015	0.0141	0	0.0197	0.0122	0.0055	0	0	0.0112
Long-chain-fatty-acid--CoA ligase 3 OS=Mus musculus GN=Acsl3 PE=1 SV=2	ACSL3_MOUSE	ENSMUSG00000032883	80 kDa	0.0118	0.015	0.0112	0.0192	0	0	0	0.0051	0.004	0.0088	0	0.0088	0	0.0065	0	0.0093	0
Long-chain-fatty-acid--CoA ligase 6 OS=Mus musculus GN=Acsl6 PE=1 SV=1	ACSL6_MOUSE	ENSMUSG00000020333	78 kDa	0.0658	0.0543	0.0666	0.081	0.0467	0.087	0.0745	0.0809	0.071	0.0655	0.0793	0.0553	0.058	0.0746	0.0777	0.0599	0.0426
Beta-actin-like protein 2 OS=Mus musculus GN=Actbl2 PE=1 SV=1	ACTBL_MOUSE	ENSMUSG00000055194	42 kDa	0	0	0	0	0.0177	0	0.0361	0.0147	0	0	0	0.0101	0	0	0	0	0
Actin, cytoplasmic 2 OS=Mus musculus GN=Actg1 PE=1 SV=1	ACTG_MOUSE	ENSMUSG00000062825	42 kDa	2.3631	3.0478	2.3873	2.444	2.8727	3.1639	2.4061	2.3263	2.0032	2.4254	2.4007	2.2888	2.5172	1.898	3.2174	2.9358	3.0817
Alpha-actinin-1 OS=Mus musculus GN=Actn1 PE=1 SV=1	ACTN1_MOUSE	ENSMUSG00000015143	103 kDa	0.0482	0.0496	0.057	0.051	0.0534	0.0884	0.0603	0.0559	0.0545	0.06	0.0692	0.0607	0.0776	0.067	0.0461	0.0468	0.0653
Alpha-actinin-2 OS=Mus musculus GN=Actn2 PE=1 SV=2	ACTN2_MOUSE	ENSMUSG00000052374	104 kDa	0.016	0	0.0122	0.0076	0	0.0034	0.0065	0.0062	0.0064	0.0079	0.0077	0.0144	0.0097	0.0074	0.0034	0	0.0172
Alpha-actinin-4 OS=Mus musculus GN=Actn4 PE=1 SV=1	ACTN4_MOUSE	ENSMUSG00000054808	105 kDa	0.1005	0.0995	0.0806	0.0833	0.1097	0.0981	0.1106	0.0942	0.1045	0.1087	0.0789	0.0989	0.1064	0.106	0.0833	0.082	0.1084
Actin, alpha skeletal muscle OS=Mus musculus GN=Acta1 PE=1 SV=1	ACTS_MOUSE	ENSMUSG00000031972	42 kDa	0.0735	0.1546	0.1447	0.131	0.1825	0.163	0.1582	0.1422	0.0935	0.0517	0.1694	0.1021	0.2003	0.1485	0.0818	0.1822	0.1543
Beta-centractin OS=Mus musculus GN=Actr1b PE=1 SV=1	ACTY_MOUSE	ENSMUSG00000037351	42 kDa	0.0307	0.0487	0.0363	0.0262	0.0258	0.0186	0.0442	0.0393	0	0.0336	0.0426	0.0439	0.0617	0.0429	0	0.043	0
Alpha-centractin OS=Mus musculus GN=Actr1a PE=1 SV=1	ACTZ_MOUSE	ENSMUSG00000025228	43 kDa	0.0736	0.0779	0.0724	0.0811	0.0693	0.1207	0.096	0.1082	0.0911	0.0855	0.1159	0.0685	0.097	0.0805	0.046	0.0657	0.1085
Aspartoacylase OS=Mus musculus GN=Aspa PE=1 SV=2	ACY2_MOUSE	ENSMUSG00000020774	35 kDa	0	0	0	0	0	0.0096	0.05	0	0.0124	0.0203	0	0.0241	0.0098	0.0242	0.0187	0	0.0109
Acylphosphatase-1 OS=Mus musculus GN=Acyp1 PE=1 SV=2	ACYP1_MOUSE	ENSMUSG00000008822	11 kDa	0	0.053	0	0.168	0.2745	0	0.2075	0	0.1735	0.1171	0.1509	0.1201	0.0614	0.201	0.1004	0.1067	0.1225
Acylphosphatase-2 OS=Mus musculus GN=Acyp2 PE=1 SV=2	ACYP2_MOUSE	ENSMUSG00000060923	12 kDa	0	0	0	0	0	0	0	0	0	0	0	0	0	0	0	0	0
Disintegrin and metalloproteinase domain-containing protein 11 OS=Mus musculus GN=Adam11 PE=1 SV=2	ADA11_MOUSE	ENSMUSG00000020926	84 kDa	0.0036	0	0.0047	0	0	0	0.0139	0.006	0.0048	0	0	0.0117	0	0	0	0	0.0041
Disintegrin and metalloproteinase domain-containing protein 22 OS=Mus musculus GN=Adam22 PE=1 SV=2	ADA22_MOUSE	ENSMUSG00000040537	100 kDa	0.0232	0.0179	0.0211	0.0208	0.0204	0.0245	0.0249	0.0225	0.0317	0.0217	0.0325	0.0326	0.0137	0.0325	0.0327	0.0313	0.0255
Disintegrin and metalloproteinase domain-containing protein 23 OS=Mus musculus GN=Adam23 PE=1 SV=1	ADA23_MOUSE	ENSMUSG00000025964	92 kDa	0.0127	0	0.0153	0.0131	0.0092	0.0116	0.0034	0.0156	0.0184	0.014	0.0196	0	0	0.0183	0.0151	0	0.0158
Adenylate cyclase type 9 OS=Mus musculus GN=Adcy9 PE=1 SV=1	ADCY9_MOUSE	ENSMUSG00000005580	151 kDa	0.0028	0	0	0.0088	0.0025	0.0058	0.0159	0.0055	0.012	0.0125	0.0045	0.019	0.0104	0.014	0.0051	0.0035	0
Alpha-adducin OS=Mus musculus GN=Add1 PE=1 SV=2	ADDA_MOUSE	ENSMUSG00000029106	81 kDa	0.1285	0.1234	0.1125	0.1407	0.1274	0.1035	0.1479	0.1132	0.1529	0.1581	0.1175	0.1252	0.1247	0.1599	0.1278	0.1252	0.1545
Beta-adducin OS=Mus musculus GN=Add2 PE=1 SV=4	ADDB_MOUSE	ENSMUSG00000030000	81 kDa	0.0818	0.0954	0.0853	0.0859	0.0705	0.085	0.1172	0.1109	0.0893	0.0836	0.1072	0.1035	0.0792	0.1084	0.1102	0.1017	0.1017
Gamma-adducin OS=Mus musculus GN=Add3 PE=1 SV=2	ADDG_MOUSE	ENSMUSG00000025026	79 kDa	0.0516	0.0548	0.0425	0.0281	0.0414	0.0437	0.0499	0.0589	0.0445	0.043	0.0499	0.0456	0.0577	0.0469	0.0398	0.0605	0.0453
Alcohol dehydrogenase class-3 OS=Mus musculus GN=Adh5 PE=1 SV=3	ADHX_MOUSE	ENSMUSG00000028138	40 kDa	0.0179	0.0143	0.0268	0.0397	0.0466	0.0362	0.0445	0.0272	0.0177	0.0262	0.0211	0.0492	0.0398	0.038	0.0208	0.0305	0.0499
Adenosine kinase OS=Mus musculus GN=Adk PE=1 SV=2	ADK_MOUSE	ENSMUSG00000039197	40 kDa	0.0505	0.0181	0.0352	0	0.0391	0.0318	0.0381	0.0461	0.037	0.0322	0.0308	0.0152	0.021	0.0367	0.0076	0.0342	0.0367
[Protein ADP-ribosylarginine] hydrolase OS=Mus musculus GN=Adprh PE=1 SV=1	ADPRH_MOUSE	ENSMUSG00000002844	40 kDa	0.0266	0.0087	0	0	0	0	0	0.0102	0	0	0	0.0255	0	0	0	0	0.0117
Proteasomal ubiquitin receptor ADRM1 OS=Mus musculus GN=Adrm1 PE=1 SV=2	ADRM1_MOUSE	ENSMUSG00000039041	42 kDa	0.0354	0.0318	0.0312	0	0	0	0	0.0182	0	0	0	0	0	0.0231	0	0	0
ADP/ATP translocase 1 OS=Mus musculus GN=Slc25a4 PE=1 SV=4	ADT1_MOUSE	ENSMUSG00000031633	33 kDa	0.9174	0.6048	0.7401	0.5703	0.5671	0.6503	0.5638	0.611	0.5243	0.6233	0.6292	0.6061	0.4264	0.5754	0.6963	0.6754	0.5701
ADP/ATP translocase 2 OS=Mus musculus GN=Slc25a5 PE=1 SV=3	ADT2_MOUSE	ENSMUSG00000016319	33 kDa	0.1602	0.156	0.116	0.1422	0.1317	0.1743	0.1411	0.1364	0.1245	0.1467	0.204	0.1478	0.1087	0.0988	0.2333	0.1619	0.1693
Afadin OS=Mus musculus GN=Mllt4 PE=1 SV=3	AFAD_MOUSE	ENSMUSG00000068036	207 kDa	0	0	0.002	0.0032	0	0.0053	0.007	0.0041	0.0021	0.0019	0.0067	0.002	0	0	0	0	0
AFG3-like protein 2 OS=Mus musculus GN=Afg3l2 PE=1 SV=1	AFG32_MOUSE	ENSMUSG00000024527	90 kDa	0.012	0.015	0.0159	0.0221	0.019	0.0252	0.0366	0.0138	0.0167	0.0156	0.0101	0.0207	0.0076	0.0178	0.0151	0.0059	0.0179
Arf-GAP with GTPase, ANK repeat and PH domain-containing protein 2 OS=Mus musculus GN=Agap2 PE=1 SV=1	AGAP2_MOUSE	ENSMUSG00000025422	125 kDa	0.0355	0.0218	0.0352	0.0291	0.0294	0.0318	0.0339	0.0343	0.0329	0.0355	0.0291	0.0349	0.0351	0.0439	0.0234	0.0287	0.0335
Arf-GAP with GTPase, ANK repeat and PH domain-containing protein 3 OS=Mus musculus GN=Agap3 PE=1 SV=1	AGAP3_MOUSE	ENSMUSG00000023353	98 kDa	0.0241	0.0274	0.031	0.0349	0.0166	0.0296	0.0291	0.0386	0.0252	0.0264	0.0315	0.0192	0.0247	0.0177	0.0215	0.0259	0.0266
Arf-GAP domain and FG repeat-containing protein 1 OS=Mus musculus GN=Agfg1 PE=1 SV=2	AGFG1_MOUSE	ENSMUSG00000026159	58 kDa	0	0	0	0.0101	0.0291	0.0051	0.0156	0	0.0068	0	0	0.0066	0.0072	0.0253	0	0.0066	0.0156
Arf-GAP domain and FG repeat-containing protein 2 OS=Mus musculus GN=Agfg2 PE=1 SV=1	AGFG2_MOUSE	ENSMUSG00000029722	49 kDa	0	0	0	0.0062	0	0	0	0	0	0	0	0	0	0	0	0	0
Acylglycerol kinase, mitochondrial OS=Mus musculus GN=Agk PE=1 SV=1	AGK_MOUSE	ENSMUSG00000029916	47 kDa	0.0816	0.0776	0.0841	0.0822	0.1034	0.0707	0.0465	0.0966	0.0793	0.0552	0.0811	0.061	0.0662	0.0586	0.0767	0.0404	0.0548
Phosphoacetylglucosamine mutase OS=Mus musculus GN=Pgm3 PE=1 SV=1	AGM1_MOUSE	ENSMUSG00000056131	59 kDa	0.0177	0.0062	0.0118	0.0345	0.0159	0.0213	0.029	0	0.0246	0.0248	0	0.0339	0.0186	0.0297	0.0057	0.0209	0.0265
Protein argonaute-2 OS=Mus musculus GN=Ago2 PE=1 SV=3	AGO2_MOUSE	ENSMUSG00000036698	97 kDa	0	0	0	0	0.0038	0	0.0125	0	0	0.0041	0	0	0	0	0	0	0
Adhesion G protein-coupled receptor B3 OS=Mus musculus GN=Adgrb3 PE=1 SV=2	AGRB3_MOUSE	ENSMUSG00000033569	171 kDa	0	0	0	0	0	0	0.0044	0	0	0	0	0	0	0	0	0	0
Agrin OS=Mus musculus GN=Agrn PE=1 SV=1	AGRIN_MOUSE	ENSMUSG00000041936	208 kDa	0	0	0	0	0	0	0.002	0	0	0	0	0.0014	0	0	0	0	0
Adhesion G protein-coupled receptor L1 OS=Mus musculus GN=Adgrl1 PE=1 SV=2	AGRL1_MOUSE	ENSMUSG00000013033	162 kDa	0.015	0	0.0142	0.0041	0.0037	0.0026	0.0027	0.012	0.013	0.008	0.0043	0.0082	0.0069	0.0103	0	0.0033	0.0029
Activator of 90 kDa heat shock protein ATPase homolog 1 OS=Mus musculus GN=Ahsa1 PE=1 SV=2	AHSA1_MOUSE	ENSMUSG00000021037	38 kDa	0.0083	0	0.024	0.0151	0.0096	0.0168	0	0.0328	0.0366	0	0.0292	0	0.0119	0.0111	0	0.0255	0
Apoptosis-inducing factor 1, mitochondrial OS=Mus musculus GN=Aifm1 PE=1 SV=1	AIFM1_MOUSE	ENSMUSG00000036932	67 kDa	0.0486	0.0352	0.0326	0.045	0.0302	0.0456	0.04	0.0408	0.0466	0.0351	0.0522	0.0392	0.047	0.0357	0.0305	0.0298	0.0542
Aminoacyl tRNA synthase complex-interacting multifunctional protein 1 OS=Mus musculus GN=Aimp1 PE=1 SV=2	AIMP1_MOUSE	ENSMUSG00000028029	34 kDa	0.0121	0	0	0	0	0	0	0	0.012	0.0087	0	0.0208	0.0097	0	0	0	0
Aminoacyl tRNA synthase complex-interacting multifunctional protein 2 OS=Mus musculus GN=Aimp2 PE=1 SV=2	AIMP2_MOUSE	ENSMUSG00000029610	35 kDa	0	0	0	0.0213	0	0	0	0	0	0	0.0126	0	0	0	0	0	0
Alpha-internexin OS=Mus musculus GN=Ina PE=1 SV=3	AINX_MOUSE	ENSMUSG00000034336	55 kDa	0.1584	0.1529	0.1776	0.1768	0.1563	0.1669	0.1577	0.2324	0.1885	0.1816	0.1715	0.279	0.2124	0.2081	0.2009	0.2212	0.2036
AH receptor-interacting protein OS=Mus musculus GN=Aip PE=1 SV=1	AIP_MOUSE	ENSMUSG00000024847	38 kDa	0	0	0	0	0	0	0.0235	0	0	0.0082	0	0	0.0069	0	0	0	0
Alcohol dehydrogenase [NADP(+)] OS=Mus musculus GN=Akr1a1 PE=1 SV=3	AK1A1_MOUSE	ENSMUSG00000028692	37 kDa	0.1147	0.1266	0.1035	0.1155	0.0869	0.1219	0.1383	0.1166	0.1201	0.1017	0.1231	0.1216	0.1429	0.1487	0.1057	0.1137	0.1183
A-kinase anchor protein 12 OS=Mus musculus GN=Akap12 PE=1 SV=1	AKA12_MOUSE	ENSMUSG00000038587	181 kDa	0	0	0.0038	0	0	0	0	0	0	0	0	0.0033	0	0	0	0	0
A-kinase anchor protein 5 OS=Mus musculus GN=Akap5 PE=1 SV=2	AKAP5_MOUSE	ENSMUSG00000021057	79 kDa	0.0436	0.0521	0.0451	0.0357	0.0422	0.0582	0.0537	0.0409	0.0319	0.0468	0.0578	0.062	0.0695	0.0433	0.0247	0.0305	0.0413
RAC-alpha serine/threonine-protein kinase OS=Mus musculus GN=Akt1 PE=1 SV=2	AKT1_MOUSE	ENSMUSG00000001729	56 kDa	0	0	0	0	0	0	0	0	0	0	0	0	0	0.0058	0	0	0
RAC-gamma serine/threonine-protein kinase OS=Mus musculus GN=Akt3 PE=1 SV=1	AKT3_MOUSE	ENSMUSG00000019699	56 kDa	0	0	0	0	0	0.0059	0	0	0	0	0	0.0055	0	0	0.0058	0.0059	0
Retinal dehydrogenase 1 OS=Mus musculus GN=Aldh1a1 PE=1 SV=5	AL1A1_MOUSE	ENSMUSG00000053279	54 kDa	0.0305	0.0453	0.0291	0.0372	0.0325	0.0344	0.047	0.0424	0.0398	0.016	0.0435	0.0292	0.0325	0.0284	0	0.0243	0.0375
Aldehyde dehydrogenase X, mitochondrial OS=Mus musculus GN=Aldh1b1 PE=1 SV=1	AL1B1_MOUSE	ENSMUSG00000035561	58 kDa	0.0589	0.0605	0.0612	0.0455	0.0377	0.0576	0.0583	0.0481	0.0405	0.0465	0.0487	0.0355	0.0278	0.0166	0	0.038	0.0338
Cytosolic 10-formyltetrahydrofolate dehydrogenase OS=Mus musculus GN=Aldh1l1 PE=1 SV=1	AL1L1_MOUSE	ENSMUSG00000030088	99 kDa	0.0837	0.0828	0.0785	0.0767	0.0733	0.0855	0.0575	0.0809	0.0814	0.0863	0.0786	0.0621	0.0784	0.0715	0.0703	0.0665	0.0781
Fatty aldehyde dehydrogenase OS=Mus musculus GN=Aldh3a2 PE=1 SV=2	AL3A2_MOUSE	ENSMUSG00000010025	54 kDa	0.0179	0.0156	0.0074	0.0062	0	0.02	0.0081	0.0229	0.0256	0.0168	0.0062	0.0135	0.0129	0.0274	0	0.0078	0
Aldehyde dehydrogenase family 3 member B1 OS=Mus musculus GN=Aldh3b1 PE=1 SV=1	AL3B1_MOUSE	ENSMUSG00000024885	52 kDa	0	0	0	0	0	0	0	0	0	0	0	0	0	0	0	0	0
Delta-1-pyrroline-5-carboxylate dehydrogenase, mitochondrial OS=Mus musculus GN=Aldh4a1 PE=1 SV=3	AL4A1_MOUSE	ENSMUSG00000028737	62 kDa	0.0067	0.006	0	0	0.0153	0	0.0141	0.0049	0.0068	0.0254	0	0	0.0054	0.0236	0	0.0051	0.0134
Alpha-aminoadipic semialdehyde dehydrogenase OS=Mus musculus GN=Aldh7a1 PE=1 SV=4	AL7A1_MOUSE	ENSMUSG00000053644	59 kDa	0.0427	0.0682	0.0775	0.0643	0.0724	0.0627	0.058	0.0755	0.0637	0.0513	0.0898	0.0562	0.0459	0.0738	0.0685	0.0684	0.0778
4-trimethylaminobutyraldehyde dehydrogenase OS=Mus musculus GN=Aldh9a1 PE=1 SV=1	AL9A1_MOUSE	ENSMUSG00000026687	54 kDa	0	0.0091	0	0	0.011	0	0	0	0.0251	0.0217	0	0.0133	0.0173	0.0057	0	0	0.0154
Alanine aminotransferase 1 OS=Mus musculus GN=Gpt PE=1 SV=3	ALAT1_MOUSE	ENSMUSG00000022546	55 kDa	0	0	0	0	0	0	0	0	0	0	0	0	0	0	0	0	0
Serum albumin OS=Bos taurus GN=ALB PE=1 SV=4	ALBU_BOVIN	NA2	69 kDa	0	0	0	0	0.0106	0	0.0226	0	0.0157	0	0	0.0196	0.0263	0	0	0.0594	0.0289
Serum albumin OS=Mus musculus GN=Alb PE=1 SV=3	ALBU_MOUSE	ENSMUSG00000029368	69 kDa	0.2594	0.2489	0.236	0.1991	0.3764	0.2838	0.2546	0.2341	0.2677	0.272	0.2645	0.2701	0.3146	0.2679	0.2229	0.2428	0.2557
Aldehyde dehydrogenase, mitochondrial OS=Mus musculus GN=Aldh2 PE=1 SV=1	ALDH2_MOUSE	ENSMUSG00000029455	57 kDa	0.0902	0.0899	0.0821	0.0649	0.0691	0.1077	0.0868	0.0962	0.0954	0.1049	0.1625	0.085	0.1251	0.0876	0.1211	0.1296	0.1332
Fructose-bisphosphate aldolase A OS=Mus musculus GN=Aldoa PE=1 SV=2	ALDOA_MOUSE	ENSMUSG00000030695	39 kDa	0.5803	0.7816	0.7785	1.1052	0.8248	0.7137	0.739	0.6931	0.6042	0.6375	0.6614	0.615	0.7927	0.6664	0.9309	0.8779	0.8328
Fructose-bisphosphate aldolase C OS=Mus musculus GN=Aldoc PE=1 SV=4	ALDOC_MOUSE	ENSMUSG00000017390	39 kDa	0.2106	0.245	0.1806	0.3108	0.2737	0.2392	0.264	0.1884	0.2098	0.2436	0.2226	0.2559	0.2918	0.1985	0.261	0.2676	0.2185
Aldose reductase OS=Mus musculus GN=Akr1b1 PE=1 SV=3	ALDR_MOUSE	ENSMUSG00000001642	36 kDa	0.0574	0.0513	0.0289	0.0276	0.0726	0.0485	0.0773	0.0526	0.0665	0.0734	0.0409	0.0575	0.0371	0.0659	0.0175	0.048	0.0629
Alpha-1,3/1,6-mannosyltransferase ALG2 OS=Mus musculus GN=Alg2 PE=1 SV=2	ALG2_MOUSE	ENSMUSG00000039740	47 kDa	0.0414	0.0518	0.0417	0.0547	0.0338	0.0673	0.0307	0.049	0.0527	0.0345	0.0683	0.0398	0.0654	0.0684	0.0259	0.0274	0.0076
Peptidyl-glycine alpha-amidating monooxygenase OS=Mus musculus GN=Pam PE=1 SV=2	AMD_MOUSE	ENSMUSG00000026335	109 kDa	0	0	0	0	0	0	0	0	0	0	0	0	0	0	0	0	0
APC membrane recruitment protein 2 OS=Mus musculus GN=Amer2 PE=1 SV=2	AMER2_MOUSE	ENSMUSG00000021986	70 kDa	0	0	0	0	0	0	0.0059	0.0055	0	0	0	0	0	0	0	0	0
Aminopeptidase B OS=Mus musculus GN=Rnpep PE=1 SV=2	AMPB_MOUSE	ENSMUSG00000041926	72 kDa	0.0323	0.0267	0.0336	0.0286	0.0418	0.0179	0.0437	0.0327	0.0484	0.0467	0.0343	0.0338	0.0584	0.0494	0.0282	0.0509	0.0389
AMP deaminase 2 OS=Mus musculus GN=Ampd2 PE=1 SV=1	AMPD2_MOUSE	ENSMUSG00000027889	92 kDa	0	0	0	0.0074	0	0.0083	0.0282	0.0035	0.0191	0.01	0.0051	0.0244	0.004	0.0096	0	0.0109	0.0043
Amphiphysin OS=Mus musculus GN=Amph PE=1 SV=1	AMPH_MOUSE	ENSMUSG00000021314	75 kDa	0.0989	0.0897	0.1047	0.0734	0.1208	0.084	0.084	0.1037	0.1056	0.0976	0.089	0.1015	0.1369	0.1215	0.1024	0.0855	0.0992
Cytosol aminopeptidase OS=Mus musculus GN=Lap3 PE=1 SV=3	AMPL_MOUSE	ENSMUSG00000039682	56 kDa	0.0718	0.0643	0.1313	0.074	0.0546	0.0783	0.0583	0.1229	0.0955	0.0947	0.0752	0.0852	0.0513	0.0931	0.0754	0.0708	0.0741
Alpha-2-macroglobulin receptor-associated protein OS=Mus musculus GN=Lrpap1 PE=1 SV=1	AMRP_MOUSE	ENSMUSG00000029103	42 kDa	0	0	0	0	0	0	0.0106	0	0	0	0	0	0	0	0	0	0
Acidic leucine-rich nuclear phosphoprotein 32 family member A OS=Mus musculus GN=Anp32a PE=1 SV=1	AN32A_MOUSE	ENSMUSG00000032249	29 kDa	0.0153	0.0567	0.0296	0.0481	0.0393	0.0627	0.0237	0.0187	0.0118	0.0469	0.0165	0.0445	0.0567	0.0381	0.0311	0.0149	0.0576
Acidic leucine-rich nuclear phosphoprotein 32 family member B OS=Mus musculus GN=Anp32b PE=1 SV=1	AN32B_MOUSE	ENSMUSG00000028333	31 kDa	0	0.0124	0	0	0	0	0	0	0	0.0096	0	0	0	0	0	0	0
Acidic leucine-rich nuclear phosphoprotein 32 family member E OS=Mus musculus GN=Anp32e PE=1 SV=2	AN32E_MOUSE	ENSMUSG00000015749	30 kDa	0	0	0	0.0157	0	0	0	0	0	0	0	0	0.0116	0	0	0.011	0
Ankyrin-1 OS=Mus musculus GN=Ank1 PE=1 SV=2	ANK1_MOUSE	ENSMUSG00000031543	204 kDa	0.0015	0	0	0	0.0023	0	0.0037	0	0.0036	0.0014	0.0016	0.0019	0.0012	0.0026	0	0.0051	0.0053
Ankyrin-2 OS=Mus musculus GN=Ank2 PE=1 SV=2	ANK2_MOUSE	ENSMUSG00000032826	426 kDa	0.0514	0.0538	0.0575	0.0497	0.0459	0.0506	0.0524	0.0673	0.0538	0.0507	0.0646	0.0519	0.0573	0.0522	0.0559	0.0499	0.0463
Ankyrin-3 OS=Mus musculus GN=Ank3 PE=1 SV=1	ANK3_MOUSE	ENSMUSG00000069601	214 kDa	0.0141	0.0133	0.0148	0.0212	0.0183	0.0186	0.021	0.0231	0.02	0.0183	0.0207	0.0183	0.0178	0.0222	0.0233	0.0208	0.0242
Actin-binding protein anillin OS=Mus musculus GN=Anln PE=1 SV=2	ANLN_MOUSE	ENSMUSG00000036777	123 kDa	0	0	0	0	0	0	0	0	0	0	0	0	0	0	0	0.0033	0
Protein arginine N-methyltransferase 1 OS=Mus musculus GN=Prmt1 PE=1 SV=1	ANM1_MOUSE	ENSMUSG00000052429	42 kDa	0.0412	0.0491	0.0466	0.0239	0	0.0229	0.0421	0.0274	0.0179	0.0241	0.0281	0.0296	0.0542	0.0332	0.0157	0.0207	0.0386
Protein arginine N-methyltransferase 5 OS=Mus musculus GN=Prmt5 PE=1 SV=3	ANM5_MOUSE	ENSMUSG00000023110	73 kDa	0	0.007	0	0.006	0	0.0063	0	0	0.0121	0.0057	0	0	0.0148	0	0	0.0193	0
Protein arginine N-methyltransferase 8 OS=Mus musculus GN=Prmt8 PE=1 SV=2	ANM8_MOUSE	ENSMUSG00000030350	45 kDa	0.0096	0	0	0	0	0.0072	0	0	0	0	0	0	0	0	0	0	0
Ankyrin repeat and sterile alpha motif domain-containing protein 1B OS=Mus musculus GN=Anks1b PE=1 SV=3	ANS1B_MOUSE	ENSMUSG00000058589	139 kDa	0.0205	0.0188	0.021	0.0149	0.0129	0.0168	0.0224	0.0228	0.0234	0.0185	0.0243	0.0189	0.0216	0.0234	0.0177	0.0196	0.0227
Annexin A11 OS=Mus musculus GN=Anxa11 PE=1 SV=2	ANX11_MOUSE	ENSMUSG00000021866	54 kDa	0	0	0.0181	0.0075	0	0	0.0136	0.0239	0.0284	0.0126	0.0061	0.0183	0.0166	0.0169	0	0	0.0263
Annexin A2 OS=Mus musculus GN=Anxa2 PE=1 SV=2	ANXA2_MOUSE	ENSMUSG00000032231	39 kDa	0	0	0	0	0	0	0	0	0	0	0	0	0	0	0	0	0
Annexin A3 OS=Mus musculus GN=Anxa3 PE=1 SV=4	ANXA3_MOUSE	ENSMUSG00000029484	36 kDa	0	0	0	0	0	0	0	0	0	0	0	0.017	0	0	0	0	0
Annexin A5 OS=Mus musculus GN=Anxa5 PE=1 SV=1	ANXA5_MOUSE	ENSMUSG00000027712	36 kDa	0.0539	0.0541	0.0685	0.0804	0.0339	0.1208	0.0827	0.0666	0.0687	0.0532	0.104	0.0753	0.0804	0.0863	0.0909	0.0595	0.0694
Annexin A6 OS=Mus musculus GN=Anxa6 PE=1 SV=3	ANXA6_MOUSE	ENSMUSG00000018340	76 kDa	0.0797	0.088	0.0661	0.0674	0.0774	0.1117	0.0783	0.0796	0.0949	0.0956	0.0911	0.0956	0.1084	0.0998	0.0723	0.1028	0.09
Annexin A7 OS=Mus musculus GN=Anxa7 PE=1 SV=2	ANXA7_MOUSE	ENSMUSG00000021814	50 kDa	0.0579	0.0303	0.0471	0.0256	0.0352	0	0.0739	0.0579	0.0553	0.0521	0.0219	0.0517	0.0351	0.0696	0.021	0.0431	0.0525
Amine oxidase [flavin-containing] A OS=Mus musculus GN=Maoa PE=1 SV=3	AOFA_MOUSE	ENSMUSG00000025037	60 kDa	0.0508	0.047	0.0416	0.0372	0.0371	0.0293	0.0335	0.0369	0.0381	0.0255	0.037	0.0244	0.0339	0.0342	0.0343	0.0271	0.0357
Amine oxidase [flavin-containing] B OS=Mus musculus GN=Maob PE=1 SV=4	AOFB_MOUSE	ENSMUSG00000040147	59 kDa	0.022	0.0121	0.0121	0.0055	0.0293	0.02	0.0226	0.032	0.0164	0.0258	0.04	0.0354	0.0179	0.0439	0.051	0.0382	0.0425
Clathrin coat assembly protein AP180 OS=Mus musculus GN=Snap91 PE=1 SV=1	AP180_MOUSE	ENSMUSG00000033419	92 kDa	0.1325	0.1054	0.1281	0.1178	0.1305	0.0893	0.1041	0.1108	0.1235	0.1278	0.117	0.1426	0.136	0.1156	0.112	0.1094	0.1278
AP-1 complex subunit beta-1 OS=Mus musculus GN=Ap1b1 PE=1 SV=2	AP1B1_MOUSE	ENSMUSG00000009090	104 kDa	0.1529	0.1453	0.1396	0.1382	0.1523	0.1277	0.1327	0.1529	0.1313	0.145	0.1746	0.1327	0.1454	0.1548	0.1781	0.1555	0.1586
AP-1 complex subunit gamma-1 OS=Mus musculus GN=Ap1g1 PE=1 SV=3	AP1G1_MOUSE	ENSMUSG00000031731	91 kDa	0.0326	0.0248	0.0321	0.0132	0.0225	0.0235	0.0214	0.0371	0.0232	0.025	0.0219	0.0202	0.0282	0.03	0.02	0.0173	0.0187
AP-1 complex subunit mu-1 OS=Mus musculus GN=Ap1m1 PE=1 SV=3	AP1M1_MOUSE	ENSMUSG00000003033	49 kDa	0.0429	0.0261	0.0579	0.0374	0.0488	0.0319	0.0533	0.0524	0.0722	0.0613	0.0359	0.0347	0.0144	0.047	0.0502	0.0137	0.0548
AP-1 complex subunit sigma-1A OS=Mus musculus GN=Ap1s1 PE=1 SV=1	AP1S1_MOUSE	ENSMUSG00000004849	19 kDa	0	0	0	0	0.0203	0	0	0	0	0	0	0	0	0	0	0	0
AP-2 complex subunit alpha-1 OS=Mus musculus GN=Ap2a1 PE=1 SV=1	AP2A1_MOUSE	ENSMUSG00000060279	108 kDa	0.1301	0.1327	0.1272	0.1551	0.1448	0.123	0.157	0.1599	0.1512	0.1307	0.1366	0.1408	0.139	0.1484	0.1598	0.1231	0.1405
AP-2 complex subunit alpha-2 OS=Mus musculus GN=Ap2a2 PE=1 SV=2	AP2A2_MOUSE	ENSMUSG00000002957	104 kDa	0.1321	0.1035	0.1318	0.1368	0.1206	0.119	0.1169	0.135	0.1239	0.1151	0.1264	0.1155	0.0944	0.1253	0.131	0.1018	0.1429
AP-2 complex subunit beta OS=Mus musculus GN=Ap2b1 PE=1 SV=1	AP2B1_MOUSE	ENSMUSG00000035152	105 kDa	0.1274	0.1291	0.1213	0.156	0.1523	0.1336	0.1356	0.145	0.1625	0.1335	0.1506	0.1232	0.1521	0.1395	0.17	0.1454	0.1188
AP-2 complex subunit mu OS=Mus musculus GN=Ap2m1 PE=1 SV=1	AP2M1_MOUSE	ENSMUSG00000022841	50 kDa	0.1891	0.1645	0.23	0.2384	0.1803	0.2215	0.2407	0.221	0.2147	0.1929	0.2267	0.211	0.1348	0.229	0.2131	0.1743	0.2244
AP-2 complex subunit sigma OS=Mus musculus GN=Ap2s1 PE=1 SV=1	AP2S1_MOUSE	ENSMUSG00000008036	17 kDa	0.1012	0.1512	0.0893	0.1098	0.1146	0.2844	0.2197	0.1237	0.1138	0.1194	0.1532	0.1679	0.1363	0.1532	0.1495	0.1737	0.2391
AP-3 complex subunit beta-2 OS=Mus musculus GN=Ap3b2 PE=1 SV=2	AP3B2_MOUSE	ENSMUSG00000062444	119 kDa	0.0485	0.039	0.047	0.0384	0.025	0.0426	0.0326	0.0384	0.0475	0.0404	0.0499	0.0448	0.0373	0.0526	0.0341	0.034	0.0335
AP-3 complex subunit delta-1 OS=Mus musculus GN=Ap3d1 PE=1 SV=1	AP3D1_MOUSE	ENSMUSG00000020198	135 kDa	0.0399	0.0324	0.0417	0.0445	0.0326	0.0465	0.0408	0.0416	0.0374	0.041	0.0532	0.043	0.0552	0.0364	0.0413	0.0428	0.0441
AP-3 complex subunit mu-2 OS=Mus musculus GN=Ap3m2 PE=1 SV=1	AP3M2_MOUSE	ENSMUSG00000031539	47 kDa	0.0411	0.0233	0.0477	0.0333	0.0287	0.0347	0.0585	0.073	0.0525	0.0556	0.0552	0.0505	0.0254	0.0544	0.0417	0.0475	0.0289
Bis(5'-nucleosyl)-tetraphosphatase [asymmetrical] OS=Mus musculus GN=Nudt2 PE=1 SV=3	AP4A_MOUSE	ENSMUSG00000028443	17 kDa	0	0	0.0245	0.0194	0.0218	0	0.0194	0	0	0.0362	0	0.018	0	0.0191	0	0	0.0749
Amyloid beta A4 precursor protein-binding family A member 2 OS=Mus musculus GN=Apba2 PE=1 SV=2	APBA2_MOUSE	ENSMUSG00000030519	83 kDa	0	0	0	0	0	0	0.0039	0.0049	0	0	0	0.015	0	0	0	0	0
DNA-(apurinic or apyrimidinic site) lyase OS=Mus musculus GN=Apex1 PE=1 SV=2	APEX1_MOUSE	ENSMUSG00000035960	35 kDa	0.0362	0.0241	0.0088	0.0096	0.0412	0	0	0.0087	0.0301	0.048	0.0129	0.0319	0.0143	0.0208	0.0245	0	0.0108
Apoptosis inhibitor 5 OS=Mus musculus GN=Api5 PE=1 SV=2	API5_MOUSE	ENSMUSG00000027193	57 kDa	0.0208	0.0083	0.0161	0.0274	0	0.0075	0.0213	0	0	0	0.014	0.0164	0	0	0.0154	0.0077	0.0194
Amyloid-like protein 1 OS=Mus musculus GN=Aplp1 PE=1 SV=1	APLP1_MOUSE	ENSMUSG00000006651	73 kDa	0.0045	0	0.0069	0	0	0	0	0.0042	0.0043	0	0	0.0184	0	0	0	0	0
Adipocyte plasma membrane-associated protein OS=Mus musculus GN=Apmap PE=1 SV=1	APMAP_MOUSE	ENSMUSG00000033096	46 kDa	0.0394	0	0.0459	0.0187	0.0207	0.0351	0	0.029	0.0344	0.0279	0.0323	0	0	0.0207	0.0477	0.0185	0.0266
Apolipoprotein A-I OS=Mus musculus GN=Apoa1 PE=1 SV=2	APOA1_MOUSE	ENSMUSG00000032083	31 kDa	0	0	0	0	0	0.0328	0	0	0	0.0102	0.0422	0.0274	0.0375	0	0.0139	0	0.0458
Apolipoprotein E OS=Mus musculus GN=Apoe PE=1 SV=2	APOE_MOUSE	ENSMUSG00000002985	36 kDa	0.0706	0.0728	0.0672	0.0605	0.0559	0.0432	0.0816	0.0654	0.0705	0.0746	0.0658	0.0712	0.1324	0.1095	0.053	0.0767	0.0708
Adenine phosphoribosyltransferase OS=Mus musculus GN=Aprt PE=1 SV=2	APT_MOUSE	ENSMUSG00000006589	20 kDa	0	0	0	0	0	0	0	0.0205	0	0	0	0	0	0	0	0	0
Aquaporin-4 OS=Mus musculus GN=Aqp4 PE=1 SV=2	AQP4_MOUSE	ENSMUSG00000024411	34 kDa	0.0384	0	0.0393	0	0	0.0688	0.0667	0.0572	0.0471	0	0.0642	0.0601	0.019	0.0588	0.0114	0	0.0206
Serine/threonine-protein kinase A-Raf OS=Mus musculus GN=Araf PE=1 SV=2	ARAF_MOUSE	ENSMUSG00000001127	68 kDa	0.0049	0	0.0089	0	0	0	0	0	0.0048	0.0087	0	0.0047	0	0	0	0	0
Beta-adrenergic receptor kinase 1 OS=Mus musculus GN=Adrbk1 PE=1 SV=2	ARBK1_MOUSE	ENSMUSG00000024858	80 kDa	0.0291	0.0284	0.0146	0.0429	0.0252	0.0294	0.024	0.0121	0.0152	0.0207	0.0132	0.0335	0.011	0.0137	0.0213	0.0084	0.0223
Actin-related protein 2/3 complex subunit 1A OS=Mus musculus GN=Arpc1a PE=1 SV=1	ARC1A_MOUSE	ENSMUSG00000029621	42 kDa	0.1214	0.0963	0.1352	0.1493	0.1324	0.133	0.1265	0.1024	0.1184	0.1301	0.1403	0.0965	0.1004	0.1179	0.1264	0.1128	0.1455
Actin-related protein 2/3 complex subunit 1B OS=Mus musculus GN=Arpc1b PE=1 SV=4	ARC1B_MOUSE	ENSMUSG00000029622	41 kDa	0	0	0	0	0.0203	0	0	0	0	0.017	0	0	0	0	0	0	0
ADP-ribosylation factor 1 OS=Mus musculus GN=Arf1 PE=1 SV=2	ARF1_MOUSE	ENSMUSG00000048076	21 kDa	0.6622	0.5248	0.5446	0.5959	0.559	0.7868	0.4382	0.4647	0.4258	0.4193	0.4634	0.5267	0.5056	0.4184	0.6383	0.4806	0.4862
ADP-ribosylation factor 3 OS=Mus musculus GN=Arf3 PE=2 SV=2	ARF3_MOUSE	ENSMUSG00000051853	21 kDa	0.1054	0.0355	0.0756	0.1202	0.0597	0.0574	0.103	0.0766	0.0898	0.044	0.112	0.0913	0.1548	0.0528	0.0487	0.0579	0.0314
ADP-ribosylation factor 4 OS=Mus musculus GN=Arf4 PE=1 SV=2	ARF4_MOUSE	ENSMUSG00000021877	20 kDa	0.0157	0	0	0	0	0	0	0	0	0	0	0.0147	0	0	0	0	0
ADP-ribosylation factor 5 OS=Mus musculus GN=Arf5 PE=1 SV=2	ARF5_MOUSE	ENSMUSG00000020440	21 kDa	0.0744	0.0838	0.0707	0.0546	0.0539	0.1067	0.1082	0.0667	0.0634	0.0502	0.034	0.087	0.1209	0.0684	0.0324	0.0478	0.0854
ADP-ribosylation factor 6 OS=Mus musculus GN=Arf6 PE=1 SV=2	ARF6_MOUSE	ENSMUSG00000044147	20 kDa	0	0.024	0.0154	0.0623	0	0.1159	0	0.0898	0	0.0611	0.0753	0.0685	0	0	0.0497	0.0864	0
ADP-ribosylation factor GTPase-activating protein 1 OS=Mus musculus GN=Arfgap1 PE=1 SV=2	ARFG1_MOUSE	ENSMUSG00000027575	45 kDa	0.0761	0.0574	0.0701	0.0335	0.0525	0.0069	0.0378	0.0491	0.0805	0.0474	0.0325	0.0401	0.0507	0.0664	0.021	0.0275	0.0533
Arfaptin-2 OS=Mus musculus GN=Arfip2 PE=1 SV=2	ARFP2_MOUSE	ENSMUSG00000030881	38 kDa	0.011	0	0	0	0	0	0.0087	0	0.0084	0.0077	0	0.0458	0.0387	0.0084	0.012	0.0085	0.0133
Rho guanine nucleotide exchange factor 2 OS=Mus musculus GN=Arhgef2 PE=1 SV=4	ARHG2_MOUSE	ENSMUSG00000028059	112 kDa	0.0156	0.0252	0.0203	0.0301	0.012	0.0283	0.019	0.0319	0.0136	0.028	0.0291	0.0185	0.0108	0	0.0223	0.0085	0.0189
Rho guanine nucleotide exchange factor 6 OS=Mus musculus GN=Arhgef6 PE=1 SV=1	ARHG6_MOUSE	ENSMUSG00000031133	87 kDa	0	0	0	0	0	0	0	0	0	0	0	0	0	0.005	0	0	0
Rho guanine nucleotide exchange factor 7 OS=Mus musculus GN=Arhgef7 PE=1 SV=2	ARHG7_MOUSE	ENSMUSG00000031511	97 kDa	0.0143	0	0.0085	0.0124	0	0.0179	0.0137	0	0	0	0.0044	0.0076	0.0071	0.0033	0	0	0
Aflatoxin B1 aldehyde reductase member 2 OS=Mus musculus GN=Akr7a2 PE=1 SV=3	ARK72_MOUSE	ENSMUSG00000028743	41 kDa	0.0313	0.0442	0.03	0.0289	0.0355	0.0077	0.0507	0.0453	0.0468	0.0438	0.0359	0.0302	0.0232	0.0516	0.0461	0.0387	0.0507
ADP-ribosylation factor-like protein 1 OS=Mus musculus GN=Arl1 PE=1 SV=1	ARL1_MOUSE	ENSMUSG00000060904	20 kDa	0	0.0174	0	0	0	0	0.0158	0.0511	0	0	0.0226	0.0356	0.0167	0	0	0.0157	0
ADP-ribosylation factor-like protein 3 OS=Mus musculus GN=Arl3 PE=1 SV=1	ARL3_MOUSE	ENSMUSG00000025035	20 kDa	0.0895	0.1129	0.0998	0.1627	0.1134	0.1371	0.1343	0.0914	0.0993	0.0885	0.1447	0.1206	0.0853	0.099	0.1206	0.1041	0.1087
ADP-ribosylation factor-like protein 6 OS=Mus musculus GN=Arl6 PE=1 SV=1	ARL6_MOUSE	ENSMUSG00000022722	21 kDa	0	0	0	0	0	0	0	0	0	0	0	0.0149	0	0	0	0	0
ADP-ribosylation factor-like protein 8B OS=Mus musculus GN=Arl8b PE=1 SV=1	ARL8B_MOUSE	ENSMUSG00000030105	22 kDa	0.0823	0.064	0.083	0.0851	0	0.0725	0	0.1192	0.0715	0.0767	0.0763	0.0358	0.0328	0.0763	0	0.0568	0.0823
Argininosuccinate lyase OS=Mus musculus GN=Asl PE=1 SV=1	ARLY_MOUSE	ENSMUSG00000025533	52 kDa	0.0061	0	0	0.0086	0	0.0163	0.0085	0	0	0	0.0108	0.01	0.005	0.0082	0	0	0.0213
Armadillo repeat-containing protein 10 OS=Mus musculus GN=Armc10 PE=1 SV=1	ARM10_MOUSE	ENSMUSG00000038525	33 kDa	0	0	0	0	0	0	0	0	0	0.0291	0	0	0.0229	0	0	0.0124	0
Armadillo repeat-containing protein 1 OS=Mus musculus GN=Armc1 PE=1 SV=1	ARMC1_MOUSE	ENSMUSG00000027599	31 kDa	0	0	0	0	0.0152	0.0142	0	0.0131	0	0	0.0107	0	0.0519	0.0135	0	0	0
Armadillo repeat-containing protein 6 OS=Mus musculus GN=Armc6 PE=1 SV=1	ARMC6_MOUSE	ENSMUSG00000002343	51 kDa	0	0	0	0.0087	0	0	0	0	0	0.0056	0	0.0081	0	0	0	0	0
Armadillo repeat-containing protein 8 OS=Mus musculus GN=Armc8 PE=1 SV=2	ARMC8_MOUSE	ENSMUSG00000032468	75 kDa	0	0	0	0	0	0	0.0044	0	0	0.004	0	0	0	0	0	0	0
Armadillo repeat-containing X-linked protein 3 OS=Mus musculus GN=Armcx3 PE=1 SV=1	ARMX3_MOUSE	ENSMUSG00000049047	43 kDa	0	0	0	0	0	0	0	0	0	0	0	0	0	0.0099	0	0	0
Actin-related protein 10 OS=Mus musculus GN=Actr10 PE=1 SV=2	ARP10_MOUSE	ENSMUSG00000021076	46 kDa	0.0068	0	0.0086	0.0189	0	0.012	0.0329	0.0066	0.0274	0.0235	0.0248	0.0089	0.0264	0.0206	0.0066	0	0.016
Actin-related protein 2 OS=Mus musculus GN=Actr2 PE=1 SV=1	ARP2_MOUSE	ENSMUSG00000020152	45 kDa	0.1747	0.1429	0.1428	0.1782	0.2132	0.1269	0.1464	0.1478	0.1643	0.1337	0.1145	0.1673	0.1259	0.1589	0.1392	0.1729	0.1726
Actin-related protein 3 OS=Mus musculus GN=Actr3 PE=1 SV=3	ARP3_MOUSE	ENSMUSG00000026341	47 kDa	0.1348	0.1993	0.1521	0.2056	0.127	0.1842	0.208	0.2034	0.1803	0.1517	0.2116	0.1756	0.1818	0.204	0.1864	0.2039	0.1817
Actin-related protein 3B OS=Mus musculus GN=Actr3b PE=1 SV=1	ARP3B_MOUSE	ENSMUSG00000056367	48 kDa	0.0617	0.0543	0.0566	0.0473	0.0571	0.0576	0.0609	0.0685	0.0684	0.0557	0.0758	0.0486	0.0574	0.059	0.0434	0.0684	0.0394
Actin-related protein 2/3 complex subunit 5-like protein OS=Mus musculus GN=Arpc5l PE=1 SV=1	ARP5L_MOUSE	ENSMUSG00000026755	17 kDa	0.0688	0.1208	0.0832	0.077	0.092	0.0944	0.0767	0.1087	0.0808	0.1053	0.1094	0.0788	0.0647	0.1055	0.0945	0.0683	0.1148
Actin-related protein 2/3 complex subunit 2 OS=Mus musculus GN=Arpc2 PE=1 SV=3	ARPC2_MOUSE	ENSMUSG00000006304	34 kDa	0.124	0.1733	0.0998	0.161	0.1303	0.1021	0.1465	0.1879	0.1494	0.1667	0.1606	0.1312	0.2129	0.1706	0.1414	0.1425	0.1543
Actin-related protein 2/3 complex subunit 3 OS=Mus musculus GN=Arpc3 PE=1 SV=3	ARPC3_MOUSE	ENSMUSG00000029465	21 kDa	0.1445	0.1645	0.1432	0.1222	0.1953	0.0547	0.1099	0.1298	0.1122	0.0954	0.1438	0.0827	0.1615	0.1494	0.1008	0.1069	0.1054
Actin-related protein 2/3 complex subunit 4 OS=Mus musculus GN=Arpc4 PE=1 SV=3	ARPC4_MOUSE	ENSMUSG00000079426	20 kDa	0.125	0.1477	0.135	0.1759	0.1426	0.1434	0.1279	0.132	0.1248	0.1328	0.2051	0.174	0.1155	0.124	0.2135	0.1517	0.183
Actin-related protein 2/3 complex subunit 5 OS=Mus musculus GN=Arpc5 PE=1 SV=3	ARPC5_MOUSE	ENSMUSG00000008475	16 kDa	0.0949	0.1145	0.0901	0.0717	0.1076	0.0387	0.0974	0.1163	0.1198	0.0768	0.0721	0.0913	0.082	0.1002	0.0386	0.0571	0.0349
Beta-arrestin-1 OS=Mus musculus GN=Arrb1 PE=1 SV=1	ARRB1_MOUSE	ENSMUSG00000018909	47 kDa	0.0138	0	0	0	0.0102	0	0	0	0.0136	0.0191	0	0	0.0169	0.018	0	0.0068	0
Arylsulfatase B OS=Mus musculus GN=Arsb PE=1 SV=3	ARSB_MOUSE	ENSMUSG00000042082	60 kDa	0	0	0.0101	0.0166	0.006	0	0	0	0.0159	0.0068	0	0.0103	0.0071	0.0052	0	0	0
Armadillo repeat protein deleted in velo-cardio-facial syndrome homolog OS=Mus musculus GN=Arvcf PE=1 SV=2	ARVC_MOUSE	ENSMUSG00000098615	105 kDa	0	0	0	0	0	0	0	0	0.004	0	0	0	0	0	0	0	0
Acid ceramidase OS=Mus musculus GN=Asah1 PE=1 SV=1	ASAH1_MOUSE	ENSMUSG00000031591	45 kDa	0	0	0	0	0	0.0072	0	0.0375	0.0097	0.0138	0	0	0.0256	0.0121	0	0.0341	0
Arf-GAP with SH3 domain, ANK repeat and PH domain-containing protein 1 OS=Mus musculus GN=Asap1 PE=1 SV=2	ASAP1_MOUSE	ENSMUSG00000022377	127 kDa	0.0057	0.0096	0.0135	0.0241	0.0067	0.0109	0.0034	0.0161	0.0117	0.0125	0.0152	0	0.006	0.0099	0.0119	0.0075	0.0105
Isoaspartyl peptidase/L-asparaginase OS=Mus musculus GN=Asrgl1 PE=1 SV=1	ASGL1_MOUSE	ENSMUSG00000024654	34 kDa	0.0904	0.1164	0.0946	0.0847	0.0831	0.1237	0.0988	0.0851	0.073	0.0795	0.0987	0.1043	0.0739	0.0842	0.0878	0.0729	0.108
ATPase Asna1 OS=Mus musculus GN=Asna1 PE=1 SV=2	ASNA_MOUSE	ENSMUSG00000052456	39 kDa	0.0633	0.0686	0.0602	0.0653	0.0624	0.064	0.0506	0.0823	0.0631	0.0337	0.0407	0.0579	0.0423	0.0736	0.0863	0.0465	0.0444
Aspartate beta-hydroxylase domain-containing protein 2 OS=Mus musculus GN=Asphd2 PE=1 SV=1	ASPH2_MOUSE	ENSMUSG00000029348	39 kDa	0.0086	0	0.0081	0	0	0	0	0.0162	0	0.0287	0.0088	0	0	0	0	0	0
Argininosuccinate synthase OS=Mus musculus GN=Ass1 PE=1 SV=1	ASSY_MOUSE	ENSMUSG00000076441	47 kDa	0	0	0	0	0	0	0.0073	0.0202	0	0.0066	0	0.0064	0.0416	0.0322	0.0089	0.0094	0
Astrotactin-1 OS=Mus musculus GN=Astn1 PE=1 SV=4	ASTN1_MOUSE	ENSMUSG00000026587	145 kDa	0.0169	0.0092	0.0139	0.0227	0.0091	0.0118	0.018	0.0156	0.0169	0.0103	0.0115	0.0169	0	0.0182	0.0147	0.0022	0.0058
Sodium/potassium-transporting ATPase subunit alpha-1 OS=Mus musculus GN=Atp1a1 PE=1 SV=1	AT1A1_MOUSE	ENSMUSG00000033161	113 kDa	0.0682	0.1176	0.0897	0.0906	0.1055	0.0997	0.0975	0.0922	0.0753	0.0995	0.0978	0.1066	0.1115	0.0945	0.0986	0.1055	0.0903
Sodium/potassium-transporting ATPase subunit alpha-2 OS=Mus musculus GN=Atp1a2 PE=1 SV=1	AT1A2_MOUSE	ENSMUSG00000007097	112 kDa	0.0741	0.1132	0.0845	0.0852	0.1161	0.0946	0.0738	0.0834	0.0849	0.106	0.0996	0.0909	0.1274	0.0846	0.1115	0.1123	0.1183
Sodium/potassium-transporting ATPase subunit alpha-3 OS=Mus musculus GN=Atp1a3 PE=1 SV=1	AT1A3_MOUSE	ENSMUSG00000040907	112 kDa	0.5875	0.6909	0.6077	0.7422	0.7878	0.5989	0.7228	0.5985	0.6164	0.7364	0.5842	0.7009	0.8329	0.6121	0.7657	0.7987	0.7318
Sodium/potassium-transporting ATPase subunit beta-1 OS=Mus musculus GN=Atp1b1 PE=1 SV=1	AT1B1_MOUSE	ENSMUSG00000026576	35 kDa	0.3482	0.3852	0.2998	0.3123	0.3441	0.2058	0.2512	0.2948	0.2759	0.2822	0.325	0.2233	0.3082	0.2803	0.2867	0.3509	0.3
Sodium/potassium-transporting ATPase subunit beta-2 OS=Mus musculus GN=Atp1b2 PE=1 SV=2	AT1B2_MOUSE	ENSMUSG00000041329	33 kDa	0.122	0.101	0.0751	0.1196	0.0935	0.066	0.0911	0.0765	0.0854	0.0801	0.0821	0.0919	0.1038	0.0555	0.0667	0.0655	0.0949
Sodium/potassium-transporting ATPase subunit beta-3 OS=Mus musculus GN=Atp1b3 PE=1 SV=1	AT1B3_MOUSE	ENSMUSG00000032412	32 kDa	0.0586	0.0556	0.0324	0.0529	0.0269	0.0868	0.0597	0.0366	0.048	0.0483	0.0437	0.0497	0.076	0.0648	0.0232	0.0511	0.0713
Sarcoplasmic/endoplasmic reticulum calcium ATPase 2 OS=Mus musculus GN=Atp2a2 PE=1 SV=2	AT2A2_MOUSE	ENSMUSG00000029467	115 kDa	0.097	0.1044	0.1079	0.0908	0.127	0.106	0.1022	0.1036	0.1178	0.0992	0.0978	0.1231	0.1226	0.1254	0.0915	0.1098	0.1107
Plasma membrane calcium-transporting ATPase 1 OS=Mus musculus GN=Atp2b1 PE=1 SV=1	AT2B1_MOUSE	ENSMUSG00000019943	135 kDa	0.065	0.092	0.076	0.0961	0.0686	0.0743	0.0688	0.0697	0.0687	0.0841	0.0729	0.0783	0.0894	0.0715	0.0764	0.0863	0.0782
Plasma membrane calcium-transporting ATPase 2 OS=Mus musculus GN=Atp2b2 PE=1 SV=2	AT2B2_MOUSE	ENSMUSG00000030302	133 kDa	0.0766	0.0975	0.0773	0.1387	0.1037	0.1173	0.0915	0.0895	0.0977	0.1147	0.1022	0.0835	0.1172	0.0972	0.084	0.0934	0.102
ATP synthase F(0) complex subunit B1, mitochondrial OS=Mus musculus GN=Atp5f1 PE=1 SV=1	AT5F1_MOUSE	ENSMUSG00000000563	29 kDa	0.1495	0.1311	0.1526	0.1348	0.2083	0.1834	0.2061	0.148	0.1598	0.1533	0.1673	0.1574	0.212	0.2181	0.1754	0.192	0.193
Phospholipid-transporting ATPase IA OS=Mus musculus GN=Atp8a1 PE=1 SV=2	AT8A1_MOUSE	ENSMUSG00000037685	131 kDa	0.0352	0.0307	0.0305	0.0408	0.0336	0.0406	0.047	0.0389	0.0434	0.0346	0.0457	0.0387	0.0326	0.0464	0.0475	0.0442	0.0434
ATPase family AAA domain-containing protein 1 OS=Mus musculus GN=Atad1 PE=1 SV=1	ATAD1_MOUSE	ENSMUSG00000013662	41 kDa	0.0136	0	0	0.0406	0.0301	0.0292	0.0513	0.0179	0.0316	0.0073	0	0.0234	0	0.021	0	0	0.0095
ATPase family AAA domain-containing protein 3 OS=Mus musculus GN=Atad3 PE=1 SV=1	ATAD3_MOUSE	ENSMUSG00000029036	67 kDa	0.021	0.0143	0.0185	0.0202	0.0182	0.0179	0.0232	0.0094	0.0114	0.0212	0.0102	0.0217	0.0052	0.0224	0	0	0.0071
Alpha-tubulin N-acetyltransferase 1 OS=Mus musculus GN=Atat1 PE=1 SV=1	ATAT_MOUSE	ENSMUSG00000024426	47 kDa	0.009	0	0.0086	0.0097	0	0	0	0	0	0	0	0	0	0	0	0	0
Caytaxin OS=Mus musculus GN=Atcay PE=1 SV=1	ATCAY_MOUSE	ENSMUSG00000034958	42 kDa	0.0158	0.0522	0.0073	0.0557	0.0144	0.0254	0.0267	0.0224	0.0359	0.0215	0.019	0.0272	0.0333	0.0305	0.0193	0.0613	0.0153
Ubiquitin-like-conjugating enzyme ATG3 OS=Mus musculus GN=Atg3 PE=1 SV=1	ATG3_MOUSE	ENSMUSG00000022663	36 kDa	0	0	0	0	0	0	0	0	0	0	0	0	0	0	0	0	0
Cysteine protease ATG4B OS=Mus musculus GN=Atg4b PE=1 SV=2	ATG4B_MOUSE	ENSMUSG00000026280	44 kDa	0	0	0	0	0	0.0168	0.0075	0	0	0	0	0	0	0	0	0	0
Ubiquitin-like modifier-activating enzyme ATG7 OS=Mus musculus GN=Atg7 PE=1 SV=1	ATG7_MOUSE	ENSMUSG00000030314	78 kDa	0	0	0.0039	0	0	0	0	0	0	0	0	0.0053	0	0	0	0	0
ATPase inhibitor, mitochondrial OS=Mus musculus GN=Atpif1 PE=1 SV=2	ATIF1_MOUSE	ENSMUSG00000054428	12 kDa	0.0814	0	0.1286	0	0	0	0	0.0872	0.1173	0	0	0	0	0.1521	0	0	0
Atlastin-1 OS=Mus musculus GN=Atl1 PE=1 SV=1	ATLA1_MOUSE	ENSMUSG00000021066	63 kDa	0.0378	0.0522	0.0423	0.0442	0.035	0.0226	0.0316	0.0497	0.0392	0.0561	0.045	0.0313	0.0501	0.0527	0.047	0.0443	0.0336
Copper transport protein ATOX1 OS=Mus musculus GN=Atox1 PE=1 SV=1	ATOX1_MOUSE	ENSMUSG00000018585	7 kDa	0	0.2217	0	0.2028	0	0.0554	0	0	0	0	0	0	0.1676	0	0.0858	0.1129	0
ATP synthase subunit d, mitochondrial OS=Mus musculus GN=Atp5h PE=1 SV=3	ATP5H_MOUSE	ENSMUSG00000034566	19 kDa	0.4391	0.5434	0.4183	0.3551	0.4805	0.4367	0.4376	0.3903	0.4259	0.4828	0.5726	0.456	0.5299	0.4058	0.6462	0.5586	0.5471
ATP synthase subunit e, mitochondrial OS=Mus musculus GN=Atp5i PE=1 SV=2	ATP5I_MOUSE	ENSMUSG00000050856	8 kDa	0.2284	0.1982	0.1521	0.086	0.1215	0.2441	0.1932	0.2212	0.1612	0.1144	0.3212	0.1397	0.1745	0.1063	0.3466	0	0.1235
ATP synthase-coupling factor 6, mitochondrial OS=Mus musculus GN=Atp5j PE=1 SV=1	ATP5J_MOUSE	ENSMUSG00000022890	12 kDa	0.124	0.1615	0.101	0.1643	0.1922	0.2227	0.1726	0.1112	0.1588	0.2562	0.1737	0.1702	0.202	0.1579	0.1687	0.1392	0.3062
ATP synthase subunit g, mitochondrial OS=Mus musculus GN=Atp5l PE=1 SV=1	ATP5L_MOUSE	ENSMUSG00000038717	11 kDa	0	0	0	0.1467	0	0.0457	0	0.036	0	0.0424	0	0.1275	0	0.0453	0.0957	0.1937	0.1148
ATP synthase subunit s, mitochondrial OS=Mus musculus GN=Atp5s PE=1 SV=1	ATP5S_MOUSE	ENSMUSG00000054894	23 kDa	0	0	0	0	0	0	0.0143	0	0	0	0	0	0	0	0	0	0
Probable phospholipid-transporting ATPase IIA OS=Mus musculus GN=Atp9a PE=1 SV=3	ATP9A_MOUSE	ENSMUSG00000027546	119 kDa	0	0	0	0	0	0	0	0	0	0	0	0	0	0	0	0	0
ATP synthase subunit alpha, mitochondrial OS=Mus musculus GN=Atp5a1 PE=1 SV=1	ATPA_MOUSE	ENSMUSG00000025428	60 kDa	0.4552	0.4396	0.4515	0.4249	0.5269	0.4797	0.4595	0.5047	0.4117	0.4877	0.5026	0.3729	0.5023	0.4148	0.5853	0.5383	0.5095
ATP synthase subunit beta, mitochondrial OS=Mus musculus GN=Atp5b PE=1 SV=2	ATPB_MOUSE	ENSMUSG00000025393	56 kDa	1.0181	0.8972	1.0161	1.019	0.9038	0.9169	1.0794	0.9399	0.8136	0.8474	1.0261	0.848	1.1396	0.8283	1.0467	1.0687	0.9372
ATP synthase subunit delta, mitochondrial OS=Mus musculus GN=Atp5d PE=1 SV=1	ATPD_MOUSE	ENSMUSG00000003072	18 kDa	0.2778	0.2823	0.2548	0.2812	0.4212	0.2402	0.2785	0.2585	0.193	0.2606	0.2155	0.2954	0.1702	0.226	0.2532	0.3095	0.3017
ATP synthase mitochondrial F1 complex assembly factor 1 OS=Mus musculus GN=Atpaf1 PE=1 SV=1	ATPF1_MOUSE	ENSMUSG00000028710	36 kDa	0	0	0	0	0	0	0	0	0	0	0.025	0	0	0	0.0095	0	0
ATP synthase subunit gamma, mitochondrial OS=Mus musculus GN=Atp5c1 PE=1 SV=1	ATPG_MOUSE	ENSMUSG00000025781	33 kDa	0.0931	0.1096	0.0948	0.1543	0.1131	0.093	0.1313	0.0899	0.1249	0.1109	0.079	0.1205	0.183	0.1591	0.1334	0.1626	0.1143
ATP synthase subunit f, mitochondrial OS=Mus musculus GN=Atp5j2 PE=1 SV=3	ATPK_MOUSE	ENSMUSG00000038690	10 kDa	0	0.3318	0	0	0.0617	0.0794	0	0.0945	0	0.1719	0.2535	0.1753	0.1298	0.1935	0.0837	0.1744	0.25
ATP synthase subunit O, mitochondrial OS=Mus musculus GN=Atp5o PE=1 SV=1	ATPO_MOUSE	ENSMUSG00000022956	23 kDa	0.2687	0.2382	0.3028	0.2461	0.2246	0.2931	0.1287	0.269	0.2191	0.2514	0.3202	0.1856	0.1635	0.2136	0.3174	0.2444	0.1912
Ataxin-10 OS=Mus musculus GN=Atxn10 PE=1 SV=2	ATX10_MOUSE	ENSMUSG00000016541	54 kDa	0.0381	0.0066	0.0326	0.0228	0	0.0367	0.0433	0.0292	0.038	0.0262	0.0208	0.0444	0.0113	0.0199	0	0	0.0209
Methylglutaconyl-CoA hydratase, mitochondrial OS=Mus musculus GN=Auh PE=1 SV=1	AUHM_MOUSE	ENSMUSG00000021460	33 kDa	0.0731	0.0315	0.0665	0.0911	0.0622	0.0616	0.0776	0.0471	0.0942	0.0683	0.0589	0.0848	0.0666	0.0936	0.0705	0.0483	0.0979
Putative tyrosine-protein phosphatase auxilin OS=Mus musculus GN=Dnajc6 PE=1 SV=2	AUXI_MOUSE	ENSMUSG00000028528	102 kDa	0.0571	0.0682	0.0639	0.0744	0.0626	0.0739	0.0709	0.0709	0.0548	0.0695	0.0772	0.0657	0.0819	0.0656	0.0511	0.0578	0.0539
Late secretory pathway protein AVL9 homolog OS=Mus musculus GN=Avl9 PE=1 SV=2	AVL9_MOUSE	ENSMUSG00000029787	72 kDa	0	0	0.0042	0	0.0101	0	0.0166	0	0.0089	0.0138	0.0047	0.0057	0	0.0131	0.0089	0.006	0.0081
Bcl-2-like protein 13 OS=Mus musculus GN=Bcl2l13 PE=1 SV=2	B2L13_MOUSE	ENSMUSG00000009112	47 kDa	0.0152	0.0253	0.0311	0	0.0223	0.0179	0.0092	0.0447	0.0284	0.0472	0.021	0.0321	0	0.0305	0.0267	0.0239	0
N-acetyllactosaminide beta-1,3-N-acetylglucosaminyltransferase 3 OS=Mus musculus GN=B3gnt3 PE=2 SV=1	B3GN3_MOUSE	ENSMUSG00000031803	43 kDa	0	0	0	0	0	0	0	0	0	0	0	0	0	0	0	0	0
Cytosolic acyl coenzyme A thioester hydrolase OS=Mus musculus GN=Acot7 PE=1 SV=2	BACH_MOUSE	ENSMUSG00000028937	43 kDa	0.1204	0.1315	0.141	0.156	0.1687	0.1512	0.1389	0.1722	0.1225	0.1359	0.1576	0.1235	0.1361	0.0969	0.1739	0.1489	0.1157
Barrier-to-autointegration factor OS=Mus musculus GN=Banf1 PE=1 SV=1	BAF_MOUSE	ENSMUSG00000024844	10 kDa	0	0	0	0	0	0	0	0	0	0	0	0	0	0	0	0	0
BAG family molecular chaperone regulator 4 OS=Mus musculus GN=Bag4 PE=1 SV=2	BAG4_MOUSE	ENSMUSG00000037316	49 kDa	0	0	0	0	0	0	0	0	0	0	0	0	0	0	0	0	0
BAG family molecular chaperone regulator 5 OS=Mus musculus GN=Bag5 PE=1 SV=1	BAG5_MOUSE	ENSMUSG00000049792	51 kDa	0	0	0.006	0.0068	0	0	0	0	0	0.006	0	0	0	0.0064	0	0	0
Large proline-rich protein BAG6 OS=Mus musculus GN=Bag6 PE=1 SV=1	BAG6_MOUSE	ENSMUSG00000024392	121 kDa	0.0149	0.0055	0.015	0.0119	0.0046	0.0035	0.0177	0.0128	0.0181	0.0132	0.0132	0.0191	0.0066	0.0181	0.0093	0.0089	0
Brain-specific angiogenesis inhibitor 1 OS=Mus musculus GN=Bai1 PE=1 SV=1	BAI1_MOUSE	ENSMUSG00000034730	173 kDa	0	0	0	0.0019	0	0	0	0	0	0	0	0	0	0.0018	0	0	0
Brain-specific angiogenesis inhibitor 1-associated protein 2 OS=Mus musculus GN=Baiap2 PE=1 SV=2	BAIP2_MOUSE	ENSMUSG00000025372	59 kDa	0.1124	0.1212	0.0883	0.118	0.1099	0.1172	0.1171	0.1088	0.0979	0.1051	0.0967	0.1068	0.0839	0.1061	0.1141	0.1065	0.1029
B-cell receptor-associated protein 31 OS=Mus musculus GN=Bcap31 PE=1 SV=4	BAP31_MOUSE	ENSMUSG00000002015	28 kDa	0	0	0	0	0	0	0	0	0	0	0	0	0	0	0	0	0
Basigin OS=Mus musculus GN=Bsg PE=1 SV=2	BASI_MOUSE	ENSMUSG00000023175	42 kDa	0.049	0.0472	0.0421	0.0457	0.0475	0.0422	0.0453	0.0261	0.0368	0.0389	0.0365	0.0637	0.054	0.0535	0.0142	0.0321	0.045
Brain acid soluble protein 1 OS=Mus musculus GN=Basp1 PE=1 SV=3	BASP1_MOUSE	ENSMUSG00000045763	22 kDa	0.8865	1.3805	0.7559	0.8666	1.6557	0.7837	0.6599	1.0182	0.8514	1.1697	0.8089	0.721	1.0986	0.8477	0.7943	0.998	1.1292
Breast carcinoma-amplified sequence 1 homolog OS=Mus musculus GN=Bcas1 PE=1 SV=3	BCAS1_MOUSE	ENSMUSG00000013523	67 kDa	0.0693	0.0239	0.0588	0.022	0.0309	0.0351	0.0525	0.0496	0.0468	0.0169	0.0144	0.0466	0.0073	0.0479	0.0125	0.0044	0.0104
Breast carcinoma-amplified sequence 3 homolog OS=Mus musculus GN=Bcas3 PE=1 SV=2	BCAS3_MOUSE	ENSMUSG00000059439	101 kDa	0	0	0	0.0051	0	0	0	0	0.0104	0	0	0.0091	0.0033	0	0	0	0
Branched-chain-amino-acid aminotransferase, cytosolic OS=Mus musculus GN=Bcat1 PE=1 SV=2	BCAT1_MOUSE	ENSMUSG00000030268	43 kDa	0.0494	0.0476	0.0445	0.0333	0.0223	0.0602	0.0407	0.0383	0.0545	0.0393	0.0584	0.0216	0.0544	0.0491	0.0401	0.0224	0.0541
Breakpoint cluster region protein OS=Mus musculus GN=Bcr PE=1 SV=3	BCR_MOUSE	ENSMUSG00000009681	143 kDa	0	0	0	0	0	0	0.0062	0	0.009	0.0077	0.004	0.0051	0.0024	0	0	0	0
Mitochondrial chaperone BCS1 OS=Mus musculus GN=Bcs1l PE=1 SV=1	BCS1_MOUSE	ENSMUSG00000026172	47 kDa	0	0	0.0175	0.0193	0.0104	0	0	0.0066	0	0	0	0	0	0.0294	0	0	0
D-beta-hydroxybutyrate dehydrogenase, mitochondrial OS=Mus musculus GN=Bdh1 PE=1 SV=2	BDH_MOUSE	ENSMUSG00000046598	38 kDa	0.1283	0.1295	0.1432	0.1731	0.1271	0.1715	0.131	0.1266	0.0974	0.096	0.1499	0.1073	0.1449	0.0746	0.1156	0.1104	0.0769
Brain-enriched guanylate kinase-associated protein OS=Mus musculus GN=Begain PE=1 SV=2	BEGIN_MOUSE	ENSMUSG00000040867	65 kDa	0	0	0	0	0	0	0	0	0	0	0	0	0	0	0	0	0
Biliverdin reductase A OS=Mus musculus GN=Blvra PE=1 SV=1	BIEA_MOUSE	ENSMUSG00000001999	34 kDa	0	0.0107	0.0092	0.0129	0	0	0.0298	0.0094	0	0	0	0.0374	0.0109	0.0224	0	0	0
Brefeldin A-inhibited guanine nucleotide-exchange protein 1 OS=Mus musculus GN=Arfgef1 PE=1 SV=1	BIG1_MOUSE	ENSMUSG00000067851	209 kDa	0	0	0	0	0	0	0.0015	0.007	0.0015	0.002	0	0.0041	0.0012	0.0015	0	0	0
Brefeldin A-inhibited guanine nucleotide-exchange protein 2 OS=Mus musculus GN=Arfgef2 PE=1 SV=1	BIG2_MOUSE	ENSMUSG00000074582	202 kDa	0	0	0	0	0	0	0	0	0	0	0	0	0	0	0	0	0
Brefeldin A-inhibited guanine nucleotide-exchange protein 3 OS=Mus musculus GN=Arfgef3 PE=1 SV=1	BIG3_MOUSE	ENSMUSG00000019852	240 kDa	0.0036	0	0.0059	0.0031	0.006	0.0013	0.0049	0.0034	0.0066	0.009	0	0	0.0032	0.0044	0	0.0013	0.002
Myc box-dependent-interacting protein 1 OS=Mus musculus GN=Bin1 PE=1 SV=1	BIN1_MOUSE	ENSMUSG00000024381	64 kDa	0.0876	0.0917	0.0851	0.1176	0.1147	0.0706	0.1082	0.1053	0.125	0.1548	0.0999	0.0999	0.1344	0.1322	0.0969	0.1031	0.1387
Baculoviral IAP repeat-containing protein 6 OS=Mus musculus GN=Birc6 PE=1 SV=2	BIRC6_MOUSE	ENSMUSG00000024073	532 kDa	0	0	0.0013	0	0	0	0	0	0	0.0024	0	0.0012	0.0005	0	0	0.0008	0
Bleomycin hydrolase OS=Mus musculus GN=Blmh PE=1 SV=1	BLMH_MOUSE	ENSMUSG00000020840	53 kDa	0	0.0115	0.0178	0.0345	0.0405	0.0063	0.0475	0.0305	0.0335	0.0393	0.0239	0.0322	0.0393	0.0333	0.0284	0.0334	0.0315
Valacyclovir hydrolase OS=Mus musculus GN=Bphl PE=1 SV=1	BPHL_MOUSE	ENSMUSG00000038286	33 kDa	0.0691	0.0663	0.0811	0.0646	0.056	0.07	0.077	0.1016	0.0885	0.0768	0.0992	0.1016	0.048	0.101	0.0737	0.0783	0.0643
3'(2'),5'-bisphosphate nucleotidase 1 OS=Mus musculus GN=Bpnt1 PE=1 SV=2	BPNT1_MOUSE	ENSMUSG00000026617	33 kDa	0.0714	0.0916	0.1177	0.1152	0.0637	0.0781	0.0983	0.12	0.0989	0.1191	0.1028	0.1104	0.0758	0.0799	0.1535	0.1352	0.114
Serine/threonine-protein kinase B-raf OS=Mus musculus GN=Braf PE=1 SV=3	BRAF_MOUSE	ENSMUSG00000002413	89 kDa	0	0	0	0	0	0	0	0	0	0.0111	0.005	0	0.0059	0.0036	0.0051	0	0
Protein BRICK1 OS=Mus musculus GN=Brk1 PE=1 SV=1	BRK1_MOUSE	ENSMUSG00000033940	9 kDa	0.1146	0	0.1091	0.1185	0	0	0.0394	0	0.076	0.1192	0	0.086	0	0.0382	0	0	0.0444
BMP/retinoic acid-inducible neural-specific protein 1 OS=Mus musculus GN=Brinp1 PE=1 SV=1	BRNP1_MOUSE	ENSMUSG00000028351	89 kDa	0	0	0	0	0	0	0	0	0	0	0	0	0	0	0	0	0
BRO1 domain-containing protein BROX OS=Mus musculus GN=Brox PE=1 SV=1	BROX_MOUSE	ENSMUSG00000046836	46 kDa	0	0	0	0	0	0	0	0	0	0	0	0	0.0078	0	0	0	0
Serine/threonine-protein kinase BRSK1 OS=Mus musculus GN=Brsk1 PE=1 SV=1	BRSK1_MOUSE	ENSMUSG00000035390	85 kDa	0.0073	0	0.0036	0.0254	0.0098	0.0037	0.0214	0	0.0048	0.0093	0	0.013	0	0	0	0	0
Serine/threonine-protein kinase BRSK2 OS=Mus musculus GN=Brsk2 PE=1 SV=2	BRSK2_MOUSE	ENSMUSG00000053046	82 kDa	0	0	0	0.0041	0	0	0.0054	0	0.0063	0.0049	0	0	0	0.0038	0	0	0
Protein bassoon OS=Mus musculus GN=Bsn PE=1 SV=4	BSN_MOUSE	ENSMUSG00000032589	419 kDa	0.0456	0.0372	0.0455	0.0488	0.0571	0.0274	0.0429	0.0516	0.0505	0.0517	0.0437	0.0439	0.0388	0.0586	0.0434	0.0411	0.0474
Transcription factor BTF3 homolog 4 OS=Mus musculus GN=Btf3l4 PE=1 SV=1	BT3L4_MOUSE	ENSMUSG00000028568	17 kDa	0.055	0.0407	0.0804	0.0876	0.0614	0	0	0	0.0481	0.0735	0.0833	0.0223	0	0.048	0.0947	0	0.0416
BTB/POZ domain-containing protein 17 OS=Mus musculus GN=Btbd17 PE=1 SV=1	BTBDH_MOUSE	ENSMUSG00000000202	53 kDa	0	0	0	0	0	0	0	0	0.0061	0	0	0.0074	0.0063	0.006	0	0	0
Mitotic checkpoint protein BUB3 OS=Mus musculus GN=Bub3 PE=1 SV=2	BUB3_MOUSE	ENSMUSG00000066979	37 kDa	0	0	0.0166	0.0125	0	0	0	0	0.0086	0.0272	0	0	0	0.0175	0	0	0
Basic leucine zipper and W2 domain-containing protein 1 OS=Mus musculus GN=Bzw1 PE=1 SV=1	BZW1_MOUSE	ENSMUSG00000051223	48 kDa	0	0	0.0064	0	0	0	0	0	0	0	0	0	0	0	0	0	0
Protein C10 OS=Mus musculus GN=Grcc10 PE=1 SV=1	C10_MOUSE	ENSMUSG00000072772	13 kDa	0.0298	0.0255	0	0.0705	0	0.0299	0.0551	0	0.0908	0.043	0.0967	0.0742	0.1107	0	0.0999	0.0226	0
Centrosomal protein of 170 kDa protein B OS=Mus musculus GN=Cep170b PE=1 SV=2	C170B_MOUSE	ENSMUSG00000072825	171 kDa	0.0103	0	0.0046	0.007	0.002	0	0.005	0	0.0079	0.0097	0	0.0099	0.0088	0.0024	0	0.0055	0.0063
Complement C1q subcomponent subunit A OS=Mus musculus GN=C1qa PE=1 SV=2	C1QA_MOUSE	ENSMUSG00000036887	26 kDa	0	0	0	0	0	0	0	0	0	0.0148	0	0	0	0.0152	0	0	0
Complement component 1 Q subcomponent-binding protein, mitochondrial OS=Mus musculus GN=C1qbp PE=1 SV=1	C1QBP_MOUSE	ENSMUSG00000018446	31 kDa	0.0619	0.0662	0.0489	0.0707	0.031	0.1038	0.0633	0.0632	0.0652	0.0676	0.0629	0.0662	0.1203	0.0578	0.0519	0.0553	0.0713
Complement C1q subcomponent subunit C OS=Mus musculus GN=C1qc PE=1 SV=2	C1QC_MOUSE	ENSMUSG00000036896	26 kDa	0	0	0	0	0	0	0	0	0	0	0	0	0	0	0	0.0112	0
C-1-tetrahydrofolate synthase, cytoplasmic OS=Mus musculus GN=Mthfd1 PE=1 SV=4	C1TC_MOUSE	ENSMUSG00000021048	101 kDa	0.0255	0.023	0.0282	0.0159	0.0326	0.0185	0.023	0.0316	0.0245	0.0201	0.0247	0.0207	0.0181	0.0294	0.0262	0.0233	0.0224
Monofunctional C1-tetrahydrofolate synthase, mitochondrial OS=Mus musculus GN=Mthfd1l PE=1 SV=2	C1TM_MOUSE	ENSMUSG00000040675	106 kDa	0	0	0.0055	0.0135	0	0	0.0091	0.0028	0.0087	0.0082	0	0.017	0.0054	0.0077	0.0074	0.0125	0.0078
C2 domain-containing protein 2-like OS=Mus musculus GN=C2cd2l PE=1 SV=3	C2C2L_MOUSE	ENSMUSG00000032120	76 kDa	0	0	0.0231	0	0	0.0107	0	0.0157	0.0054	0.0037	0.0129	0.0236	0	0.0175	0	0.0106	0
Succinate dehydrogenase cytochrome b560 subunit, mitochondrial OS=Mus musculus GN=Sdhc PE=1 SV=1	C560_MOUSE	ENSMUSG00000058076	18 kDa	0	0	0	0	0	0.0225	0	0	0.0505	0	0	0	0.0181	0	0	0	0
Uncharacterized protein C1orf198 homolog OS=Mus musculus PE=1 SV=1	CA198_MOUSE	ENSMUSG00000031983	35 kDa	0	0	0	0	0	0	0.0273	0	0	0	0	0.0175	0	0	0.0159	0	0
Voltage-dependent calcium channel subunit alpha-2/delta-1 OS=Mus musculus GN=Cacna2d1 PE=1 SV=1	CA2D1_MOUSE	ENSMUSG00000040118	125 kDa	0.0493	0.0647	0.0552	0.0502	0.0433	0.0489	0.0407	0.0494	0.0501	0.0478	0.0586	0.0335	0.066	0.0559	0.0545	0.0558	0.0489
Voltage-dependent calcium channel subunit alpha-2/delta-3 OS=Mus musculus GN=Cacna2d3 PE=1 SV=1	CA2D3_MOUSE	ENSMUSG00000021991	123 kDa	0.0158	0.0179	0.0192	0.0163	0.0219	0.0159	0.0207	0.0169	0.0227	0.0156	0.0084	0.0177	0.01	0.0234	0.0169	0.0147	0.0121
Calcium-binding protein 39 OS=Mus musculus GN=Cab39 PE=1 SV=2	CAB39_MOUSE	ENSMUSG00000036707	40 kDa	0.0561	0.0443	0.0242	0.0491	0.0221	0.0254	0.0516	0.0271	0.0223	0.0234	0.0177	0.0455	0.0245	0.0445	0.0231	0.0443	0.0124
Voltage-dependent P/Q-type calcium channel subunit alpha-1A OS=Mus musculus GN=Cacna1a PE=1 SV=2	CAC1A_MOUSE	ENSMUSG00000034656	268 kDa	0	0	0	0	0	0	0	0	0	0	0	0.0011	0	0	0	0	0
Voltage-dependent R-type calcium channel subunit alpha-1E OS=Mus musculus GN=Cacna1e PE=1 SV=1	CAC1E_MOUSE	ENSMUSG00000004110	257 kDa	0.0012	0.0014	0.0032	0.0031	0.0077	0.0055	0.006	0.002	0.0046	0.0012	0.0013	0.0057	0.0013	0.0029	0	0.0029	0
Voltage-dependent L-type calcium channel subunit beta-1 OS=Mus musculus GN=Cacnb1 PE=1 SV=1	CACB1_MOUSE	ENSMUSG00000020882	65 kDa	0.0207	0	0.0198	0.0114	0	0	0.0214	0.0155	0.0064	0.0195	0.0114	0.0292	0	0.0222	0.0119	0	0
Voltage-dependent L-type calcium channel subunit beta-3 OS=Mus musculus GN=Cacnb3 PE=2 SV=2	CACB3_MOUSE	ENSMUSG00000003352	55 kDa	0	0	0	0	0	0	0	0	0	0	0	0.0059	0	0	0.0085	0	0
Voltage-dependent L-type calcium channel subunit beta-4 OS=Mus musculus GN=Cacnb4 PE=1 SV=2	CACB4_MOUSE	ENSMUSG00000017412	58 kDa	0	0	0	0	0.0062	0	0	0	0	0.0052	0	0.0053	0	0.0074	0.0083	0	0
Calcium-binding and coiled-coil domain-containing protein 1 OS=Mus musculus GN=Calcoco1 PE=1 SV=2	CACO1_MOUSE	ENSMUSG00000023055	77 kDa	0	0	0	0	0	0	0.0043	0	0	0	0	0.0038	0	0	0	0	0
Carnitine O-acetyltransferase OS=Mus musculus GN=Crat PE=1 SV=3	CACP_MOUSE	ENSMUSG00000026853	71 kDa	0.006	0.0227	0.0218	0.0144	0.0105	0.006	0.0174	0.0088	0	0.0171	0.0178	0	0.006	0	0.0069	0.0153	0
Cadherin-11 OS=Mus musculus GN=Cdh11 PE=1 SV=1	CAD11_MOUSE	ENSMUSG00000031673	88 kDa	0.0037	0	0	0	0	0	0	0	0	0	0	0	0	0	0	0	0
Cadherin-13 OS=Mus musculus GN=Cdh13 PE=1 SV=2	CAD13_MOUSE	ENSMUSG00000031841	78 kDa	0.0255	0	0.0229	0.0155	0.0211	0.0053	0	0	0	0.0149	0	0.0086	0.0032	0	0	0	0.0137
Cadherin-2 OS=Mus musculus GN=Cdh2 PE=1 SV=2	CADH2_MOUSE	ENSMUSG00000024304	100 kDa	0.0221	0	0.0161	0.0042	0.0119	0.0254	0.0216	0.0255	0.0221	0.0148	0.024	0.0061	0.0198	0.0157	0.0172	0.0031	0.0096
Cell adhesion molecule 1 OS=Mus musculus GN=Cadm1 PE=1 SV=2	CADM1_MOUSE	ENSMUSG00000032076	50 kDa	0.067	0.0782	0.0579	0.065	0.0451	0.0488	0.0664	0.0588	0.0583	0.0722	0.0706	0.0646	0.0734	0.0561	0.0755	0.0708	0.0867
Cell adhesion molecule 2 OS=Mus musculus GN=Cadm2 PE=1 SV=2	CADM2_MOUSE	ENSMUSG00000064115	48 kDa	0.068	0.0895	0.094	0.0681	0.0599	0.0845	0.0741	0.0999	0.1053	0.0842	0.1066	0.0633	0.0803	0.0893	0.0881	0.1048	0.0809
Cell adhesion molecule 3 OS=Mus musculus GN=Cadm3 PE=1 SV=1	CADM3_MOUSE	ENSMUSG00000005338	43 kDa	0.0482	0.0569	0.0412	0.0401	0.0547	0.056	0.0371	0.042	0.0793	0.061	0.0576	0.0487	0.0903	0.0741	0.0367	0.0575	0.0579
Cell adhesion molecule 4 OS=Mus musculus GN=Cadm4 PE=1 SV=1	CADM4_MOUSE	ENSMUSG00000054793	43 kDa	0.0444	0.0555	0.0609	0.0435	0.0222	0.0897	0.0377	0.0738	0.0491	0.0347	0.1005	0.0477	0.0481	0.0659	0.0327	0.0439	0.0136
Carbonic anhydrase 2 OS=Mus musculus GN=Ca2 PE=1 SV=4	CAH2_MOUSE	ENSMUSG00000027562	29 kDa	0.2056	0.1371	0.1958	0.1638	0.2005	0.2335	0.1767	0.3092	0.2711	0.3056	0.3497	0.3038	0.234	0.3098	0.4491	0.2954	0.3048
Carbonic anhydrase 4 OS=Mus musculus GN=Ca4 PE=1 SV=1	CAH4_MOUSE	ENSMUSG00000000805	34 kDa	0.0253	0	0.0088	0.0098	0.0356	0	0.0285	0.0121	0.0375	0.0495	0	0.0392	0.01	0.0122	0	0.0218	0.0216
Calbindin OS=Mus musculus GN=Calb1 PE=1 SV=2	CALB1_MOUSE	ENSMUSG00000028222	30 kDa	0.1316	0.1819	0.1148	0.1957	0.104	0.1363	0.1424	0.1062	0.1425	0.1026	0.1562	0.1159	0.1279	0.1488	0.1198	0.1747	0.1266
Calretinin OS=Mus musculus GN=Calb2 PE=1 SV=3	CALB2_MOUSE	ENSMUSG00000003657	31 kDa	0.0775	0.0796	0.0905	0.113	0.108	0.0851	0.0866	0.0784	0.0774	0.0758	0.0411	0.0708	0.0938	0.091	0.07	0.0662	0.0808
Calmodulin OS=Mus musculus GN=Calm1 PE=1 SV=2	CALM_MOUSE	ENSMUSG00000019370	17 kDa	0.6414	0.7056	0.6217	0.6765	0.7484	0.5271	0.4585	0.5273	0.7487	0.7854	0.4933	0.3697	1.1775	0.6037	0.5759	1.0114	0.4573
Calreticulin OS=Mus musculus GN=Calr PE=1 SV=1	CALR_MOUSE	ENSMUSG00000003814	48 kDa	0.1243	0.1534	0.1289	0.1043	0.188	0.1131	0.1222	0.1155	0.1351	0.1438	0.0956	0.1305	0.1322	0.1435	0.1	0.1024	0.1272
Calumenin OS=Mus musculus GN=Calu PE=1 SV=1	CALU_MOUSE	ENSMUSG00000029767	37 kDa	0	0	0.0114	0	0.0102	0	0	0	0	0	0	0	0.0097	0	0	0	0
Calnexin OS=Mus musculus GN=Canx PE=1 SV=1	CALX_MOUSE	ENSMUSG00000020368	67 kDa	0.1117	0.1024	0.1107	0.0753	0.1142	0.0926	0.086	0.1017	0.1016	0.0847	0.1007	0.0851	0.1064	0.1153	0.0671	0.0965	0.0831
CaM kinase-like vesicle-associated protein OS=Mus musculus GN=Camkv PE=1 SV=2	CAMKV_MOUSE	ENSMUSG00000032936	55 kDa	0.1622	0.1861	0.1754	0.139	0.2241	0.1913	0.1931	0.1841	0.1619	0.2004	0.1558	0.1684	0.1758	0.1685	0.1676	0.1902	0.1679
Calmodulin-regulated spectrin-associated protein 2 OS=Mus musculus GN=Camsap2 PE=1 SV=3	CAMP2_MOUSE	ENSMUSG00000041570	164 kDa	0	0	0.0025	0.0067	0	0	0	0.0063	0.0019	0.0055	0.0028	0	0	0.0052	0	0	0.0031
Calmodulin-regulated spectrin-associated protein 3 OS=Mus musculus GN=Camsap3 PE=1 SV=1	CAMP3_MOUSE	ENSMUSG00000044433	135 kDa	0.0039	0	0	0	0	0	0	0	0	0	0	0	0	0	0	0	0
Calpain-2 catalytic subunit OS=Mus musculus GN=Capn2 PE=1 SV=4	CAN2_MOUSE	ENSMUSG00000026509	80 kDa	0.0422	0.0262	0.048	0.0338	0.0263	0.0274	0.035	0.0343	0.0287	0.028	0.0365	0.0263	0.0477	0.0365	0.0284	0.0406	0.0267
Calcineurin subunit B type 1 OS=Mus musculus GN=Ppp3r1 PE=1 SV=3	CANB1_MOUSE	ENSMUSG00000033953	19 kDa	0.4215	0.4506	0.3312	0.4179	0.4607	0.2826	0.3852	0.3262	0.4034	0.3884	0.3116	0.4043	0.3823	0.3502	0.4744	0.4727	0.4076
Cullin-associated NEDD8-dissociated protein 1 OS=Mus musculus GN=Cand1 PE=1 SV=2	CAND1_MOUSE	ENSMUSG00000020114	136 kDa	0.0714	0.0695	0.0747	0.0811	0.0742	0.072	0.085	0.0699	0.075	0.0769	0.0709	0.0814	0.0687	0.0716	0.0783	0.0777	0.0696
Adenylyl cyclase-associated protein 1 OS=Mus musculus GN=Cap1 PE=1 SV=4	CAP1_MOUSE	ENSMUSG00000028656	52 kDa	0.093	0.1117	0.0958	0.1228	0.1788	0.1379	0.1418	0.1306	0.1446	0.1414	0.1207	0.1236	0.1621	0.1499	0.1016	0.128	0.1278
Adenylyl cyclase-associated protein 2 OS=Mus musculus GN=Cap2 PE=1 SV=1	CAP2_MOUSE	ENSMUSG00000021373	53 kDa	0.068	0.0998	0.063	0.0791	0.0571	0.0889	0.0679	0.0544	0.05	0.0562	0.0879	0.0712	0.0664	0.0597	0.0776	0.0876	0.074
Caprin-1 OS=Mus musculus GN=Caprin1 PE=1 SV=2	CAPR1_MOUSE	ENSMUSG00000027184	78 kDa	0.0243	0.0122	0.0116	0.0195	0.0123	0.0205	0.0276	0.0235	0.0242	0.0088	0.0112	0.0222	0.0086	0.0161	0	0	0.0186
Calcium-dependent secretion activator 1 OS=Mus musculus GN=Cadps PE=1 SV=3	CAPS1_MOUSE	ENSMUSG00000054423	153 kDa	0.0958	0.0884	0.0932	0.0941	0.081	0.0831	0.1023	0.09	0.1013	0.0956	0.104	0.0889	0.0712	0.1007	0.1002	0.084	0.099
Calcium-dependent secretion activator 2 OS=Mus musculus GN=Cadps2 PE=1 SV=2	CAPS2_MOUSE	ENSMUSG00000017978	148 kDa	0.0096	0	0	0	0	0	0.0053	0	0.0037	0.0034	0	0.002	0	0	0	0	0
F-actin-capping protein subunit beta OS=Mus musculus GN=Capzb PE=1 SV=3	CAPZB_MOUSE	ENSMUSG00000028745	31 kDa	0.1407	0.1841	0.1214	0.1641	0.1254	0.1807	0.148	0.1568	0.1408	0.1289	0.1508	0.169	0.1905	0.147	0.1157	0.1131	0.1305
Histone-arginine methyltransferase CARM1 OS=Mus musculus GN=Carm1 PE=1 SV=2	CARM1_MOUSE	ENSMUSG00000032185	66 kDa	0	0	0	0	0	0	0	0	0	0	0	0	0	0	0	0	0
Catalase OS=Mus musculus GN=Cat PE=1 SV=4	CATA_MOUSE	ENSMUSG00000027187	60 kDa	0.0289	0.0372	0.0415	0.0337	0.0205	0.0405	0.026	0.0175	0	0.0118	0.0399	0.0347	0.0162	0.0234	0.0148	0.0182	0.0332
Cathepsin B OS=Mus musculus GN=Ctsb PE=1 SV=2	CATB_MOUSE	ENSMUSG00000021939	37 kDa	0.0564	0.0698	0.0483	0.0668	0.096	0.0538	0.0721	0.0709	0.0675	0.0736	0.071	0.0541	0.0618	0.0698	0.0674	0.0558	0.0646
Cathepsin D OS=Homo sapiens GN=CTSD PE=1 SV=1	CATD_HUMAN	NA3	45 kDa	0.0393	0	0.0441	0	0	0.0092	0.0072	0.0471	0.0351	0.0324	0.0172	0	0	0	0.0353	0.0227	0
Cathepsin D OS=Mus musculus GN=Ctsd PE=1 SV=1	CATD_MOUSE	ENSMUSG00000007891	45 kDa	0.0584	0.053	0.0511	0.0433	0.0477	0.0727	0.0405	0.0496	0.0394	0.0479	0.0476	0.0314	0.0508	0.0439	0.0422	0.0485	0.0482
Cathepsin L1 OS=Mus musculus GN=Ctsl PE=1 SV=2	CATL1_MOUSE	ENSMUSG00000021477	38 kDa	0	0	0	0	0	0	0	0	0	0	0	0	0	0	0	0	0
F-actin-capping protein subunit alpha-1 OS=Mus musculus GN=Capza1 PE=1 SV=4	CAZA1_MOUSE	ENSMUSG00000070372	33 kDa	0	0	0	0	0	0	0	0	0	0	0	0	0	0	0	0	0
F-actin-capping protein subunit alpha-2 OS=Mus musculus GN=Capza2 PE=1 SV=3	CAZA2_MOUSE	ENSMUSG00000015733	33 kDa	0.204	0.2005	0.2066	0.2001	0.175	0.1952	0.1573	0.2101	0.1997	0.1935	0.2286	0.1741	0.1384	0.1987	0.2284	0.2055	0.2355
E3 ubiquitin-protein ligase CBL OS=Mus musculus GN=Cbl PE=1 SV=3	CBL_MOUSE	ENSMUSG00000034342	101 kDa	0.0051	0	0	0	0	0	0	0	0	0	0	0	0	0	0	0	0
Carboxypeptidase E OS=Mus musculus GN=Cpe PE=1 SV=2	CBPE_MOUSE	ENSMUSG00000037852	53 kDa	0.0741	0.0519	0.065	0.0812	0.0525	0.0704	0.0859	0.066	0.0719	0.0712	0.0617	0.079	0.0666	0.0796	0.0452	0.0559	0.0579
Carbonyl reductase [NADPH] 1 OS=Mus musculus GN=Cbr1 PE=1 SV=3	CBR1_MOUSE	ENSMUSG00000051483	31 kDa	0.1411	0.1362	0.0918	0.1355	0.0903	0.1456	0.0883	0.0667	0.0894	0.0774	0.1307	0.116	0.0979	0.0719	0.1255	0.1127	0.1471
Carbonyl reductase [NADPH] 3 OS=Mus musculus GN=Cbr3 PE=1 SV=1	CBR3_MOUSE	ENSMUSG00000022947	31 kDa	0.0346	0.0345	0.0295	0.0464	0.0236	0.0315	0.0602	0.0267	0.0413	0.029	0.0502	0.0565	0.0116	0.0514	0.0677	0	0.0712
Carbonyl reductase family member 4 OS=Mus musculus GN=Cbr4 PE=1 SV=2	CBR4_MOUSE	ENSMUSG00000031641	25 kDa	0	0	0	0	0	0	0	0	0	0	0	0	0	0	0	0	0
Chromobox protein homolog 3 OS=Mus musculus GN=Cbx3 PE=1 SV=2	CBX3_MOUSE	ENSMUSG00000029836	21 kDa	0.0154	0	0.0152	0	0	0	0	0.0455	0	0.0143	0	0	0.022	0.0466	0.0168	0.0159	0.0429
Coiled-coil domain-containing protein 177 OS=Mus musculus GN=Ccdc177 PE=1 SV=1	CC177_MOUSE	ENSMUSG00000062961	80 kDa	0.0191	0	0	0.011	0.0154	0	0.0221	0.0223	0.027	0.0064	0	0.0157	0	0.0242	0	0	0.0048
Cell cycle control protein 50A OS=Mus musculus GN=Tmem30a PE=1 SV=1	CC50A_MOUSE	ENSMUSG00000032328	41 kDa	0	0.0087	0.0076	0.0078	0.0119	0.011	0.0105	0.0152	0.0262	0.0072	0	0.0173	0	0.0364	0	0.0078	0.0185
Cell cycle and apoptosis regulator protein 2 OS=Mus musculus GN=Ccar2 PE=1 SV=2	CCAR2_MOUSE	ENSMUSG00000033712	103 kDa	0.0165	0.0034	0.0167	0.0051	0.02	0	0.016	0.004	0.0155	0.0155	0.0033	0.013	0.0133	0.0133	0	0.0041	0.0239
Coiled-coil domain-containing protein 22 OS=Mus musculus GN=Ccdc22 PE=1 SV=1	CCD22_MOUSE	ENSMUSG00000031143	71 kDa	0	0	0	0	0	0	0	0	0	0	0	0	0	0	0	0	0
Coiled-coil domain-containing protein 47 OS=Mus musculus GN=Ccdc47 PE=1 SV=2	CCD47_MOUSE	ENSMUSG00000078622	56 kDa	0.0081	0	0.0186	0	0	0	0	0.023	0	0	0	0	0	0	0	0	0
Voltage-dependent calcium channel gamma-3 subunit OS=Mus musculus GN=Cacng3 PE=2 SV=2	CCG3_MOUSE	ENSMUSG00000066189	36 kDa	0	0	0	0	0	0	0	0	0	0	0	0	0	0.0091	0	0	0
Voltage-dependent calcium channel gamma-8 subunit OS=Mus musculus GN=Cacng8 PE=1 SV=1	CCG8_MOUSE	ENSMUSG00000106728	43 kDa	0.0742	0.0946	0.0665	0.0961	0.0696	0.0702	0.0949	0.0699	0.0699	0.1035	0.0808	0.0741	0.0494	0.074	0.1072	0.0807	0.0676
Cytochrome c-type heme lyase OS=Mus musculus GN=Hccs PE=1 SV=2	CCHL_MOUSE	ENSMUSG00000031352	31 kDa	0	0	0	0	0	0	0	0	0	0	0	0	0	0	0	0	0
Centriole, cilia and spindle-associated protein OS=Mus musculus GN=Ccsap PE=1 SV=1	CCSAP_MOUSE	ENSMUSG00000031971	28 kDa	0	0	0	0	0	0	0	0	0	0	0	0	0	0.0148	0	0	0
CD166 antigen OS=Mus musculus GN=Alcam PE=1 SV=3	CD166_MOUSE	ENSMUSG00000022636	65 kDa	0.0523	0.0591	0.0593	0.0749	0.0595	0.0594	0.0571	0.0618	0.0392	0.0521	0.0673	0.0473	0.0704	0.0618	0.0462	0.0504	0.0491
ADP-ribosyl cyclase/cyclic ADP-ribose hydrolase 1 OS=Mus musculus GN=Cd38 PE=1 SV=2	CD38_MOUSE	ENSMUSG00000029084	34 kDa	0.0129	0	0.0089	0.0292	0	0	0	0	0	0	0	0	0	0	0	0	0
Leukocyte surface antigen CD47 OS=Mus musculus GN=Cd47 PE=1 SV=2	CD47_MOUSE	ENSMUSG00000055447	33 kDa	0	0	0.0391	0	0	0	0	0.0274	0	0.0324	0.0359	0	0	0	0.0365	0.0373	0
CD81 antigen OS=Mus musculus GN=Cd81 PE=1 SV=2	CD81_MOUSE	ENSMUSG00000037706	26 kDa	0.2064	0.1237	0.1617	0.1123	0.0875	0.159	0.1371	0.2663	0.2385	0.1706	0.248	0.145	0.1773	0.1928	0.2246	0.1921	0.1121
Hsp90 co-chaperone Cdc37 OS=Mus musculus GN=Cdc37 PE=1 SV=1	CDC37_MOUSE	ENSMUSG00000019471	45 kDa	0.0152	0.0313	0.0288	0	0.0488	0	0	0.0317	0.0301	0.0331	0.0242	0	0.0281	0.025	0.0108	0.0075	0.0111
Cell division control protein 42 homolog OS=Mus musculus GN=Cdc42 PE=1 SV=2	CDC42_MOUSE	ENSMUSG00000006699	21 kDa	0.1807	0.1239	0.2096	0.1081	0.1994	0.1567	0.1482	0.15	0.194	0.1872	0.1551	0.1781	0.1258	0.2284	0.167	0.1432	0.1843
CDP-diacylglycerol--inositol 3-phosphatidyltransferase OS=Mus musculus GN=Cdipt PE=1 SV=1	CDIPT_MOUSE	ENSMUSG00000030682	24 kDa	0.0538	0	0.0429	0.0601	0	0	0.0646	0.0217	0	0	0.0189	0.0689	0.0151	0.0132	0	0.0223	0
Cyclin-dependent-like kinase 5 OS=Mus musculus GN=Cdk5 PE=1 SV=1	CDK5_MOUSE	ENSMUSG00000028969	33 kDa	0.0756	0.0629	0.0809	0.0675	0.0333	0.0529	0.0772	0.0791	0.0652	0.055	0.0798	0.0819	0.0928	0.0617	0.0403	0.0584	0.0377
Phosphatidate cytidylyltransferase 2 OS=Mus musculus GN=Cds2 PE=1 SV=1	CDS2_MOUSE	ENSMUSG00000058793	51 kDa	0	0	0	0	0	0	0	0	0.0063	0	0	0	0	0	0	0	0
Protein CDV3 OS=Mus musculus GN=Cdv3 PE=1 SV=2	CDV3_MOUSE	ENSMUSG00000032803	30 kDa	0	0.0614	0.0452	0	0.0312	0	0	0.0658	0.0578	0.0155	0.0324	0.0226	0	0.0303	0.042	0.0098	0.0162
UPF0600 protein C5orf51 homolog OS=Mus musculus PE=1 SV=1	CE051_MOUSE	ENSMUSG00000041935	33 kDa	0	0	0	0	0	0	0	0	0	0	0	0	0	0	0	0	0
Centrosomal protein of 170 kDa OS=Mus musculus GN=Cep170 PE=1 SV=2	CE170_MOUSE	ENSMUSG00000057335	175 kDa	0	0	0	0	0	0.0018	0.0019	0	0	0	0	0	0	0	0	0	0.0021
Cat eye syndrome critical region protein 6 homolog OS=Mus musculus GN=Cecr6 PE=1 SV=1	CECR6_MOUSE	ENSMUSG00000094626	58 kDa	0	0.0056	0.0079	0.0139	0.0153	0.0136	0.005	0	0.005	0.0249	0.007	0	0	0	0.0097	0.0081	0
CUGBP Elav-like family member 2 OS=Mus musculus GN=Celf2 PE=1 SV=1	CELF2_MOUSE	ENSMUSG00000002107	54 kDa	0.0262	0.03	0.0179	0.0332	0.0451	0.0245	0.0193	0.02	0.0263	0.0263	0.0314	0.0148	0.035	0.028	0.0248	0.0318	0.0282
Cell cycle exit and neuronal differentiation protein 1 OS=Mus musculus GN=Cend1 PE=1 SV=1	CEND_MOUSE	ENSMUSG00000060240	15 kDa	0.2308	0.0705	0.2626	0.1929	0.2629	0.1103	0.1384	0.2171	0.2301	0.1859	0.1068	0.1227	0	0.2421	0.0494	0.026	0.1184
Centromere protein V OS=Mus musculus GN=Cenpv PE=1 SV=2	CENPV_MOUSE	ENSMUSG00000018509	28 kDa	0	0.0303	0	0	0.0257	0	0.0158	0.011	0.0306	0.0248	0	0	0.0248	0.0375	0	0.0154	0.0126
Cilia- and flagella-associated protein 36 OS=Mus musculus GN=Cfap36 PE=1 SV=1	CFA36_MOUSE	ENSMUSG00000020462	40 kDa	0	0	0	0	0	0	0	0	0	0	0	0	0	0	0	0	0
2-hydroxyacylsphingosine 1-beta-galactosyltransferase OS=Mus musculus GN=Ugt8 PE=1 SV=2	CGT_MOUSE	ENSMUSG00000032854	61 kDa	0	0	0	0	0	0.016	0	0	0	0	0	0	0	0	0	0	0
10 kDa heat shock protein, mitochondrial OS=Mus musculus GN=Hspe1 PE=1 SV=2	CH10_MOUSE	ENSMUSG00000073676	11 kDa	0.206	0.2858	0.2136	0.2123	0.192	0.274	0.163	0.2356	0.1684	0.2278	0.2012	0.2168	0.183	0.1858	0.2343	0.2045	0.2377
60 kDa heat shock protein, mitochondrial OS=Mus musculus GN=Hspd1 PE=1 SV=1	CH60_MOUSE	ENSMUSG00000025980	61 kDa	0.3452	0.3769	0.3517	0.3951	0.5037	0.362	0.3237	0.2822	0.3019	0.3662	0.3241	0.4257	0.478	0.3307	0.4168	0.3747	0.4269
Coiled-coil-helix-coiled-coil-helix domain-containing protein 2 OS=Mus musculus GN=Chchd2 PE=2 SV=1	CHCH2_MOUSE	ENSMUSG00000070493	16 kDa	0	0	0	0	0	0	0	0	0	0	0	0	0	0	0	0	0
Chromodomain-helicase-DNA-binding protein 4 OS=Mus musculus GN=Chd4 PE=1 SV=1	CHD4_MOUSE	ENSMUSG00000063870	218 kDa	0	0	0.0019	0	0	0	0	0	0	0	0	0	0	0	0	0	0
Chitinase domain-containing protein 1 OS=Mus musculus GN=Chid1 PE=1 SV=1	CHID1_MOUSE	ENSMUSG00000025512	45 kDa	0	0	0	0	0	0	0	0.0071	0	0	0	0	0	0	0	0	0
STIP1 homology and U box-containing protein 1 OS=Mus musculus GN=Stub1 PE=1 SV=1	CHIP_MOUSE	ENSMUSG00000039615	35 kDa	0	0	0	0.0134	0	0	0	0	0	0	0	0.0087	0	0	0	0	0
Charged multivesicular body protein 4b OS=Mus musculus GN=Chmp4b PE=1 SV=2	CHM4B_MOUSE	ENSMUSG00000038467	25 kDa	0.0126	0	0.0729	0.0127	0.0434	0	0	0	0	0.0595	0	0.0453	0	0	0	0	0.0248
Cysteine and histidine-rich domain-containing protein 1 OS=Mus musculus GN=Chordc1 PE=1 SV=1	CHRD1_MOUSE	ENSMUSG00000001774	37 kDa	0	0	0.0136	0.0236	0	0	0.0501	0.0084	0	0	0	0.0362	0	0.0086	0	0	0.0096
Protein C9orf72 homolog OS=Mus musculus PE=1 SV=1	CI072_MOUSE	ENSMUSG00000028300	47 kDa	0	0	0	0	0	0	0	0	0	0	0	0	0	0	0	0	0
Uncharacterized protein C9orf172 homolog OS=Mus musculus GN=Gm996 PE=1 SV=1	CI172_MOUSE	ENSMUSG00000029419	107 kDa	0	0	0	0	0	0	0	0.0095	0	0	0	0.0048	0	0	0	0	0
Cold-inducible RNA-binding protein OS=Mus musculus GN=Cirbp PE=1 SV=1	CIRBP_MOUSE	ENSMUSG00000045193	19 kDa	0	0.0379	0.0425	0.0237	0	0	0.0229	0	0	0	0	0	0	0	0	0	0
CDGSH iron-sulfur domain-containing protein 1 OS=Mus musculus GN=Cisd1 PE=1 SV=1	CISD1_MOUSE	ENSMUSG00000037710	12 kDa	0.1937	0.19	0.1432	0.2194	0.2832	0.1774	0.1902	0.2482	0.1326	0.2146	0.2229	0.1622	0.2366	0.2281	0.2144	0.1756	0.2032
Citrate synthase, mitochondrial OS=Mus musculus GN=Cs PE=1 SV=1	CISY_MOUSE	ENSMUSG00000005683	52 kDa	0.222	0.2214	0.1902	0.2724	0.2436	0.2136	0.2172	0.2151	0.2197	0.223	0.1851	0.204	0.1418	0.2266	0.2444	0.208	0.2181
Ester hydrolase C11orf54 homolog OS=Mus musculus PE=1 SV=1	CK054_MOUSE	ENSMUSG00000031938	35 kDa	0	0	0	0.0095	0	0	0	0	0	0	0	0	0	0	0	0	0
Cytoskeleton-associated protein 4 OS=Mus musculus GN=Ckap4 PE=1 SV=2	CKAP4_MOUSE	ENSMUSG00000046841	64 kDa	0.0049	0	0.0363	0	0.0057	0.0065	0.0153	0.0064	0	0	0	0.0066	0	0.0065	0	0	0
Cytoskeleton-associated protein 5 OS=Mus musculus GN=Ckap5 PE=1 SV=1	CKAP5_MOUSE	ENSMUSG00000040549	226 kDa	0.0085	0.0143	0.0147	0.0155	0.0107	0.0128	0.0131	0.0168	0.0103	0.015	0.0143	0.0063	0.0114	0.0093	0.0129	0.0112	0.0109
CLIP-associating protein 1 OS=Mus musculus GN=Clasp1 PE=1 SV=2	CLAP1_MOUSE	ENSMUSG00000064302	169 kDa	0.0118	0.0141	0.0159	0.0166	0.0085	0.0157	0.0134	0.0163	0.0174	0.0146	0.0158	0.015	0.005	0.0105	0.0158	0.0161	0.0064
CLIP-associating protein 2 OS=Mus musculus GN=Clasp2 PE=1 SV=1	CLAP2_MOUSE	ENSMUSG00000033392	141 kDa	0.0246	0.026	0.0275	0.0278	0.0228	0.0292	0.0281	0.023	0.0282	0.0257	0.024	0.0265	0.0211	0.0258	0.0297	0.022	0.0231
Clathrin light chain A OS=Mus musculus GN=Clta PE=1 SV=2	CLCA_MOUSE	ENSMUSG00000028478	26 kDa	0.057	0.0316	0.058	0.0121	0	0.0543	0.0751	0.0472	0.0773	0.0269	0.0342	0.0585	0.03	0.0727	0.0131	0	0.0334
Clathrin light chain B OS=Mus musculus GN=Cltb PE=1 SV=1	CLCB_MOUSE	ENSMUSG00000047547	25 kDa	0.1339	0.09	0.1309	0	0.1427	0.1388	0.1234	0.1251	0.0998	0.0584	0.1106	0.1078	0.122	0.1243	0.0403	0.095	0.1253
Chloride transport protein 6 OS=Mus musculus GN=Clcn6 PE=1 SV=1	CLCN6_MOUSE	ENSMUSG00000029016	97 kDa	0	0	0	0	0	0	0	0	0	0	0	0	0	0	0	0	0
Claudin-11 OS=Mus musculus GN=Cldn11 PE=1 SV=1	CLD11_MOUSE	ENSMUSG00000037625	22 kDa	0.1108	0.0304	0.1099	0.1515	0.2054	0.1535	0.1169	0.1786	0.2945	0.212	0.1369	0.2483	0.1239	0.3249	0.2674	0.3298	0.2337
Clathrin heavy chain 1 OS=Mus musculus GN=Cltc PE=1 SV=3	CLH1_MOUSE	ENSMUSG00000047126	192 kDa	0.31	0.3522	0.3088	0.3306	0.3876	0.3317	0.3796	0.3388	0.3319	0.3322	0.3443	0.3626	0.3296	0.3367	0.4032	0.3817	0.3733
Chloride intracellular channel protein 4 OS=Mus musculus GN=Clic4 PE=1 SV=3	CLIC4_MOUSE	ENSMUSG00000037242	29 kDa	0.049	0.0515	0.0575	0.027	0.0211	0.0374	0.0387	0.0511	0.0791	0.0389	0.0531	0.0471	0.0554	0.0524	0.0344	0.0379	0.0477
Chloride intracellular channel protein 6 OS=Mus musculus GN=Clic6 PE=1 SV=1	CLIC6_MOUSE	ENSMUSG00000022949	63 kDa	0.0063	0	0.006	0	0	0	0	0	0	0	0	0.0185	0	0	0	0	0
CAP-Gly domain-containing linker protein 1 OS=Mus musculus GN=Clip1 PE=1 SV=1	CLIP1_MOUSE	ENSMUSG00000049550	156 kDa	0.0076	0.0055	0.0091	0.0084	0.007	0.0048	0.0064	0.0073	0.0061	0.0077	0.0124	0.0126	0.0061	0.0068	0.0033	0.002	0.007
CAP-Gly domain-containing linker protein 2 OS=Mus musculus GN=Clip2 PE=1 SV=2	CLIP2_MOUSE	ENSMUSG00000063146	116 kDa	0	0.004	0.0183	0	0.0073	0.0065	0.0196	0.0115	0.0155	0.0145	0.0029	0.0176	0.0044	0.0172	0	0.0109	0.0126
ATP-dependent Clp protease proteolytic subunit, mitochondrial OS=Mus musculus GN=Clpp PE=1 SV=1	CLPP_MOUSE	ENSMUSG00000002660	30 kDa	0	0	0	0	0	0.0147	0.0432	0	0	0	0	0.0136	0	0	0	0	0
Cleft lip and palate transmembrane protein 1 homolog OS=Mus musculus GN=Clptm1 PE=1 SV=1	CLPT1_MOUSE	ENSMUSG00000002981	75 kDa	0.0043	0	0	0	0	0	0	0	0	0	0.0045	0	0.0036	0	0	0	0
Clustered mitochondria protein homolog OS=Mus musculus GN=Cluh PE=1 SV=2	CLU_MOUSE	ENSMUSG00000020741	148 kDa	0	0	0	0	0	0	0	0	0	0.002	0	0.0022	0	0	0	0	0
Clusterin OS=Mus musculus GN=Clu PE=1 SV=1	CLUS_MOUSE	ENSMUSG00000022037	52 kDa	0.0256	0.0242	0.0305	0.0067	0.0315	0.0232	0.0197	0.0206	0.0362	0.0359	0.0243	0.0204	0.0413	0.0337	0.0192	0.0169	0.0539
Clavesin-1 OS=Mus musculus GN=Clvs1 PE=1 SV=1	CLVS1_MOUSE	ENSMUSG00000041216	41 kDa	0	0	0	0.0086	0	0.0165	0	0	0	0	0	0	0	0	0	0	0
Citrate lyase subunit beta-like protein, mitochondrial OS=Mus musculus GN=Clybl PE=1 SV=2	CLYBL_MOUSE	ENSMUSG00000025545	38 kDa	0	0.0133	0.0242	0.032	0.0385	0.0111	0.026	0.0273	0.0424	0.0161	0.0119	0.0137	0.0412	0.0308	0	0.0086	0.0359
Calcium-binding mitochondrial carrier protein Aralar1 OS=Mus musculus GN=Slc25a12 PE=1 SV=1	CMC1_MOUSE	ENSMUSG00000027010	75 kDa	0.1606	0.1853	0.1853	0.1792	0.1847	0.2336	0.1906	0.2375	0.2027	0.2259	0.2896	0.1943	0.1959	0.2087	0.2892	0.2766	0.208
UMP-CMP kinase 2, mitochondrial OS=Mus musculus GN=Cmpk2 PE=1 SV=2	CMPK2_MOUSE	ENSMUSG00000020638	50 kDa	0.0132	0	0.0143	0.0068	0.0316	0.0089	0.0283	0.0186	0.0299	0.026	0.009	0.021	0	0.0255	0	0	0.0165
Catechol O-methyltransferase domain-containing protein 1 OS=Mus musculus GN=Comtd1 PE=1 SV=1	CMTD1_MOUSE	ENSMUSG00000021773	29 kDa	0	0	0	0	0	0	0	0	0	0	0	0.0109	0	0	0	0	0
UPF0568 protein C14orf166 homolog OS=Mus musculus PE=1 SV=1	CN166_MOUSE	ENSMUSG00000021807	28 kDa	0	0	0.0263	0.0483	0	0.0123	0.0318	0.0265	0	0	0	0.0114	0.0322	0.0156	0	0.0268	0
2',3'-cyclic-nucleotide 3'-phosphodiesterase OS=Mus musculus GN=Cnp PE=1 SV=3	CN37_MOUSE	ENSMUSG00000006782	47 kDa	0.5065	0.4804	0.4411	0.5445	0.8477	0.6736	0.435	0.4225	0.4353	0.7481	0.5703	0.5593	0.8277	0.5057	0.7372	0.7372	0.7507
Cytosolic non-specific dipeptidase OS=Mus musculus GN=Cndp2 PE=1 SV=1	CNDP2_MOUSE	ENSMUSG00000024644	53 kDa	0.0803	0.0593	0.0746	0.0891	0.0617	0.0933	0.068	0.0798	0.0781	0.0865	0.1067	0.0756	0.0914	0.0718	0.0775	0.0684	0.0717
Connector enhancer of kinase suppressor of ras 2 OS=Mus musculus GN=Cnksr2 PE=1 SV=1	CNKR2_MOUSE	ENSMUSG00000025658	117 kDa	0.0065	0.0125	0.0097	0.0143	0.0116	0.015	0.0132	0.0099	0.0166	0.019	0.0226	0.0177	0.0164	0.0129	0.0083	0.0175	0.0128
Calponin-3 OS=Mus musculus GN=Cnn3 PE=1 SV=1	CNN3_MOUSE	ENSMUSG00000053931	36 kDa	0.0463	0.0557	0.0331	0.0144	0.0097	0.0465	0.0144	0.0532	0.0317	0.0189	0.0276	0.0164	0.0403	0.0516	0.0267	0.0291	0.0467
CCR4-NOT transcription complex subunit 1 OS=Mus musculus GN=Cnot1 PE=1 SV=2	CNOT1_MOUSE	ENSMUSG00000036550	267 kDa	0	0	0	0	0	0	0	0	0	0	0.0013	0	0	0	0	0	0
Protein canopy homolog 2 OS=Mus musculus GN=Cnpy2 PE=1 SV=1	CNPY2_MOUSE	ENSMUSG00000025381	21 kDa	0	0	0	0.0168	0	0	0	0	0	0	0	0	0.0166	0	0	0	0
Cannabinoid receptor 1 OS=Mus musculus GN=Cnr1 PE=1 SV=1	CNR1_MOUSE	ENSMUSG00000044288	53 kDa	0	0	0	0	0	0	0.0164	0	0.0079	0	0	0	0	0.0118	0	0	0
CB1 cannabinoid receptor-interacting protein 1 OS=Mus musculus GN=Cnrip1 PE=1 SV=1	CNRP1_MOUSE	ENSMUSG00000044629	19 kDa	0.0409	0.0841	0.0886	0.1024	0.1136	0.0708	0.0713	0.1127	0.0411	0.087	0.0495	0.0551	0.0414	0.0291	0.025	0.1216	0
Contactin-1 OS=Mus musculus GN=Cntn1 PE=1 SV=1	CNTN1_MOUSE	ENSMUSG00000055022	113 kDa	0.1639	0.1663	0.162	0.1777	0.1868	0.1717	0.1964	0.1722	0.1803	0.1672	0.1612	0.1574	0.1665	0.1849	0.1669	0.156	0.1627
Contactin-2 OS=Mus musculus GN=Cntn2 PE=1 SV=2	CNTN2_MOUSE	ENSMUSG00000053024	113 kDa	0	0	0	0	0	0	0	0.0027	0.0037	0.0043	0	0.0063	0.008	0.0072	0	0.0046	0
Contactin-associated protein 1 OS=Mus musculus GN=Cntnap1 PE=1 SV=2	CNTP1_MOUSE	ENSMUSG00000017167	156 kDa	0.0386	0.0459	0.0446	0.0393	0.0337	0.0395	0.0381	0.056	0.0523	0.0515	0.0483	0.0464	0.0408	0.0534	0.0469	0.0512	0.05
Contactin-associated protein-like 2 OS=Mus musculus GN=Cntnap2 PE=1 SV=2	CNTP2_MOUSE	ENSMUSG00000039419	148 kDa	0	0.0034	0.0102	0.0118	0.0033	0.0035	0.0036	0	0.0071	0.0128	0	0.0111	0	0.0149	0.0112	0.0171	0
Collagen alpha-1(I) chain OS=Mus musculus GN=Col1a1 PE=1 SV=4	CO1A1_MOUSE	ENSMUSG00000001506	138 kDa	0	0	0	0	0	0	0	0	0	0	0	0	0	0	0	0	0
Collagen alpha-2(I) chain OS=Mus musculus GN=Col1a2 PE=1 SV=2	CO1A2_MOUSE	ENSMUSG00000029661	130 kDa	0	0	0	0.0022	0	0	0	0	0	0	0	0	0	0	0	0	0
Collagen alpha-1(III) chain OS=Mus musculus GN=Col3a1 PE=1 SV=4	CO3A1_MOUSE	ENSMUSG00000026043	139 kDa	0.0019	0	0	0	0	0	0	0	0	0	0	0	0	0	0	0	0
Collagen alpha-1(IV) chain OS=Mus musculus GN=Col4a1 PE=1 SV=4	CO4A1_MOUSE	ENSMUSG00000031502	161 kDa	0	0	0	0	0.0026	0	0	0	0	0	0	0	0	0	0	0	0
Collagen alpha-1(V) chain OS=Mus musculus GN=Col5a1 PE=1 SV=2	CO5A1_MOUSE	ENSMUSG00000026837	184 kDa	0	0	0	0	0	0	0	0	0	0	0	0	0	0	0	0	0
Collagen alpha-1(VII) chain OS=Mus musculus GN=Col7a1 PE=1 SV=3	CO7A1_MOUSE	ENSMUSG00000025650	295 kDa	0	0	0	0	0	0	0	0	0	0	0	0	0	0	0.0009	0	0
Bifunctional coenzyme A synthase OS=Mus musculus GN=Coasy PE=1 SV=2	COASY_MOUSE	ENSMUSG00000001755	62 kDa	0.005	0	0	0	0.0057	0	0	0.0066	0	0	0	0	0	0	0	0	0
Cofilin-1 OS=Mus musculus GN=Cfl1 PE=1 SV=3	COF1_MOUSE	NA4	19 kDa	0.4957	0.5337	0.4867	0.4343	0.6049	0.3636	0.3592	0.5122	0.5967	0.5214	0.4243	0.4853	0.5295	0.5251	0.4545	0.5278	0.5032
Cofilin-2 OS=Mus musculus GN=Cfl2 PE=1 SV=1	COF2_MOUSE	ENSMUSG00000062929	19 kDa	0.0575	0.0384	0.0549	0	0.039	0.0579	0.0352	0.0724	0.0517	0.0754	0.061	0.0382	0.055	0.0514	0.0185	0.0572	0.0206
COMM domain-containing protein 9 OS=Mus musculus GN=Commd9 PE=1 SV=3	COMD9_MOUSE	ENSMUSG00000027163	22 kDa	0	0	0	0	0	0.0151	0	0	0	0	0	0	0	0	0	0	0
Catechol O-methyltransferase OS=Mus musculus GN=Comt PE=1 SV=2	COMT_MOUSE	ENSMUSG00000098892	29 kDa	0	0	0	0	0	0.0142	0	0	0	0	0	0	0	0	0	0	0
Collagen alpha-1(XXIV) chain OS=Mus musculus GN=Col24a1 PE=2 SV=2	COOA1_MOUSE	ENSMUSG00000028197	176 kDa	0	0	0	0	0	0	0	0	0	0	0	0	0	0	0	0	0
Coatomer subunit alpha OS=Mus musculus GN=Copa PE=1 SV=2	COPA_MOUSE	ENSMUSG00000026553	138 kDa	0.0125	0.0177	0.0163	0.0251	0.0072	0.0164	0.0112	0.0151	0.0186	0.0153	0.0099	0.0172	0.0076	0.017	0.0119	0.0123	0.0135
Coatomer subunit beta OS=Mus musculus GN=Copb1 PE=1 SV=1	COPB_MOUSE	ENSMUSG00000030754	107 kDa	0.003	0	0.0028	0.0155	0.0034	0.0143	0.0091	0.0126	0.0031	0.0093	0.0096	0.0125	0.0072	0	0	0	0.0048
Coatomer subunit beta' OS=Mus musculus GN=Copb2 PE=1 SV=2	COPB2_MOUSE	ENSMUSG00000032458	102 kDa	0.0117	0.0168	0.0151	0.0185	0.0156	0.0203	0.0151	0.0143	0.0137	0.0168	0.0134	0.0142	0.0164	0.0126	0.0199	0.0148	0.0122
Coatomer subunit delta OS=Mus musculus GN=Arcn1 PE=1 SV=2	COPD_MOUSE	ENSMUSG00000032096	57 kDa	0.0113	0	0	0	0.0084	0	0.0136	0.0217	0.0055	0.0122	0	0.0069	0	0	0	0	0
Coatomer subunit epsilon OS=Mus musculus GN=Cope PE=1 SV=3	COPE_MOUSE	ENSMUSG00000055681	35 kDa	0	0	0.0088	0	0	0	0	0	0	0	0	0	0	0	0	0	0
Coatomer subunit gamma-1 OS=Mus musculus GN=Copg1 PE=1 SV=1	COPG1_MOUSE	ENSMUSG00000030058	98 kDa	0.0252	0	0.0208	0.0124	0.0037	0.0165	0.0112	0.0211	0.0252	0.0204	0.0194	0.0116	0.0132	0.0173	0.0042	0.0086	0
Coatomer subunit gamma-2 OS=Mus musculus GN=Copg2 PE=1 SV=1	COPG2_MOUSE	ENSMUSG00000025607	98 kDa	0	0	0	0	0.0037	0	0	0	0	0	0	0.0126	0	0	0	0	0
Ubiquinone biosynthesis monooxygenase COQ6, mitochondrial OS=Mus musculus GN=Coq6 PE=1 SV=3	COQ6_MOUSE	ENSMUSG00000021235	51 kDa	0	0	0	0	0	0	0	0	0	0	0	0	0.0048	0	0	0	0
Ubiquinone biosynthesis protein COQ9, mitochondrial OS=Mus musculus GN=Coq9 PE=1 SV=1	COQ9_MOUSE	ENSMUSG00000031782	35 kDa	0.0427	0	0.0204	0.0098	0	0	0.0281	0.0207	0.0425	0.0086	0	0.035	0	0.0119	0.0088	0.0209	0
Coronin-1A OS=Mus musculus GN=Coro1a PE=1 SV=5	COR1A_MOUSE	ENSMUSG00000030707	51 kDa	0.1162	0.1006	0.0986	0.0623	0.1036	0.0461	0.1529	0.1243	0.124	0.1045	0.0731	0.1192	0.0925	0.1334	0.078	0.0987	0.0765
Coronin-1B OS=Mus musculus GN=Coro1b PE=1 SV=1	COR1B_MOUSE	ENSMUSG00000024835	54 kDa	0.0295	0.0065	0.0225	0.0059	0	0.0059	0.0343	0.0267	0.0256	0.0165	0	0.0248	0.0274	0.0313	0.0161	0.0313	0.0092
Coronin-1C OS=Mus musculus GN=Coro1c PE=1 SV=2	COR1C_MOUSE	ENSMUSG00000004530	53 kDa	0.0725	0.0567	0.0824	0.0625	0.0732	0.0385	0.0453	0.0702	0.0783	0.066	0.0716	0.0522	0.0539	0.0719	0.0617	0.062	0.0579
Coronin-2B OS=Mus musculus GN=Coro2b PE=1 SV=2	COR2B_MOUSE	ENSMUSG00000041729	55 kDa	0.0278	0.0632	0.0321	0.0327	0.0362	0.0421	0.0611	0.0462	0.0457	0.0316	0.0549	0.0594	0.0419	0.0375	0.0671	0.0772	0.0546
Coronin-7 OS=Mus musculus GN=Coro7 PE=1 SV=2	CORO7_MOUSE	ENSMUSG00000039637	101 kDa	0.0187	0.0084	0.0256	0.0192	0.0129	0.0113	0.0138	0.019	0.0135	0.0195	0.0184	0.02	0.0218	0.0134	0.0104	0.0032	0.0094
Coactosin-like protein OS=Mus musculus GN=Cotl1 PE=1 SV=3	COTL1_MOUSE	ENSMUSG00000031827	16 kDa	0.0874	0.1663	0.0507	0	0.1997	0.0946	0.0888	0.0976	0.1071	0.1191	0.1232	0.1348	0.1589	0.1201	0.0605	0.14	0.1471
Cytochrome c oxidase subunit 1 OS=Mus musculus GN=Mtco1 PE=1 SV=2	COX1_MOUSE	ENSMUSG00000064351	57 kDa	0.026	0.0123	0.0371	0.0307	0.0273	0.0337	0	0.0629	0.0408	0.0364	0.038	0.0285	0.006	0.0424	0.0245	0.048	0.03
Cytochrome c oxidase subunit 2 OS=Mus musculus GN=Mtco2 PE=1 SV=1	COX2_MOUSE	ENSMUSG00000064354	26 kDa	0.261	0.368	0.3564	0.287	0.3453	0.3903	0.3451	0.4763	0.2897	0.3383	0.4574	0.4366	0.3065	0.3214	0.4647	0.4588	0.3772
Cytochrome c oxidase subunit 4 isoform 1, mitochondrial OS=Mus musculus GN=Cox4i1 PE=1 SV=2	COX41_MOUSE	ENSMUSG00000031818	20 kDa	0.243	0.3014	0.2256	0.2401	0.226	0.1936	0.1619	0.2133	0.2142	0.2004	0.2324	0.2668	0.1654	0.213	0.2203	0.263	0.2988
Cytochrome c oxidase subunit 5A, mitochondrial OS=Mus musculus GN=Cox5a PE=1 SV=2	COX5A_MOUSE	ENSMUSG00000000088	16 kDa	0.4453	0.3544	0.4172	0.3173	0.2759	0.3028	0.3689	0.3038	0.2999	0.3178	0.3434	0.4402	0.4835	0.3246	0.3215	0.4143	0.4072
Cytochrome c oxidase subunit 5B, mitochondrial OS=Mus musculus GN=Cox5b PE=1 SV=1	COX5B_MOUSE	ENSMUSG00000061518	14 kDa	0.2018	0.4309	0.2411	0.2925	0.6058	0.7706	0.4048	0.231	0.2538	0.5078	0.6075	0.258	0.735	0.3108	0.3193	0.6222	0.3782
Cytochrome c oxidase subunit 6C OS=Mus musculus GN=Cox6c PE=1 SV=3	COX6C_MOUSE	ENSMUSG00000014313	8 kDa	0	0	0	0.0375	0	0	0	0	0	0	0	0	0	0	0	0	0
Cholesterol 24-hydroxylase OS=Mus musculus GN=Cyp46a1 PE=1 SV=1	CP46A_MOUSE	ENSMUSG00000021259	57 kDa	0.0211	0	0.0128	0.0237	0.0151	0.025	0.0333	0	0.0172	0.0106	0	0.0257	0.0127	0.0189	0	0.0058	0.0173
Anamorsin OS=Mus musculus GN=Ciapin1 PE=1 SV=1	CPIN1_MOUSE	ENSMUSG00000031781	33 kDa	0	0	0	0.045	0	0	0.0096	0	0	0	0	0	0	0	0	0	0
Complexin-1 OS=Mus musculus GN=Cplx1 PE=1 SV=1	CPLX1_MOUSE	ENSMUSG00000033615	15 kDa	0	0.1855	0.1017	0	0	0	0.0294	0.1586	0.1134	0	0	0	0.1406	0.1485	0	0.0859	0
Complexin-2 OS=Mus musculus GN=Cplx2 PE=1 SV=1	CPLX2_MOUSE	ENSMUSG00000025867	15 kDa	0.1995	0.2341	0.3663	0.1832	0.2364	0.15	0.1971	0.4414	0.3471	0.3132	0.4272	0.2395	0.1848	0.3042	0.2701	0.3382	0.1977
Copine-1 OS=Mus musculus GN=Cpne1 PE=1 SV=1	CPNE1_MOUSE	ENSMUSG00000074643	59 kDa	0.0055	0.0059	0.0101	0.0278	0	0.0252	0.0328	0	0.0054	0	0.0071	0.0187	0	0.0158	0.0199	0	0
[truncated: 2,071 more rows]
