# Supplementary material for: Sex differences in the molecular signature of the developing mouse hippocampus
Source: BMC Genomics. 2017 Mar 16;18:237. doi: 10.1186/s12864-017-3608-7 (PMC5356301; doi:10.1186/s12864-017-3608-7)
Supplement: Additional file 4: — Metadata table for LC-MS/MS assay. File contains information on LC-MS/MS samples such as sampleID, sex, timepoint, and estrous stage. (CSV 622 bytes) [file 12864_2017_3608_MOESM4_ESM.csv]

sample	1069_B	1071_A	1071_C	1071_L	1071_M	1071_O	1052_H	1050_A	1052_D	1050_G	1052_M	1050_K	1048_Q	1056_D	1048_A	1048_F	1048_G
group	wt_1m_f	wt_1m_f	wt_1m_f	wt_1m_m	wt_1m_m	wt_1m_m	wt_2m_f	wt_2m_f	wt_2m_f	wt_2m_m	wt_2m_m	wt_2m_m	wt_4m_f	wt_4m_f	wt_4m_m	wt_4m_m	wt_4m_m
sex	female	female	female	male	male	male	female	female	female	male	male	male	female	female	male	male	male
age	1 month	1 month	1 month	1 month	1 month	1 month	2 month	2 month	2 month	2 month	2 month	2 month	4 month	4 month	4 month	4 month	4 month
stage	NA	NA	NA	male	male	male	estrus	metestrus	proestrus	male	male	male	estrus	metestrus	male	male	male
